# Supplementary material for: Hybridization and low-light adaptability in California eelgrass (Zostera spp.)
Source: Nat Plants. 2025 Oct 29;11(11):2409–22. doi: 10.1038/s41477-025-02142-2 (PMC12626889; doi:10.1038/s41477-025-02142-2)
Supplement: Supplementary file 2 — Supplementary Tables 1–5. [file 41477_2025_2142_MOESM2_ESM.xlsx]

## Sheet: Supp Table 1 Assemblies
	Sample Metadata					Sequencing Yields				Assembly Statistics
Assembly fasta	Accession	Species	Tissue Collection Location	Coordinates	Date of Collection	Illumina Coverage	ONT Coverage	PacBio HiFi Coverage	HiC Yield	Assembly Size	Scaffolded Genome Size (Chromosomes only)	Contig N50	Scaffold N50	Assembly Qv	Resolved chromosomes?	Assembly BUSCO (viridiplantae)	Annotation BUSCO (viridiplantae)	Gene count*	Len[CDS]*	Len[LINE/SINE]*	Len[LTR]*	Len[TIR]*	Len[Total TEs]*
Zmar913-Mar3.a02.genome.renamed.fasta	Zmar913-Mar3	Zostera marina	Mariner's Cove, Mission Bay	32.76364, -117.24620	2021-09-13	35.2	62.1	na	32.0 Gb	217 Mb	210 Mb	2.2 Mb	34.4 Mb	26.1	Y	C:98.1%[S:93.9%,D:4.2%],F:0.9%,M:0.9%,n:425,E:2.9%	C:96.7%[S:92.7%,D:4.0%],F:2.1%,M:1.2%,n:425	19722	24.6 Mb	6.6 Mb	91.2 Mb	5.4 Mb	108.1 Mb
Zpac1022-Sio2.a01.genome.renamed.fasta	Zpac1022-Sio2	Zostera pacifica	Matlahuayl (Scripps) SMR, La Jolla	32.85603, -117.26700	2021-10-22	22.8	71.4	na	61.5 Gb	189 Mb	183 Mb	5.1 Mb	29.8 Mb	27.1	Y	C:98.1%[S:96.2%,D:1.9%],F:0.9%,M:0.9%,n:425,E:3.1%	C:94.6%[S:92.9%,D:1.6%],F:3.8%,M:1.6%,n:425	18714	23.7 Mb	16.9 Mb	69.4 Mb	5.2 Mb	99.1 Mb
Zmar912-Mar1.a01.hap1.genome.fasta	Zmar912-Mar1	Hybrid [Z. marina X Z. pacifica]	Mariner's Cove, Mission Bay	32.76364, -117.24620	2022-09-12	43.3	53.7	81.8	73.8 Gb	367 Mb	309 Mb	25.7 Mb	49.8 Mb	42.6	Y	C:98.4%[S:96.2%,D:2.1%],F:0.7%,M:0.9%,n:425,E:3.6%	C:95.8%[S:93.6%,D:2.1%],F:3.1%,M:1.2%,n:425	19542	24.8 Mb	7.9 Mb	175.9 Mb	5.2 Mb	195.6 Mb
Zmar912-Mar1.a01.hap2.genome.fasta	Zmar912-Mar1	Hybrid [Z. marina X Z. pacifica]	Mariner's Cove, Mission Bay	32.76364, -117.24620	2022-09-12	49	60.7	92.5	73.8 Gb	325 Mb	261 Mb	16.1 Mb	42.6 Mb	43.4	Y	C:98.1%[S:95.8%,D:2.4%],F:0.9%,M:0.9%,n:425,E:3.8%	C:96.0%[S:94.1%,D:1.9%],F:2.4%,M:1.6%,n:425	19069	24.4 Mb	7.2 Mb	106.9 Mb	5.2 Mb	134.2 Mb
Zpac1022-Sio1.v1.hifiasm.fcs_gx_29655.fasta	Zpac1022-Sio1	Zostera pacifica	Matlahuayl (Scripps) SMR, La Jolla	32.85603, -117.26700	2021-10-22	na	na	102.8	na	403 Mb	na	45.1 Mb	na	na	N	C:98.6%[S:95.8%,D:2.8%],F:0.9%,M:0.5%,n:425,E:3.1%	C:96.0%[S:94.1%,D:1.9%],F:2.6%,M:1.4%,n:425	*For scaffolded chromosomes. Unscaffolded contigs are not included due to high TE noise and unexpressed genes (mis-identified TEs or contaminants). Percents are the sum of the feature lengths divided by the scaffolded genome length.
Zmar1010-Tom3.v1.hifiasm.fcs_gx_29655.fasta	Zmar1010-Tom3	Zostera marina	Tomales Bay	38.17993, -122.90923	2021-10-10	37.1	na	72	na	382 Mb	na	31.9 Mb	na	46	N	C:98.1%[S:95.5%,D:2.6%],F:0.9%,M:0.9%,n:425,E:4.1%	C:96.5%[S:94.1%,D:2.4%],F:2.1%,M:1.4%,n:425
Zmar1017-Elk1.v1.hifiasm.fcs_gx_29655.fasta	Zmar1017-Elk1	Zostera marina	Elkhorn Slough	36.81065, -121.78672	2021-10-17	36.9	na	76.2	na	338 Mb	na	27.0 Mb	na	37	N	C:98.1%[S:96.5%,D:1.6%],F:0.9%,M:0.9%,n:425,E:4.1%	C:96.2%[S:94.8%,D:1.4%],F:2.4%,M:1.4%,n:425
Zmar108-Cre1.v1.hifiasm.fcs_gx_29655.fasta	Zmar108-Cre1	Zostera marina	Anchor Way, Crescent City	41.74109, -124.18405	2021-10-08	36.6	na	73.2	na	362 Mb	na	19.7 Mb	na	37.3	N	C:98.4%[S:96.7%,D:1.6%],F:0.7%,M:0.9%,n:425,E:4.8%	C:95.5%[S:93.9%,D:1.6%],F:2.8%,M:1.6%,n:425
Zmar106-Eel1.v1.hifiasm.fcs_gx_29655.fasta	Zmar106-Eel1	Zostera marina	Crab Beach, Eel River	40.64319, -124.30424	2021-10-06	35.9	na	94.6	na	356 Mb	na	16.8 Mb	na	44.1	N	C:98.1%[S:96.5%,D:1.6%],F:0.9%,M:0.9%,n:425,E:4.6%	C:96.2%[S:94.8%,D:1.4%],F:2.6%,M:1.2%,n:425
Zmar1015-Sfb1.v1.hifiasm.fcs_gx_29655.fasta	Zmar1015-Sfb1	Zostera marina	Point Molate, San Francisco Bay	37.94284, -122.41254	2021-10-15	42.7	na	72.7	na	352 Mb	na	22.4 Mb	na	47	N	C:98.1%[S:96.5%,D:1.6%],F:0.9%,M:0.9%,n:425,E:3.6%	C:96.7%[S:94.8%,D:1.9%],F:1.9%,M:1.4%,n:425
Zmar107-Hum1.v2.flye_HQ.racon3.fasta	Zmar107-Hum1	Zostera marina	King Salmon Beach, Humboldt Bay	40.73723, -124.22040	2021-10-07	56.3	141.58	na	na	261 Mb	na	0.535 Mb	na	25.1	N	C:97.2%[S:89.4%,D:7.8%],F:1.9%,M:0.9%,n:425,E:3.6%	C:92.9%[S:84.7%,D:8.2%],F:5.6%,M:1.4%,n:425
															Zmar668 Reference Genome BUSCOs:	C:98.4%[S:95.8%,D:2.6%],F:0.9%,M:0.7%,n:425,E:3.6%	C:98.4%[S:96.0%,D:2.4%],F:0.7%,M:0.9%,n:425

## Sheet: Supp Table 2 Orthofinder prot
Species	Helixer*	Common name or identifier	Aquatic?	Group	Source	Accession	Version	prot.fasta file size
Acorus americanus	n	Sweetflag	Aquatic	Basal monocot	JGI phytozome		v1.1	10842426
Amborella trichopoda	n	Amborella	N	Basal flowering plant	Plaza Monocots	atr	Plaza v4.5	8896750
Ananas cosmosus	n	Pineapple	N	Non-grass monocot	Plaza Monocots	aco	Plaza v4.5	10929188
Arabidopsis thaliana	n	Thale cress	N	Dicot	JGI phytozome	TAIR10		12054321
Asparagus officinalis	n	Asparagus	N	Non-grass monocot	Plaza Monocots	aof	Plaza v4.5	10178494
Brachypodium distachyon	n	Purple false brome	N	Grass monocot	Plaza Monocots	bdi	Plaza v4.5	13368210
Colocasia esculenta	Y	Taro	Aquatic	Non-grass monocot	Yin et al.		v1	11986319
Cymodocea nodosa	Y	Little neptune grass	Seagrass	Non-grass monocot	Ma et al. 2024		v1	8961045
Dioscorea dumetorum	n	Bitter yam	N	Non-grass monocot	Plaza Monocots	ddu	Plaza v4.5	17311715
Lemna minor	Y	Common duckweed	Aquatic	Non-grass monocot	Michael lab (BioProject PRJNA999459)	7210	v1	7254111
Oropetium thomaeum	n	St. Thomas Mount rockgrass	N	Grass monocot	Plaza Monocots	oth	Plaza v4.5	9841460
Oryza sativa	n	Rice	N	Grass monocot	JGI phytozome	kitaake	v7.0	15116662
Phalaenopsis equestris	n	Horse phalaenopsis orchid	N	Non-grass monocot	Plaza Monocots	peq	Plaza v4.5	9243027
Phyllospadix torreyi	Y	Surfgrass (female)	Seagrass	Non-grass monocot	Michael lab (BioProject PRJNA1237327)	Ptor311-Wns	v1	11329564
Phyllostachys edulis	n	Moso bamboo	N	Grass monocot	Plaza Monocots	ped	Plaza v4.5	13666108
Populus trichocarpa	n	Black cottonwood	N	Dicot	Plaza Monocots	ptr	Plaza v4.5	16574564
Posidonia oceanica	Y	Neptune grass	Seagrass	Non-grass monocot	Ma et al. 2024		v1	10402952
Potamogeton acutifolius	n	Sharp-leaved pondweed	Aquatic	Non-grass monocot	Ma et al. 2024		v1	9605010
Solanum lycopersicum	n	Tomato	N	Dicot	Plaza Monocots	sly	Plaza v4.5	12719586
Sorghum bicolor	n	Sorghum	N	Grass monocot	Plaza Monocots	sbi	Plaza v4.5	13817577
Spirodela polyrhyza	Y	Duckweed	Aquatic	Non-grass monocot	Plaza Monocots	spo	Plaza v4.5	8106825
Thalassia testudinum	Y	Turtle grass	Seagrass	Non-grass monocot	Ma et al. 2024		v1	9620128
Triticum aestivum	n	Wheat	N	Grass monocot	Plaza Monocots	tae	Plaza v4.5	46853838
Vitis vinifera	n	Wine grape	N	Dicot	Plaza Monocots	vvi	Plaza v4.5	10513033
Zea mays	n	Maize	N	Grass monocot	Plaza Monocots	zma	Plaza v4.5	15671890
Zostera marina	Y	Common eelgrass	Seagrass	Non-grass monocot	Michael lab (BioProject PRJNA1237350)	Zmar913-Mar3	v2	9013248
Zostera marina	n	Common eelgrass	Seagrass	Non-grass monocot	JGI phytozome	Zmar668	v3.1	9422768
Zostera marina X Zostera pacifica	Y	Eelgrass hybrid Hap1-marina	Seagrass	Non-grass monocot	Michael lab (BioProject PRJNA1237350)	Zmar912-Mar1 Hap 1	v1	12165258
Zostera marina X Zostera pacifica	Y	Eelgrass hybrid Hap2-pacifica	Seagrass	Non-grass monocot	Michael lab (BioProject PRJNA1237350)	Zmar912-Mar1 Hap 2	v1	11005437
Zostera pacifica	Y	Wide-leafed eelgrass	Seagrass	Non-grass monocot	Michael lab (BioProject PRJNA1237350)	Zpac1022-Sio2	v1	8833459
Bold = seagrass
*whether proteomes were generated via Helixer from the assembly fasta (Y) or a primary transcript proteome used (n)

## Sheet: Supp Table 3 Zpac OG expansions
Orthogroup	pval_comp	FDR_GO	GO ID 1	GO description 1	GO ID 2	GO description 2	GO ID 3	GO description 3	all_pacifica_genes	expanded_pacifica_genes	TPM_sum_all	TPM_sum_expanded
OG0000348	0.033349	0.00139395	GO:1903866	palisade mesophyll development	GO:0022619	generative cell differentiation	GO:0010377	guard cell fate commitment	['Zpacifica1022-Sio2.a01_Chr03_000504.1', 'Zpacifica1022-Sio2.a01_Chr04_002248.1', 'Zpacifica1022-Sio2.a01_Chr03_001168.1', 'Zpacifica1022-Sio2.a01_Chr03_003468.1', 'Zpacifica1022-Sio2.a01_Chr04_001638.1', 'Zpacifica1022-Sio2.a01_Chr02_001048.1', 'Zpacifica1022-Sio2.a01_Chr01_003765.1', 'Zpacifica1022-Sio2.a01_Chr04_001753.1', 'Zpacifica1022-Sio2.a01_Chr04_002255.1', 'Zpacifica1022-Sio2.a01_Chr01…	['Zpacifica1022-Sio2.a01_Chr04_001753.1', 'Zpacifica1022-Sio2.a01_Chr03_000504.1', 'Zpacifica1022-Sio2.a01_Chr04_002255.1', 'Zpacifica1022-Sio2.a01_Chr03_001167.1', 'Zpacifica1022-Sio2.a01_Chr04_001638.1', 'Zpacifica1022-Sio2.a01_Chr01_002198.1', 'Zpacifica1022-Sio2.a01_Chr06_002397.1', 'Zpacifica1022-Sio2.a01_Chr04_002248.1', 'Zpacifica1022-Sio2.a01_Chr04_001044.1', 'Zpacifica1022-Sio2.a01_Chr02…	57.6531	28.2923
OG0000904	0.00019912	7.33e-09	GO:0007165	signal transduction	GO:0023052	signaling	GO:0007154	cell communication	['Zpacifica1022-Sio2.a01_Chr04_000055.1', 'Zpacifica1022-Sio2.a01_Chr04_002250.1', 'Zpacifica1022-Sio2.a01_Chr04_002484.1', 'Zpacifica1022-Sio2.a01_Chr04_002239.1', 'Zpacifica1022-Sio2.a01_Chr04_002256.1', 'Zpacifica1022-Sio2.a01_Chr04_002261.1', 'Zpacifica1022-Sio2.a01_Chr04_000053.1', 'Zpacifica1022-Sio2.a01_Chr04_002253.1', 'Zpacifica1022-Sio2.a01_Chr04_000047.1', 'Zpacifica1022-Sio2.a01_Chr04…	['Zpacifica1022-Sio2.a01_Chr04_000055.1', 'Zpacifica1022-Sio2.a01_Chr04_002250.1', 'Zpacifica1022-Sio2.a01_Chr04_002239.1', 'Zpacifica1022-Sio2.a01_Chr04_002261.1', 'Zpacifica1022-Sio2.a01_Chr04_000053.1', 'Zpacifica1022-Sio2.a01_Chr04_002253.1', 'Zpacifica1022-Sio2.a01_Chr04_000047.1', 'Zpacifica1022-Sio2.a01_Chr04_000062.1', 'Zpacifica1022-Sio2.a01_Chr04_000069.1', 'Zpacifica1022-Sio2.a01_Chr04…	30.2448	0
OG0005367	0.00010216	3.08e-91	GO:0000381	regulation of alternative mRNA splicing, via spliceosome	GO:0005634	nucleus	GO:0010073	meristem maintenance	['Zpacifica1022-Sio2.a01_Chr02_002063.1', 'Zpacifica1022-Sio2.a01_Chr02_002060.1', 'Zpacifica1022-Sio2.a01_Chr02_002067.1', 'Zpacifica1022-Sio2.a01_Chr02_002066.1', 'Zpacifica1022-Sio2.a01_Chr02_002064.1', 'Zpacifica1022-Sio2.a01_Chr02_002065.1', 'Zpacifica1022-Sio2.a01_Chr02_002062.1', 'Zpacifica1022-Sio2.a01_Chr02_002061.1', 'Zpacifica1022-Sio2.a01_Chr02_002068.1', 'Zpacifica1022-Sio2.a01_Chr02…	['Zpacifica1022-Sio2.a01_Chr02_002063.1', 'Zpacifica1022-Sio2.a01_Chr02_002060.1', 'Zpacifica1022-Sio2.a01_Chr02_002067.1', 'Zpacifica1022-Sio2.a01_Chr02_002066.1', 'Zpacifica1022-Sio2.a01_Chr02_002064.1', 'Zpacifica1022-Sio2.a01_Chr02_002065.1', 'Zpacifica1022-Sio2.a01_Chr02_002062.1', 'Zpacifica1022-Sio2.a01_Chr02_002061.1', 'Zpacifica1022-Sio2.a01_Chr02_002068.1', 'Zpacifica1022-Sio2.a01_Chr02…	0	0
OG0006434	0.0111734	4.62e-21	GO:0006119	oxidative phosphorylation	GO:0006123	mitochondrial electron transport, cytochrome c to oxygen	GO:0009167	purine ribonucleoside monophosphate metabolic process	['Zpacifica1022-Sio2.a01_Chr06_000719.1', 'Zpacifica1022-Sio2.a01_Chr06_000717.1', 'Zpacifica1022-Sio2.a01_Chr04_000532.1', 'Zpacifica1022-Sio2.a01_Chr04_000531.1']	['Zpacifica1022-Sio2.a01_Chr06_000719.1', 'Zpacifica1022-Sio2.a01_Chr06_000717.1', 'Zpacifica1022-Sio2.a01_Chr04_000532.1', 'Zpacifica1022-Sio2.a01_Chr04_000531.1']	12.9462	12.9462
OG0007196	0.0117976	2.1e-70	GO:0000972	transcription-dependent tethering of RNA polymerase II gene DNA at nuclear periphery	GO:0005643	nuclear pore	GO:0005215	transporter activity	['Zpacifica1022-Sio2.a01_Chr03_000467.1', 'Zpacifica1022-Sio2.a01_Chr04_001803.1', 'Zpacifica1022-Sio2.a01_Chr06_002381.1', 'Zpacifica1022-Sio2.a01_Chr03_003050.1', 'Zpacifica1022-Sio2.a01_Chr06_002266.1', 'Zpacifica1022-Sio2.a01_Chr06_000704.1', 'Zpacifica1022-Sio2.a01_Chr02_000439.1', 'Zpacifica1022-Sio2.a01_Chr03_002851.1', 'Zpacifica1022-Sio2.a01_Chr02_001880.1', 'Zpacifica1022-Sio2.a01_Chr02…	['Zpacifica1022-Sio2.a01_Chr03_000467.1', 'Zpacifica1022-Sio2.a01_Chr04_001803.1', 'Zpacifica1022-Sio2.a01_Chr06_002381.1', 'Zpacifica1022-Sio2.a01_Chr03_003050.1', 'Zpacifica1022-Sio2.a01_Chr06_000704.1', 'Zpacifica1022-Sio2.a01_Chr02_000439.1', 'Zpacifica1022-Sio2.a01_Chr03_002851.1', 'Zpacifica1022-Sio2.a01_Chr02_001880.1', 'Zpacifica1022-Sio2.a01_Chr02_001364.1', 'Zpacifica1022-Sio2.a01_Chr02…	44.211	44.211
OG0010653	0.00744855	7.72e-24	GO:0001101	response to acid chemical	GO:0004222	metalloendopeptidase activity	GO:0005886	plasma membrane	['Zpacifica1022-Sio2.a01_Chr01_000780.1', 'Zpacifica1022-Sio2.a01_Chr01_003377.1', 'Zpacifica1022-Sio2.a01_Chr01_003376.1', 'Zpacifica1022-Sio2.a01_Chr01_003380.1', 'Zpacifica1022-Sio2.a01_Chr01_000779.1', 'Zpacifica1022-Sio2.a01_Chr01_003379.1', 'Zpacifica1022-Sio2.a01_Chr01_000778.1', 'Zpacifica1022-Sio2.a01_Chr01_003378.1']	['Zpacifica1022-Sio2.a01_Chr01_000780.1', 'Zpacifica1022-Sio2.a01_Chr01_003377.1', 'Zpacifica1022-Sio2.a01_Chr01_003376.1', 'Zpacifica1022-Sio2.a01_Chr01_003380.1', 'Zpacifica1022-Sio2.a01_Chr01_000779.1', 'Zpacifica1022-Sio2.a01_Chr01_003379.1', 'Zpacifica1022-Sio2.a01_Chr01_000778.1', 'Zpacifica1022-Sio2.a01_Chr01_003378.1']	13.6976	13.6976
OG0011844	0.00596266	8.65e-19	GO:0009941	chloroplast envelope	GO:0010224	response to UV-B	GO:0005739	mitochondrion	['Zpacifica1022-Sio2.a01_Chr05_002486.1', 'Zpacifica1022-Sio2.a01_Chr02_001475.1', 'Zpacifica1022-Sio2.a01_Chr01_003532.1', 'Zpacifica1022-Sio2.a01_Chr06_000467.1', 'Zpacifica1022-Sio2.a01_Chr01_001104.1', 'Zpacifica1022-Sio2.a01_Chr01_002041.1']	['Zpacifica1022-Sio2.a01_Chr05_002486.1', 'Zpacifica1022-Sio2.a01_Chr02_001475.1', 'Zpacifica1022-Sio2.a01_Chr01_003532.1', 'Zpacifica1022-Sio2.a01_Chr06_000467.1', 'Zpacifica1022-Sio2.a01_Chr01_001104.1', 'Zpacifica1022-Sio2.a01_Chr01_002041.1']	0.033102	0.033102
OG0014734	0.00118082	2e-09	GO:0030038	contractile actin filament bundle assembly	GO:0031270	pseudopodium retraction	GO:0045179	apical cortex	['Zpacifica1022-Sio2.a01_Chr06_000528.1', 'Zpacifica1022-Sio2.a01_Chr06_000529.1', 'Zpacifica1022-Sio2.a01_Chr06_000530.1', 'Zpacifica1022-Sio2.a01_Chr06_000527.1', 'Zpacifica1022-Sio2.a01_Chr06_000526.1', 'Zpacifica1022-Sio2.a01_Chr03_003026.1']	['Zpacifica1022-Sio2.a01_Chr06_000528.1', 'Zpacifica1022-Sio2.a01_Chr06_000529.1', 'Zpacifica1022-Sio2.a01_Chr06_000530.1', 'Zpacifica1022-Sio2.a01_Chr06_000527.1', 'Zpacifica1022-Sio2.a01_Chr06_000526.1', 'Zpacifica1022-Sio2.a01_Chr03_003026.1']	0	0
OG0020080	0.0111734	5.81e-18	GO:0033303	quercetin O-glucoside biosynthetic process	GO:0033485	cyanidin 3-O-glucoside biosynthetic process	GO:0033330	kaempferol O-glucoside biosynthetic process	['Zpacifica1022-Sio2.a01_Chr02_001871.1', 'Zpacifica1022-Sio2.a01_Chr02_001868.1', 'Zpacifica1022-Sio2.a01_Chr02_001867.1', 'Zpacifica1022-Sio2.a01_Chr02_000382.1']	['Zpacifica1022-Sio2.a01_Chr02_001871.1', 'Zpacifica1022-Sio2.a01_Chr02_001868.1', 'Zpacifica1022-Sio2.a01_Chr02_001867.1', 'Zpacifica1022-Sio2.a01_Chr02_000382.1']	0	0
pval_comp = p value for Zpac orthogroup expansion compared to Zmar proteomes
FDR_GO = FDR for GO term over-representation in the orthogroup as compared to the entire proteome
GO IDs and descriptions = top 3 most descriptive GO terms for the orthogroup
all_pacifica_genes = all Zpac genes in the orthogroup
expanded_pacifica_genes = Zpac genes in the orthogroup that do not have an ortholog in Zmar
TPM_sum_all = sum of TPMs of all_pacifica_genes from Zpac transcriptomes
TPM_sum_expanded = sum of TPMs of expanded_pacifica_genes from Zpac transcriptomes

## Sheet: Supp Table 4 Tank RNA quality
Sample library ID	Sample name	Tissue	RIN	Concentration (ng/uL)	Volume	Yield (ug)	RNAseq mapping rate (%)	Mapped read count
L004-049	Zmar1102_1A	leaf	7.7	180	30	5.4	61.6684	206761168
L004-055	Zmar1102_1A	rhiz	9.6	291	30	8.73	75.8622	249644003
L004-050	Zmar1102_1B	leaf	8.1	136	30	4.08	75.8644	231531057
L004-056	Zmar1102_1B	rhiz	9.8	256	30	7.68	76.0196	234639421
L004-051	Zmar1102_1C	leaf	8.2	266	30	7.98	76.7071	273918681
L004-057	Zmar1102_1C	rhiz	10	168	30	5.04	74.8795	259952170
L005-104	Zmar1102_2A	leaf	7.5	207	40	8.28	72.6461	44437144
L005-110	Zmar1102_2A	rhiz	9.1	87.4	40	3.496	68.4662	55443287
L005-105	Zmar1102_2B	leaf	6	52.4	40	2.096	68.9311	59647416
L005-111	Zmar1102_2B	rhiz	9.8	215	40	8.6	65.4717	61201429
L005-106	Zmar1102_2C	leaf	7.6	214	40	8.56	71.7061	61536863
L005-136	Zmar1102_2C	rhiz	9.6	161	40	6.44	69.7101	65490223
L005-112	Zmar1102_3A	leaf	7.1	253	40	10.12	68.7879	82783054
L005-124	Zmar1102_3A	rhiz	8.1	39.2	40	1.568	65.8887	61309880
L005-113	Zmar1102_3B	leaf	7.2	168	40	6.72	72.0478	67701472
L005-171	Zmar1102_3B	rhiz	9.3	48.1	40	1.924	68.9408	60618434
L005-114	Zmar1102_3C	leaf	6.4	132	40	5.28	69.0542	65368905
empty - sample failure	Zmar1102_3C	rhiz		6.2	40	0.248	NA	NA
L005-118	Zmar1102_4A	leaf	7.1	165	40	6.6	69.5528	61465556
L005-130	Zmar1102_4A	rhiz	9.1	120	40	4.8	67.0469	67050775
empty - sample failure	Zmar1102_4B	leaf	6.7	214	40	8.56	NA	NA
empty - sample failure	Zmar1102_4B	rhiz	8	15.3	40	0.612	NA	NA
L005-120	Zmar1102_4C	leaf	6.9	200	40	8	68.1257	58660593
L005-132	Zmar1102_4C	rhiz	7.8	23.1	40	0.924	62.516	73484675
L004-052	ZmarH1102_1A	leaf	8.2	185	30	5.55	78.598	217802998
L004-058	ZmarH1102_1A	rhiz	9.3	105	30	3.15	51.4293	149582110
L004-053	ZmarH1102_1B	leaf	7.8	248	30	7.44	77.6536	243191814
L004-059	ZmarH1102_1B	rhiz	9.9	229	30	6.87	75.0367	275020879
L004-054	ZmarH1102_1C	leaf	7.8	113	30	3.39	74.9912	217817129
L004-060	ZmarH1102_1C	rhiz	9.4	129.7	30	3.891	74.7275	248105113
L005-107	ZmarH1102_2A	leaf	7.9	226	40	9.04	73.7599	55362243
L005-137	ZmarH1102_2A	rhiz	9.3	131	40	5.24	67.6642	62961008
L005-108	ZmarH1102_2B	leaf	7.7	182	40	7.28	74.8459	58384000
L005-138	ZmarH1102_2B	rhiz	9.3	282	40	11.28	68.7507	81232193
L005-109	ZmarH1102_2C	leaf	7.5	239	40	9.56	72.9922	58388587
L005-139	ZmarH1102_2C	rhiz	9.1	72.6	40	2.904	68.8672	70249146
L005-115	ZmarH1102_3A	leaf	6.8	257	40	10.28	72.9024	69135772
L005-127	ZmarH1102_3A	rhiz	9.1	182	40	7.28	67.6862	73564148
L005-116	ZmarH1102_3B	leaf	7.5	389	40	15.56	75.6745	83362671
L005-128	ZmarH1102_3B	rhiz	8.9	62.6	40	2.504	63.9835	66266031
L005-117	ZmarH1102_3C	leaf	6.8	236	40	9.44	71.2583	66457910
L005-129	ZmarH1102_3C	rhiz	8.8	162	40	6.48	66.5904	71709976
L005-121	ZmarH1102_4A	leaf	6.8	230	40	9.2	69.9156	59695241
L005-133	ZmarH1102_4A	rhiz	7.9	23.9	40	0.956	62.1344	61723755
L005-122	ZmarH1102_4B	leaf	7.7	382	40	15.28	71.8471	77294197
L005-134	ZmarH1102_4B	rhiz	8.6	70.6	40	2.824	68.9988	63916802
L005-123	ZmarH1102_4C	leaf	7.2	307	40	12.28	68.9907	60271057
L005-135	ZmarH1102_4C	rhiz	8.1	63.8	40	2.552	65.3796	65432483

## Sheet: Supp Table 5 Circadian Genes
Orthogroup	Gene name	Gene description	Hybrid Hap1 gene ID	Zmar913-Mar3 homolog gene ID	Marina LFC[L]	Hap1 LFC[L]	Hap2 LFC[L]	Ka/Ks*
OG0005041	LHY	Late elongated hyopcotyl	Zmar912-H1.Chr05.g131790.t1	Zmarina913.a02_Chr05_003359.1	0.950977	1.83943	1.65843	1.05
OG0009874	TOC1	Timing of cab 1	na	na	0	0	0	na
OG0000295	RVE8	Reveille 8	Zmar912-H1.Chr06.g176320.t1	Zmarina913.a02_Chr06_002515.1	na	na	na	0.574648
OG0000108	CHE-a	CCA1 hiking expedition	Zmar912-H1.Chr03.g081180.t1	Zmarina913.a02_Chr03_000710.1	0.53485	0.84714	0.332803	0.140351
OG0000108	CHE-b	CCA1 hiking expedition	Zmar912-H1.Chr05.g151430.t1	Zmarina913.a02_Chr05_000995.1	0.662557	0.991409	1.18509	0
OG0006507	GI	Gigantea	Zmar912-H1.Chr05.g137450.t1	Zmarina913.a02_Chr05_000316.1	0.0584997	0.142209	-0.173977	0.3125
OG0001520	PRR5/9	Pseudo response regulator 5 or 9	Zmar912-H1.Chr01.g029620.t1	Zmarina913.a02_Chr01_001479.1	1.03414	1.04445	1.5897	0.358333
OG0004226	PRR3/7	Pseudo response regulator 7 or 3	Zmar912-H1.Chr06.g185660.t1	Zmarina913.a02_Chr06_001022.1	0.198608	0.702209	0.248997	0.461929
OG0003357	ELF3/4	Early flowering 3 or 4	Zmar912-H1.Chr04.g113730.t1	Zmarina913.a02_Chr04_000564.1	-0.361197	0.0682012	0.244237	0.292398
OG0000907	LUX	Lux arrhythmo/ phytoclock 1	Zmar912-H1.Chr01.g024050.t1	Zmarina913.a02_Chr01_001199.1	-0.224426	0.279896	0.591546	1.25532
OG0003534	WNK1-a	With no- lysine kinase 1	Zmar912-H1.Chr06.g187520.t1	Zmarina913.a02_Chr06_001122.1	0.166939	0.208854	0.609089	0.354651
OG0019341	WNK1-b	With no- lysine kinase 1 (Zostera only)	Zmar912-H1.Chr04.g114380.t1	Zmarina913.a02_Chr04_000599.1	-0.0438315	-0.204306	1.11051	0.489362
OG0004168	WNK4/5-a	With no- lysine kinase 4 or 5	Zmar912-H1.Chr01.g017910.t1	Zmarina913.a02_Chr01_003320.1	-1.24667	-1.48906	-1.18697	0.883333
OG0004168	WNK4/5-b	With no- lysine kinase 4 or 5	Zmar912-H1.Chr02.g061260.t1	Zmarina913.a02_Chr02_001498.1	-0.0116891	0.407925	0.681429	1.22
OG0001427	TFL/FT	Time of flowering	Zmar912-H1.Chr04.g119710.t1	Zmarina913.a02_Chr04_002038.1	2.45311	1.48995	1.48107	0.178082
OG0001427	TFL/FT	Time of flowering	Zmar912-H1.Chr04.g128060.t1	Zmarina913.a02_Chr04_001317.1	-0.436762	0.575241	-2.38366	0.827068
OG0000218	TFL/FT	Time of flowering - HD heading date	Zmar912-H1.Chr01.g015020.t1	Zmarina913.a02_Chr01_003449.1	-1.2084	-4.76184	-2.13536	0.183099
OG0000218	TFL/FT	Time of flowering	Zmar912-H1.Chr01.g021980.t1	Zmarina913.a02_Chr01_003093.1	-0.903367	-0.723203	0.477811	0
OG0000218	TFL/FT	Time of flowering	Zmar912-H1.Chr04.g112160.t1	Zmarina913.a02_Chr04_002407.1	1.35372	0.722435	0.790356	1.16176
OG0004014	TFL/FT	Time of flowering - MFT mother of FT	Zmar912-H1.Chr06.g165590.t1	Zmarina913.a02_Chr06_000027.1	-1.87819	-3.59142	-5.48059	0.142857
OG0012780	TFL/FT	Time of flowering	Zmar912-H1.Chr05.g156430.t1	Zmarina913.a02_Chr05_002132.1	-3.13196	-0.813815	0.139707	0
* Ka/Ks values are based on homologous Zmar913-Mar3 and Zpac1022-Sio2 genes
LFC[L] = logfold(2) change of gene in shade [t2 + t3] vs light [t1]
