# Supplementary material for: Hybridization and low-light adaptability in California eelgrass (Zostera spp.)
Source: Nat Plants. 2025 Oct 29;11(11):2409–22. doi: 10.1038/s41477-025-02142-2 (PMC12626889; doi:10.1038/s41477-025-02142-2)
Supplement: Supplementary file 3 — Supplementary Data 1–5. [file 41477_2025_2142_MOESM3_ESM.zip]

Archive with 22 entries (20 files):
- supplementary_data/
- __MACOSX/._supplementary_data
- supplementary_data/Supp_data_3_gene_orthologs.csv
- __MACOSX/supplementary_data/._Supp_data_3_gene_orthologs.csv
- supplementary_data/.DS_Store
- __MACOSX/supplementary_data/._.DS_Store
- supplementary_data/Supp_data_5_GO_results_hybrid_marina_combined.csv
- __MACOSX/supplementary_data/._Supp_data_5_GO_results_hybrid_marina_combined.csv
- supplementary_data/Supp_data_2_species_tree_alignment.phy
- __MACOSX/supplementary_data/._Supp_data_2_species_tree_alignment.phy
- supplementary_data/Supp_data_4_quants_hybrid_marina.csv
- __MACOSX/supplementary_data/._Supp_data_4_quants_hybrid_marina.csv
- supplementary_data/Supp_data_1_images/
- __MACOSX/supplementary_data/._Supp_data_1_images
- supplementary_data/Supp_data_1_images/.DS_Store
- __MACOSX/supplementary_data/Supp_data_1_images/._.DS_Store
- supplementary_data/Supp_data_1_images/hybrid.jpg
- __MACOSX/supplementary_data/Supp_data_1_images/._hybrid.jpg
- supplementary_data/Supp_data_1_images/marina.jpg
- __MACOSX/supplementary_data/Supp_data_1_images/._marina.jpg
- supplementary_data/Supp_data_1_images/pacifica.jpg
- __MACOSX/supplementary_data/Supp_data_1_images/._pacifica.jpg
