# Supplementary material for: Hybridization and low-light adaptability in California eelgrass (Zostera spp.)
Source: Nat Plants. 2025 Oct 29;11(11):2409–22. doi: 10.1038/s41477-025-02142-2 (PMC12626889; doi:10.1038/s41477-025-02142-2)
Supplement: Supplementary file 3 — Supplementary Data 1–5. [file 41477_2025_2142_MOESM3_ESM.zip › supplementary_data/Supp_data_3_gene_orthologs.csv]

hap1	hap2	hap1_mapping_accuracy	hap2_mapping_accuracy
Zmar912-H1.Chr04.g118930.t1	Zmar912-H2.Chr04.g115770.t1	0.8188799436672414	0.9075622641509433
Zmar912-H1.Chr03.g099570.t1	Zmar912-H2.Chr03.g095640.t1	1.0	1.0
Zmar912-H1.Chr06.g181200.t1	Zmar912-H2.Chr06.g176510.t1	1.0	0.9945740772922238
Zmar912-H1.Chr05.g151820.t1	Zmar912-H2.Chr05.g147210.t1	0.7066491228070175	0.7326981627296588
Zmar912-H1.Chr06.g179020.t1	Zmar912-H2.Chr06.g174220.t1	0.9796788122560038	0.9980639324487335
Zmar912-H1.Chr01.g020730.t1	Zmar912-H2.Chr01.g020120.t1	0.9959237258342548	0.9931970276008492
Zmar912-H1.Chr05.g161860.t1	Zmar912-H2.Chr05.g157090.t1	0.8677045709374142	0.9071274703557313
Zmar912-H1.Chr01.g020910.t1	Zmar912-H2.Chr01.g020300.t1	0.9676615384615385	0.9988200927177612
Zmar912-H1.Chr02.g047330.t1	Zmar912-H2.Chr02.g046910.t1	1.0	0.9539054637625988
Zmar912-H1.Chr06.g185930.t1	Zmar912-H2.Chr06.g181230.t1	1.0	0.9888065116279071
Zmar912-H1.Chr06.g185920.t1	Zmar912-H2.Chr06.g181220.t1	0.9987183150066278	0.9825035644847698
Zmar912-H1.Chr01.g027710.t1	Zmar912-H2.Chr01.g030930.t1	0.9862459199581969	1.0
Zmar912-H1.Chr01.g016710.t1	Zmar912-H2.Chr01.g016220.t1	0.9380543264747316	0.9965502101235653
Zmar912-H1.Chr02.g044400.t1	Zmar912-H2.Chr02.g043760.t1	1.0	1.0
Zmar912-H1.Chr03.g080730.t1	Zmar912-H2.Chr03.g076920.t1	0.7817583760534543	1.0
Zmar912-H1.Chr01.g025620.t1	Zmar912-H2.Chr01.g025020.t1	1.0	1.0
Zmar912-H1.Chr01.g010010.t1	Zmar912-H2.Chr01.g009920.t1
Zmar912-H1.Chr06.g168340.t1	Zmar912-H2.Chr06.g163630.t1	0.9835316389328681	0.05510839202578489
Zmar912-H1.Chr01.g036250.t1	Zmar912-H2.Chr01.g035520.t1
Zmar912-H1.Chr06.g170330.t1	Zmar912-H2.Chr06.g165700.t1	0.9993602994478895	1.0
Zmar912-H1.Chr03.g090430.t1	Zmar912-H2.Chr03.g086490.t1	0.9704609665427508	0.9996347644603459
Zmar912-H1.Chr06.g186850.t1	Zmar912-H2.Chr06.g182220.t1	1.0	1.0
Zmar912-H1.Chr02.g064820.t1	Zmar912-H2.Chr02.g063330.t1	0.9975560247083067	1.0
Zmar912-H1.Chr01.g035790.t1	Zmar912-H2.Chr01.g035040.t1	0.883182897608285	0.7692588827549789
Zmar912-H1.Chr01.g035770.t1	Zmar912-H2.Chr01.g035030.t1	0.9995719105457037	1.0
Zmar912-H1.Chr05.g156570.t1	Zmar912-H2.Chr05.g151900.t1	1.0	1.0
Zmar912-H1.Chr04.g108810.t1	Zmar912-H2.Chr04.g103430.t1	0.9990210696920583	1.0
Zmar912-H1.Chr06.g165360.t1	Zmar912-H2.Chr06.g160630.t1	0.9992370660082972	0.9990076703922859
Zmar912-H1.Chr06.g184780.t1	Zmar912-H2.Chr06.g180100.t1	0.9748335619581241	0.9990138280511895
Zmar912-H1.Chr03.g084390.t1	Zmar912-H2.Chr03.g080570.t1	0.8422121212121212	0.8743913043478262
Zmar912-H1.Chr05.g160180.t1	Zmar912-H2.Chr05.g155470.t1	1.0	0.9912987804878048
Zmar912-H1.Chr06.g193280.t1	Zmar912-H2.Chr06.g188610.t1	0.9996299186115379	0.9751470113085622
Zmar912-H1.Chr01.g029530.t1	Zmar912-H2.Chr01.g029220.t1	1.0	1.0
Zmar912-H1.Chr03.g092540.t1	Zmar912-H2.Chr03.g088560.t1	1.0	1.0
Zmar912-H1.Chr03.g078690.t1	Zmar912-H2.Chr03.g074960.t1	1.0	1.0
Zmar912-H1.Chr06.g188430.t1	Zmar912-H2.Chr06.g183760.t1	0.8982921348314606	0.9323974975938402
Zmar912-H1.Chr02.g057180.t1	Zmar912-H2.Chr02.g055730.t1	0.9937812500000001	1.0
Zmar912-H1.Chr03.g097900.t1	Zmar912-H2.Chr03.g094030.t1	0.7107088286925991	1.0
Zmar912-H1.Chr05.g164380.t1	Zmar912-H2.Chr05.g159600.t1	1.0	1.0
Zmar912-H1.Chr03.g089010.t1	Zmar912-H2.Chr03.g085120.t1	0.539323668810756	0.0
Zmar912-H1.Chr04.g113830.t1	Zmar912-H2.Chr04.g108980.t1	1.0	1.0
Zmar912-H1.Chr05.g146210.t1	Zmar912-H2.Chr05.g142240.t1	1.0	0.9845691056910569
Zmar912-H1.Chr01.g032150.t1	Zmar912-H2.Chr01.g026630.t1	0.9870364583333333	0.9147423442449841
Zmar912-H1.Chr05.g141600.t1	Zmar912-H2.Chr05.g138250.t1	0.7880771886172082	1.0
Zmar912-H1.Chr03.g067390.t1	Zmar912-H2.Chr03.g065730.t1	0.7933846153846154	0.9491750465549348
Zmar912-H1.Chr02.g044720.t1	Zmar912-H2.Chr02.g044110.t1	0.39399675324675326	1.0
Zmar912-H1.Chr03.g091390.t1	Zmar912-H2.Chr03.g087520.t1	0.966943661971831	0.9815352745151598
Zmar912-H1.Chr04.g104460.t1	Zmar912-H2.Chr04.g100340.t1	0.9061637806637807	1.0
Zmar912-H1.Chr02.g043530.t1	Zmar912-H2.Chr02.g042900.t1	1.0	0.9108558139534884
Zmar912-H1.Chr03.g094550.t1	Zmar912-H2.Chr03.g090700.t1	0.9478521172638437	1.0
Zmar912-H1.Chr04.g118680.t1	Zmar912-H2.Chr04.g115520.t1	0.9960364238410596	0.9937665369649805
Zmar912-H1.Chr04.g103100.t1	Zmar912-H2.Chr04.g099170.t1	0.9701521386031403	1.0
Zmar912-H1.Chr02.g061480.t1	Zmar912-H2.Chr02.g060220.t1	1.0	1.0
Zmar912-H1.Chr05.g138460.t1	Zmar912-H2.Chr05.g135140.t1	0.9753883495145631	0.891531914893617
Zmar912-H1.Chr05.g134810.t1	Zmar912-H2.Chr05.g131310.t1	1.0	1.0
Zmar912-H1.Chr01.g011670.t1	Zmar912-H2.Chr01.g011420.t1	1.0	1.0
Zmar912-H1.Chr02.g064520.t1	Zmar912-H2.Chr02.g063030.t1	1.0	1.0
Zmar912-H1.Chr05.g138140.t1	Zmar912-H2.Chr05.g134770.t1	0.9714591826605463	1.0
Zmar912-H1.Chr02.g043240.t1	Zmar912-H2.Chr02.g042620.t1	1.0	1.0
Zmar912-H1.Chr03.g073500.t1	Zmar912-H2.Chr03.g071340.t1	1.0	0.531521897810219
Zmar912-H1.Chr04.g112110.t1	Zmar912-H2.Chr04.g106910.t1	0.9731858974358975	0.9493262411347517
Zmar912-H1.Chr05.g150970.t1	Zmar912-H2.Chr05.g146370.t1	0.9755371901233031	1.0
Zmar912-H1.Chr01.g025180.t1	Zmar912-H2.Chr01.g024630.t1	0.8084661001730661	1.0
Zmar912-H1.Chr04.g118400.t1	Zmar912-H2.Chr04.g115230.t1	0.7872798013245033	0.7338329519450801
Zmar912-H1.Chr01.g006490.t1	Zmar912-H2.Chr01.g006360.t1	0.9596529968454258	0.6288019801980198
Zmar912-H1.Chr02.g045570.t1	Zmar912-H2.Chr02.g044960.t1	1.0	1.0
Zmar912-H1.Chr02.g061740.t1	Zmar912-H2.Chr02.g060450.t1	1.0	1.0
Zmar912-H1.Chr05.g140900.t1	Zmar912-H2.Chr05.g137600.t1	0.40468750000000003	0.8899703389830508
Zmar912-H1.Chr04.g123290.t1	Zmar912-H2.Chr04.g120210.t1	0.9951390728476821	0.9926401384083045
Zmar912-H1.Chr01.g014010.t1	Zmar912-H2.Chr01.g013640.t1	0.9309558823529411	0.992997005988024
Zmar912-H1.Chr05.g134530.t1	Zmar912-H2.Chr05.g131030.t1	0.9985553047404063	1.0
Zmar912-H1.Chr04.g127840.t1	Zmar912-H2.Chr04.g124380.t1	1.0	0.8943142857142856
Zmar912-H1.Chr01.g000700.t1	Zmar912-H2.Chr01.g000680.t1	0.8218966282165039	1.0
Zmar912-H1.Chr06.g193830.t1	Zmar912-H2.Chr06.g189110.t1	0.9785706136200427	1.0
Zmar912-H1.Chr05.g156170.t1	Zmar912-H2.Chr05.g151500.t1	0.9525518867924528	0.9560510547233262
Zmar912-H1.Chr05.g158340.t1	Zmar912-H2.Chr05.g153640.t1	1.0	1.0
Zmar912-H1.Chr06.g194920.t1	Zmar912-H2.Chr06.g190280.t1	1.0	1.0
Zmar912-H1.Chr05.g158320.t1	Zmar912-H2.Chr05.g153610.t1	1.0	1.0
Zmar912-H1.Chr01.g023130.t1	Zmar912-H2.Chr01.g022540.t1	1.0	1.0
Zmar912-H1.Chr06.g170360.t1	Zmar912-H2.Chr06.g165730.t1	0.9996882995428719	0.9715472804834696
Zmar912-H1.Chr02.g048300.t1	Zmar912-H2.Chr02.g047880.t1	0.9835825261469423	0.9997903453847709
Zmar912-H1.Chr02.g048290.t1	Zmar912-H2.Chr02.g047860.t1	0.9955760572467428	0.9847631556344945
Zmar912-H1.Chr06.g170370.t1	Zmar912-H2.Chr06.g165740.t1	0.9036117763536798	0.9995800689935034
Zmar912-H1.Chr04.g120570.t1	Zmar912-H2.Chr04.g117330.t1
Zmar912-H1.Chr05.g160700.t1	Zmar912-H2.Chr05.g156000.t1	0.9876999552607069	1.0
Zmar912-H1.Chr04.g105710.t1	Zmar912-H2.Chr04.g101190.t1	1.0	1.0
Zmar912-H1.Chr05.g140010.t1	Zmar912-H2.Chr05.g136730.t1	1.0	1.0
Zmar912-H1.Chr05.g151580.t1	Zmar912-H2.Chr05.g146980.t1	0.9012714069129019	1.0
Zmar912-H1.Chr03.g070570.t1	Zmar912-H2.Chr03.g068670.t1	0.9945010063361278	0.9844530536705738
Zmar912-H1.Chr05.g160450.t1	Zmar912-H2.Chr05.g155740.t1	0.9966000384343482	0.988764506769826
Zmar912-H1.Chr06.g188350.t1	Zmar912-H2.Chr06.g183670.t1	0.6726550912652465	0.9997401372212692
Zmar912-H1.Chr05.g153340.t1	Zmar912-H2.Chr05.g148730.t1	0.9703351548269582	1.0
Zmar912-H1.Chr05.g151570.t1	Zmar912-H2.Chr05.g146970.t1	0.9660132088974189	0.9831363636363636
Zmar912-H1.Chr01.g009710.t1	Zmar912-H2.Chr01.g009610.t1	0.9640979123173279	1.0
Zmar912-H1.Chr01.g031640.t1	Zmar912-H2.Chr01.g027100.t1	0.693058617672791	1.0
Zmar912-H1.Chr06.g167480.t1	Zmar912-H2.Chr06.g162730.t1	0.9903611111111111	1.0
Zmar912-H1.Chr02.g061440.t1	Zmar912-H2.Chr02.g060160.t1	0.998624630995422	1.0
Zmar912-H1.Chr01.g032820.t1	Zmar912-H2.Chr01.g026010.t1	0.9726283012113031	0.9823681916150165
Zmar912-H1.Chr05.g137240.t1	Zmar912-H2.Chr05.g133860.t1	1.0	0.6461666666666667
Zmar912-H1.Chr01.g032800.t1	Zmar912-H2.Chr01.g026030.t1	1.0	0.9769577464788732
Zmar912-H1.Chr06.g185840.t1	Zmar912-H2.Chr06.g181140.t1	0.9995849337302875	0.9976875306022523
Zmar912-H1.Chr04.g129250.t1	Zmar912-H2.Chr04.g125810.t1	0.5971718061674008	0.9980424741088947
Zmar912-H1.Chr03.g083860.t1	Zmar912-H2.Chr03.g080000.t1	0.9986018654709802	0.999783139501244
Zmar912-H1.Chr03.g100420.t1	Zmar912-H2.Chr03.g096510.t1	1.0	1.0
Zmar912-H1.Chr02.g049170.t1	Zmar912-H2.Chr02.g048690.t1	0.9430006325110689	0.5535714285714286
Zmar912-H1.Chr06.g169890.t1	Zmar912-H2.Chr06.g165250.t1	1.0	0.9671277813095994
Zmar912-H1.Chr02.g059580.t1	Zmar912-H2.Chr02.g058230.t1	1.0	0.74675
Zmar912-H1.Chr01.g002650.t1	Zmar912-H2.Chr01.g002600.t1	0.5642085106382979	1.0
Zmar912-H1.Chr03.g098250.t1	Zmar912-H2.Chr03.g094380.t1	0.9833912623275056	0.942615934065934
Zmar912-H1.Chr04.g131240.t1	Zmar912-H2.Chr04.g127790.t1	0.9862461012174263	0.8508869006652903
Zmar912-H1.Chr04.g121320.t1	Zmar912-H2.Chr04.g118050.t1	0.9770604274459078	0.8339183275453892
Zmar912-H1.Chr02.g050230.t1	Zmar912-H2.Chr02.g049560.t1	1.0	0.9993353658536586
Zmar912-H1.Chr06.g185250.t1	Zmar912-H2.Chr06.g180580.t1	1.0	0.7794438386041439
Zmar912-H1.Chr06.g185270.t1	Zmar912-H2.Chr06.g180590.t1	0.7887031250000001	0.9444695481335953
Zmar912-H1.Chr05.g135460.t1	Zmar912-H2.Chr05.g131920.t1	1.0	0.8177941176470588
Zmar912-H1.Chr05.g135900.t1	Zmar912-H2.Chr05.g132330.t1	1.0	0.9930199842643588
Zmar912-H1.Chr03.g082350.t1	Zmar912-H2.Chr03.g078500.t1	1.0	0.6823781348826947
Zmar912-H1.Chr06.g190890.t1	Zmar912-H2.Chr06.g186260.t1	0.8296637027820031	0.9980262256738813
Zmar912-H1.Chr04.g117520.t1	Zmar912-H2.Chr04.g114260.t1	0.8472901554404144	1.0
Zmar912-H1.Chr01.g034240.t1	Zmar912-H2.Chr01.g033390.t1	0.9153448275862069	0.9005260250690461
Zmar912-H1.Chr04.g125570.t1	Zmar912-H2.Chr04.g122260.t1	0.8824722922670594	0.9949801525644697
Zmar912-H1.Chr03.g074010.t1	Zmar912-H2.Chr03.g071950.t1	0.9809632143768786	0.7291960422046492
Zmar912-H1.Chr03.g073950.t1	Zmar912-H2.Chr03.g071810.t1	0.9506735482916181	0.8613938582019152
Zmar912-H1.Chr03.g074000.t1	Zmar912-H2.Chr03.g071930.t1	0.9545490764046102	0.9604308989240576
Zmar912-H1.Chr03.g073940.t1	Zmar912-H2.Chr03.g071750.t1	0.791220339853081	0.9188290758785623
Zmar912-H1.Chr03.g075600.t1	Zmar912-H2.ctg213.g216190.t1	0.9988767902035838	0.8379243217672186
Zmar912-H1.Chr04.g124640.t1	Zmar912-H2.Chr04.g121410.t1	0.9881704143059179	0.9973387715930903
Zmar912-H1.Chr02.g051290.t1	Zmar912-H2.Chr02.g050410.t1	0.9897409194873041	0.8670044642857143
Zmar912-H1.Chr02.g051350.t1	Zmar912-H2.Chr02.g050440.t1	0.40811455847255373	1.0
Zmar912-H1.Chr04.g114300.t1	Zmar912-H2.Chr04.g111170.t1	0.9149722222222222	0.935104923359231
Zmar912-H1.Chr04.g115020.t1	Zmar912-H2.Chr04.g111890.t1	0.9441327493575059	0.906299957658806
Zmar912-H1.Chr04.g114280.t1	Zmar912-H2.Chr04.g111150.t1	0.9529551517558109	0.9589187828616176
Zmar912-H1.Chr04.g115010.t1	Zmar912-H2.Chr04.g111880.t1	0.8775372466677247	0.8736608648284091
Zmar912-H1.Chr03.g097000.t1	Zmar912-H2.Chr03.g093150.t1	0.9800717437018102	0.9998290708967302
Zmar912-H1.Chr04.g125940.t1	Zmar912-H2.Chr04.g122600.t1	0.9991534230899474	0.9893329177057357
Zmar912-H1.Chr04.g125750.t1	Zmar912-H2.Chr04.g122430.t1	0.977813559322034	0.9988809813915707
Zmar912-H1.Chr04.g125720.t1	Zmar912-H2.Chr04.g122410.t1	0.9996557752231509	0.8541954499401309
Zmar912-H1.Chr04.g125680.t1	Zmar912-H2.Chr04.g122380.t1	0.04031208369886377	0.9176154534987847
Zmar912-H1.Chr04.g125710.t1	Zmar912-H2.Chr04.g122370.t1	0.7420256738025078	0.9847662486500979
Zmar912-H1.Chr04.g122010.t1	Zmar912-H2.Chr04.g118960.t1	0.990112189712465	1.0
Zmar912-H1.Chr04.g122670.t1	Zmar912-H2.Chr04.g119560.t1	1.0	1.0
Zmar912-H1.Chr01.g018280.t1	Zmar912-H2.Chr01.g017840.t1	0.8767439024390244	0.9962256399669693
Zmar912-H1.Chr01.g030250.t1	Zmar912-H2.Chr01.g028510.t1	0.9995123459709171	0.9995684187181193
Zmar912-H1.Chr01.g031560.t1	Zmar912-H2.Chr01.g027190.t1	1.0	0.9904262295081967
Zmar912-H1.Chr01.g031570.t1	Zmar912-H2.Chr01.g027180.t1	1.0	0.8960299508041468
Zmar912-H1.Chr03.g096800.t1	Zmar912-H2.Chr03.g092950.t1	0.9339144535906577	1.0
Zmar912-H1.Chr01.g032840.t1	Zmar912-H2.Chr01.g025990.t1	1.0	1.0
Zmar912-H1.Chr05.g147930.t1	Zmar912-H2.Chr05.g143630.t1	1.0	1.0
Zmar912-H1.Chr02.g048910.t1	Zmar912-H2.Chr02.g048440.t1	1.0	0.9970240963855421
Zmar912-H1.Chr05.g146230.t1	Zmar912-H2.Chr05.g142260.t1
Zmar912-H1.Chr02.g061680.t1	Zmar912-H2.Chr02.g060390.t1	0.9183497942386831	0.9950718444470051
Zmar912-H1.Chr02.g061710.t1	Zmar912-H2.Chr02.g060420.t1
Zmar912-H1.Chr02.g061700.t1	Zmar912-H2.Chr02.g060410.t1	1.0	1.0
Zmar912-H1.Chr02.g061690.t1	Zmar912-H2.Chr02.g060400.t1	0.9978897604443533	0.9919923315972201
Zmar912-H1.Chr02.g059210.t1	Zmar912-H2.Chr02.g057860.t1	0.974734815144549	0.8452959221848111
Zmar912-H1.Chr06.g178650.t1	Zmar912-H2.Chr06.g173850.t1
Zmar912-H1.Chr01.g010250.t1	Zmar912-H2.Chr01.g010150.t1	1.0	1.0
Zmar912-H1.Chr02.g059200.t1	Zmar912-H2.Chr02.g057850.t1	0.89547591296409	0.8863177570093458
Zmar912-H1.Chr01.g018270.t1	Zmar912-H2.Chr01.g017830.t1
Zmar912-H1.Chr01.g034960.t1	Zmar912-H2.Chr01.g034140.t1
Zmar912-H1.Chr01.g034970.t1	Zmar912-H2.Chr01.g034150.t1
Zmar912-H1.Chr01.g002880.t1	Zmar912-H2.Chr01.g002840.t1	1.0	1.0
Zmar912-H1.Chr01.g014580.t1	Zmar912-H2.Chr01.g014070.t1
Zmar912-H1.Chr01.g034980.t1	Zmar912-H2.Chr01.g034170.t1
Zmar912-H1.Chr02.g061720.t1	Zmar912-H2.Chr02.g060430.t1
Zmar912-H1.Chr01.g032850.t1	Zmar912-H2.Chr01.g025980.t1
Zmar912-H1.Chr06.g181580.t1	Zmar912-H2.Chr06.g176920.t1	1.0	0.9846966538308326
Zmar912-H1.Chr06.g181560.t1	Zmar912-H2.Chr06.g176890.t1	1.0	1.0
Zmar912-H1.Chr03.g090710.t1	Zmar912-H2.Chr03.g086780.t1	0.9995112936333362	0.9774634743439091
Zmar912-H1.Chr01.g005160.t1	Zmar912-H2.Chr01.g005140.t1	0.9553353658536585	0.9147594594594595
Zmar912-H1.Chr06.g181570.t1	Zmar912-H2.Chr06.g176910.t1	0.905921568627451	0.9260552995391704
Zmar912-H1.Chr05.g156280.t1	Zmar912-H2.Chr05.g151620.t1	0.9623341503267974	0.9328181646321189
Zmar912-H1.Chr01.g002340.t1	Zmar912-H2.Chr01.g002340.t1	0.9442974118445768	0.9950147427249952
Zmar912-H1.Chr05.g143910.t1	Zmar912-H2.Chr05.g140370.t1	0.9460384167351054	0.8623551822053952
Zmar912-H1.Chr01.g018260.t1	Zmar912-H2.Chr01.g017820.t1	0.7691203703703704	0.9288634146341463
Zmar912-H1.Chr04.g114550.t1	Zmar912-H2.Chr04.g111450.t1	0.9971283624166158	1.0
Zmar912-H1.Chr05.g158720.t1	Zmar912-H2.Chr05.g154020.t1	1.0	0.990777537434814
Zmar912-H1.Chr05.g158730.t1	Zmar912-H2.Chr05.g154030.t1	0.8737603544936141	1.0
Zmar912-H1.Chr03.g097680.t1	Zmar912-H2.Chr03.g093820.t1	1.0	1.0
Zmar912-H1.Chr03.g074330.t1	Zmar912-H2.Chr03.g072800.t1
Zmar912-H1.Chr03.g101220.t1	Zmar912-H2.Chr03.g097320.t1	0.9828745388233459	0.9994500147972772
Zmar912-H1.Chr01.g033570.t1	Zmar912-H2.Chr01.g032770.t1	0.9993584983148037	0.9549937490698021
Zmar912-H1.Chr01.g033550.t1	Zmar912-H2.Chr01.g032740.t1	0.9919188220136695	0.9965096041974494
Zmar912-H1.Chr01.g033560.t1	Zmar912-H2.Chr01.g032750.t1	0.9996972345106037	1.0
Zmar912-H1.Chr03.g097380.t1	Zmar912-H2.Chr03.g093550.t1	0.9885747965452362	0.9285714285714286
Zmar912-H1.Chr01.g029420.t1	Zmar912-H2.Chr01.g029320.t1	0.9620399992231534	0.9978497807017543
Zmar912-H1.Chr05.g160720.t1	Zmar912-H2.Chr05.g156020.t1	0.927619812583668	0.9958560291060291
Zmar912-H1.Chr02.g060600.t1	Zmar912-H2.Chr02.g059270.t1	0.9773748061223263	0.9727630208333333
Zmar912-H1.Chr02.g059560.t1	Zmar912-H2.Chr02.g058210.t1	0.996707953029475	0.9985399758245553
Zmar912-H1.Chr05.g142850.t1	Zmar912-H2.Chr05.g139450.t1	1.0	0.9962188976377953
Zmar912-H1.Chr03.g092930.t1	Zmar912-H2.Chr03.g088960.t1	1.0	1.0
Zmar912-H1.Chr06.g166260.t1	Zmar912-H2.Chr06.g161530.t1
Zmar912-H1.Chr02.g045390.t1	Zmar912-H2.Chr02.g044780.t1	0.8951649484536083	0.7107696496212121
Zmar912-H1.Chr04.g104340.t1	Zmar912-H2.Chr04.g100220.t1	0.88970827200471	0.9963550677856682
Zmar912-H1.Chr01.g002430.t1	Zmar912-H2.Chr01.g002420.t1	1.0	0.4964788347535276
Zmar912-H1.Chr01.g010530.t1	Zmar912-H2.Chr01.g010430.t1	0.4646191667351472	0.5658515159718462
Zmar912-H1.Chr01.g037210.t1	Zmar912-H2.Chr01.g036470.t1	1.0	0.9987014430320442
Zmar912-H1.Chr06.g192240.t1	Zmar912-H2.Chr06.g187620.t1	0.9919428571428571	0.948
Zmar912-H1.Chr06.g179070.t1	Zmar912-H2.Chr06.g174520.t1	1.0	0.758551724137931
Zmar912-H1.Chr06.g179260.t1	Zmar912-H2.Chr06.g174480.t1	1.0	0.8571428571428571
Zmar912-H1.Chr05.g137120.t1	Zmar912-H2.Chr05.g133760.t1
Zmar912-H1.Chr02.g058510.t1	Zmar912-H2.Chr02.g057110.t1
Zmar912-H1.Chr06.g192270.t1	Zmar912-H2.Chr06.g187640.t1	0.9812667849669339	0.9995033298458934
Zmar912-H1.Chr03.g067600.t1	Zmar912-H2.Chr03.g065940.t1	1.0	1.0
Zmar912-H1.Chr01.g037220.t1	Zmar912-H2.Chr01.g036480.t1	0.30153061224489797	0.9414764150943395
Zmar912-H1.Chr01.g037750.t1	Zmar912-H2.Chr01.g037040.t1	0.9780706585866829	1.0
Zmar912-H1.Chr05.g149920.t1	Zmar912-H2.Chr05.g145300.t1	0.99260933676518	1.0
Zmar912-H1.Chr02.g051610.t1	Zmar912-H2.Chr02.g050680.t1	0.9895720616837279	0.9554316899575335
Zmar912-H1.Chr02.g051380.t1	Zmar912-H2.Chr02.g050470.t1
Zmar912-H1.Chr02.g051390.t1	Zmar912-H2.Chr02.g050480.t1	0.9697240032162164	0.9423709929190327
Zmar912-H1.Chr02.g050060.t1	Zmar912-H2.Chr02.g049470.t1	0.9895418365495072	0.990211367243601
Zmar912-H1.Chr02.g063240.t1	Zmar912-H2.Chr02.g061920.t1	0.996761074608936	0.9443778801843318
Zmar912-H1.Chr03.g083660.t1	Zmar912-H2.Chr03.g079800.t1	1.0	1.0
Zmar912-H1.Chr01.g017150.t1	Zmar912-H2.Chr01.g016770.t1	0.9989406749102779	0.9916607142857142
Zmar912-H1.Chr05.g149820.t1	Zmar912-H2.Chr05.g145200.t1	0.9987996872669763	0.9895932744231714
Zmar912-H1.Chr06.g168000.t1	Zmar912-H2.Chr06.g163250.t1	0.9981613394216134	0.9954832353957829
Zmar912-H1.Chr06.g168010.t1	Zmar912-H2.Chr06.g163260.t1	0.9905139887500056	0.9878838383838384
Zmar912-H1.Chr05.g159890.t1	Zmar912-H2.Chr05.g155210.t1	0.9887763749755536	1.0
Zmar912-H1.Chr03.g094920.t1	Zmar912-H2.Chr03.g091070.t1	0.9599442875243965	0.969364864864865
Zmar912-H1.Chr03.g091020.t1	Zmar912-H2.Chr03.g087140.t1	0.9754422657952069	0.930909604519774
Zmar912-H1.Chr06.g191590.t1	Zmar912-H2.Chr06.g186960.t1	0.9562054380664653	1.0
Zmar912-H1.Chr03.g098510.t1	Zmar912-H2.Chr03.g094610.t1
Zmar912-H1.Chr03.g068920.t1	Zmar912-H2.Chr03.g067290.t1	1.0	1.0
Zmar912-H1.Chr01.g005050.t1	Zmar912-H2.Chr01.g005050.t1	0.9998314464197865	0.9522280208751506
Zmar912-H1.Chr06.g165320.t1	Zmar912-H2.Chr06.g160580.t1	0.8135751178440432	0.9978288964983982
Zmar912-H1.Chr04.g108620.t1	Zmar912-H2.Chr04.g103230.t1	0.9963531468531468	0.9882287121745249
Zmar912-H1.Chr01.g015170.t1	Zmar912-H2.Chr01.g014610.t1	1.0	0.9765449640287769
Zmar912-H1.Chr05.g151930.t1	Zmar912-H2.Chr05.g147320.t1
Zmar912-H1.Chr05.g154680.t1	Zmar912-H2.Chr05.g150070.t1	1.0	0.8732329545454545
Zmar912-H1.Chr01.g001160.t1	Zmar912-H2.Chr01.g001170.t1	0.9105252525252525	1.0
Zmar912-H1.Chr01.g019870.t1	Zmar912-H2.Chr01.g019390.t1	0.8031453230228941	0.8122896484691399
Zmar912-H1.Chr05.g164850.t1	Zmar912-H2.Chr05.g160080.t1	0.945037037037037	0.9956808257244938
Zmar912-H1.Chr06.g166670.t1	Zmar912-H2.Chr06.g161910.t1	0.9663040441714201	1.0
Zmar912-H1.Chr01.g017330.t1	Zmar912-H2.Chr01.g016950.t1	1.0	1.0
Zmar912-H1.Chr02.g043610.t1	Zmar912-H2.Chr02.g042960.t1	1.0	1.0
Zmar912-H1.Chr06.g189180.t1	Zmar912-H2.Chr06.g184520.t1	0.9205323383084576	0.7452564814814815
Zmar912-H1.Chr01.g023760.t1	Zmar912-H2.Chr01.g023130.t1	1.0	0.9935852235904084
Zmar912-H1.Chr02.g060240.t1	Zmar912-H2.Chr02.g058910.t1	0.9919473684210527	1.0
Zmar912-H1.Chr03.g094230.t1	Zmar912-H2.Chr03.g090390.t1	0.9969990900818926	0.9871482098251457
Zmar912-H1.Chr03.g096030.t1	Zmar912-H2.Chr03.g092170.t1	0.9017302956497699	0.9978887865100621
Zmar912-H1.Chr05.g137200.t1	Zmar912-H2.Chr05.g133820.t1
Zmar912-H1.Chr01.g014950.t1	Zmar912-H2.Chr01.g014350.t1	0.8344821597071724	0.9102581614533534
Zmar912-H1.Chr01.g019800.t1	Zmar912-H2.Chr01.g019310.t1	0.8826098533716077	0.9958535425582502
Zmar912-H1.Chr05.g155630.t1	Zmar912-H2.Chr05.g150990.t1	0.9536549330960754	0.82394617868676
Zmar912-H1.Chr05.g153540.t1	Zmar912-H2.Chr05.g148930.t1	1.0	0.9962644937586685
Zmar912-H1.Chr05.g150230.t1	Zmar912-H2.Chr05.g145560.t1	0.9372911836219252	0.9989836946783731
Zmar912-H1.Chr01.g034750.t1	Zmar912-H2.Chr01.g033920.t1	1.0	0.9259845973208155
Zmar912-H1.Chr04.g120860.t1	Zmar912-H2.Chr04.g117620.t1	0.8335692747378282	0.6316540139616056
Zmar912-H1.Chr05.g133520.t1	Zmar912-H2.Chr05.g130000.t1	0.7157305539081801	0.9702679848548592
Zmar912-H1.Chr01.g026050.t1	Zmar912-H2.Chr01.g025470.t1	1.0	0.9142839268976388
Zmar912-H1.Chr03.g100390.t1	Zmar912-H2.Chr03.g096480.t1	0.9670974025974025	0.9951017316017317
Zmar912-H1.Chr01.g019900.t1	Zmar912-H2.Chr01.g019420.t1	1.0	0.7159090909090909
Zmar912-H1.Chr05.g164900.t1	Zmar912-H2.Chr05.g160140.t1	0.9989983807482665	0.9996952446273435
Zmar912-H1.Chr05.g159280.t1	Zmar912-H2.Chr05.g154570.t1	0.6182222222222222	0.8761303192492655
Zmar912-H1.Chr06.g177930.t1	Zmar912-H2.Chr06.g173250.t1	1.0	1.0
Zmar912-H1.Chr05.g143440.t1	Zmar912-H2.Chr05.g139940.t1
Zmar912-H1.Chr04.g131250.t1	Zmar912-H2.Chr04.g127800.t1	0.879285549132948	0.9487485648679679
Zmar912-H1.Chr01.g029700.t1	Zmar912-H2.Chr01.g029070.t1	0.8709046956517491	0.8937976307996052
Zmar912-H1.Chr05.g143720.t1	Zmar912-H2.Chr05.g140170.t1	0.977230143737954	1.0
Zmar912-H1.Chr05.g143680.t1	Zmar912-H2.Chr05.g140140.t1	0.9407049921956584	0.98032495094115
Zmar912-H1.Chr05.g143400.t1	Zmar912-H2.Chr05.g139930.t1
Zmar912-H1.Chr05.g143600.t1	Zmar912-H2.Chr05.g140110.t1	0.8671489361702128	0.9965582162313495
Zmar912-H1.Chr04.g107320.t1	Zmar912-H2.Chr04.g102410.t1	0.9332525874856754	0.92381182934748
Zmar912-H1.Chr04.g107540.t1	Zmar912-H2.Chr04.g102490.t1	0.804403703628196	0.08162645630523872
Zmar912-H1.Chr04.g107340.t1	Zmar912-H2.Chr04.g102430.t1	0.5	0.0
Zmar912-H1.Chr05.g143660.t1	Zmar912-H2.Chr05.g140120.t1	0.7216072461475855	0.6439243141830827
Zmar912-H1.Chr05.g135820.t1	Zmar912-H2.Chr05.g132260.t1	0.9207238898755292	0.9615464887432974
Zmar912-H1.Chr05.g150220.t1	Zmar912-H2.Chr05.g145550.t1	0.9986398089665018	0.9015176991150442
Zmar912-H1.Chr05.g132900.t1	Zmar912-H2.Chr05.g129360.t1	0.7042876390135424	0.9775286654231196
Zmar912-H1.Chr01.g000810.t1	Zmar912-H2.Chr01.g000810.t1	1.0	1.0
Zmar912-H1.Chr04.g126650.t1	Zmar912-H2.Chr04.g123230.t1	1.0	0.9995999261174732
Zmar912-H1.Chr01.g037420.t1	Zmar912-H2.Chr01.g036680.t1	0.8536059777727337	0.8954419547079857
Zmar912-H1.Chr06.g179410.t1	Zmar912-H2.Chr06.g174810.t1	1.0	0.99
Zmar912-H1.Chr01.g031710.t1	Zmar912-H2.Chr01.g027030.t1	1.0	0.9678995695839311
Zmar912-H1.Chr01.g031720.t1	Zmar912-H2.Chr01.g027020.t1	0.9963250763427015	0.9353854797929125
Zmar912-H1.Chr05.g135010.t1	Zmar912-H2.Chr05.g131500.t1	1.0	1.0
Zmar912-H1.Chr05.g149310.t1	Zmar912-H2.Chr05.g144760.t1	1.0	1.0
Zmar912-H1.Chr04.g108970.t1	Zmar912-H2.Chr04.g103580.t1	0.9063822931002725	0.9989064312736444
Zmar912-H1.Chr05.g139250.t1	Zmar912-H2.Chr05.g135880.t1	1.0	1.0
Zmar912-H1.Chr05.g139230.t1	Zmar912-H2.Chr05.g135870.t1	1.0	0.9974534613963151
Zmar912-H1.Chr01.g008100.t1	Zmar912-H2.Chr01.g007940.t1	0.9994075743913435	0.9181291967857967
Zmar912-H1.Chr01.g039230.t1	Zmar912-H2.Chr01.g038560.t1	0.8745610722895482	0.9993057796174358
Zmar912-H1.Chr05.g161960.t1	Zmar912-H2.Chr05.g157190.t1	0.9997663202724932	0.9847507015211934
Zmar912-H1.Chr03.g080500.t1	Zmar912-H2.Chr03.g076710.t1	0.9941494845360825	0.9105363447559709
Zmar912-H1.Chr03.g102130.t1	Zmar912-H2.Chr03.g098190.t1	1.0	0.9739873000940733
Zmar912-H1.Chr03.g094310.t1	Zmar912-H2.Chr03.g090470.t1	1.0	1.0
Zmar912-H1.Chr03.g078100.t1	Zmar912-H2.Chr03.g074560.t1	1.0	0.0
Zmar912-H1.Chr01.g000940.t1	Zmar912-H2.Chr01.g000920.t1	0.9994721857702664	1.0
Zmar912-H1.Chr03.g079470.t1	Zmar912-H2.Chr03.g075680.t1	1.0	1.0
Zmar912-H1.Chr02.g061290.t1	Zmar912-H2.Chr02.g060020.t1	1.0	1.0
Zmar912-H1.Chr01.g017990.t1	Zmar912-H2.Chr01.g017560.t1	0.9994121621757159	0.9982157327784523
Zmar912-H1.Chr01.g032070.t1	Zmar912-H2.Chr01.g026710.t1	1.0	1.0
Zmar912-H1.Chr01.g005040.t1	Zmar912-H2.Chr01.g005040.t1	1.0	1.0
Zmar912-H1.Chr04.g122350.t1	Zmar912-H2.Chr04.g119330.t1	0.8555562015503876	1.0
Zmar912-H1.Chr03.g069060.t1	Zmar912-H2.Chr03.g067440.t1	0.9983678313098346	0.9444837427745665
Zmar912-H1.Chr05.g135120.t1	Zmar912-H2.Chr05.g131620.t1
Zmar912-H1.Chr05.g135320.t1	Zmar912-H2.Chr05.g131780.t1	1.0	1.0
Zmar912-H1.Chr03.g095680.t1	Zmar912-H2.Chr03.g091800.t1	0.995371400498932	0.9882268683274021
Zmar912-H1.Chr03.g097500.t1	Zmar912-H2.Chr03.g093670.t1
Zmar912-H1.Chr02.g042660.t1	Zmar912-H2.Chr02.g042020.t1	1.0	1.0
Zmar912-H1.Chr06.g191470.t1	Zmar912-H2.Chr06.g186840.t1	0.7951555120802283	0.9747436880792585
Zmar912-H1.Chr05.g136200.t1	Zmar912-H2.Chr05.g132630.t1	0.9653804993476988	0.9979394472223749
Zmar912-H1.Chr06.g187120.t1	Zmar912-H2.Chr06.g182510.t1	0.5302858823529412	1.0
Zmar912-H1.Chr02.g051100.t1	Zmar912-H2.Chr02.g050270.t1
Zmar912-H1.Chr03.g071550.t1	Zmar912-H2.Chr03.g069490.t1	1.0	1.0
Zmar912-H1.Chr03.g093540.t1	Zmar912-H2.Chr03.g089640.t1
Zmar912-H1.Chr03.g097960.t1	Zmar912-H2.Chr03.g094090.t1	0.9884787961696306	0.9969612684779916
Zmar912-H1.Chr03.g067450.t1	Zmar912-H2.Chr03.g065780.t1	1.0	0.8581815565985027
Zmar912-H1.Chr02.g061130.t1	Zmar912-H2.Chr02.g059780.t1	0.8355560139235932	0.9853510938160355
Zmar912-H1.Chr02.g061140.t1	Zmar912-H2.Chr02.g059830.t1	0.9994489014828705	0.9016309201052285
Zmar912-H1.Chr01.g017860.t1	Zmar912-H2.Chr01.g017420.t1	0.9985960884353742	0.9999366197183098
Zmar912-H1.Chr01.g037140.t1	Zmar912-H2.Chr01.g036400.t1	1.0	1.0
Zmar912-H1.Chr01.g002450.t1	Zmar912-H2.Chr01.g002440.t1	1.0	1.0
Zmar912-H1.Chr01.g010410.t1	Zmar912-H2.Chr01.g010320.t1
Zmar912-H1.Chr03.g079370.t1	Zmar912-H2.Chr03.g075580.t1	0.9987278021370951	0.9987543032321108
Zmar912-H1.Chr06.g182060.t1	Zmar912-H2.Chr06.g177350.t1	0.9888998587020952	0.7410341334507817
Zmar912-H1.Chr05.g136190.t1	Zmar912-H2.Chr05.g132620.t1	0.7571641905027497	0.9800962800875274
Zmar912-H1.Chr05.g136980.t1	Zmar912-H2.Chr05.g133520.t1	0.9891923302669023	1.0
Zmar912-H1.Chr01.g032980.t1	Zmar912-H2.Chr01.g025870.t1	0.9162191164273471	0.8156571004109376
Zmar912-H1.Chr04.g114900.t1	Zmar912-H2.Chr04.g111740.t1	0.6542689341013774	0.7906405217644404
Zmar912-H1.Chr04.g115040.t1	Zmar912-H2.Chr04.g111900.t1	0.5600915952558482	0.5221647308495806
Zmar912-H1.Chr01.g040180.t1	Zmar912-H2.Chr01.g039500.t1	1.0	0.9133925872616049
Zmar912-H1.Chr02.g064310.t1	Zmar912-H2.Chr02.g062860.t1	1.0	0.22658606712629745
Zmar912-H1.Chr02.g048580.t1	Zmar912-H2.Chr02.g048130.t1	1.0	0.9722631578947369
Zmar912-H1.Chr06.g167090.t1	Zmar912-H2.Chr06.g162330.t1	0.8385128205128205	1.0
Zmar912-H1.Chr04.g118310.t1	Zmar912-H2.Chr04.g115140.t1
Zmar912-H1.Chr05.g132710.t1	Zmar912-H2.Chr05.g129190.t1	1.0	0.8640909090909091
Zmar912-H1.Chr03.g078680.t1	Zmar912-H2.Chr03.g074950.t1
Zmar912-H1.Chr05.g154490.t1	Zmar912-H2.Chr05.g149880.t1
Zmar912-H1.Chr05.g156650.t1	Zmar912-H2.Chr05.g151990.t1	1.0	1.0
Zmar912-H1.Chr03.g096120.t1	Zmar912-H2.Chr03.g092260.t1	1.0	1.0
Zmar912-H1.Chr06.g179750.t1	Zmar912-H2.Chr06.g175020.t1
Zmar912-H1.Chr06.g166580.t1	Zmar912-H2.Chr06.g161820.t1	0.9796487455197133	0.9887242136064375
Zmar912-H1.Chr02.g054270.t1	Zmar912-H2.Chr02.g053100.t1	1.0	0.9883182579564489
Zmar912-H1.Chr01.g024870.t1	Zmar912-H2.Chr01.g024300.t1	1.0	1.0
Zmar912-H1.Chr02.g064680.t1	Zmar912-H2.Chr02.g063190.t1	0.9637134653504525	1.0
Zmar912-H1.Chr02.g061010.t1	Zmar912-H2.Chr02.g059660.t1	1.0	1.0
Zmar912-H1.Chr04.g103120.t1	Zmar912-H2.Chr04.g099190.t1
Zmar912-H1.Chr02.g060250.t1	Zmar912-H2.Chr02.g058920.t1
Zmar912-H1.Chr06.g177490.t1	Zmar912-H2.Chr06.g172730.t1
Zmar912-H1.Chr01.g000260.t1	Zmar912-H2.Chr01.g000230.t1	1.0	0.7771234817813765
Zmar912-H1.Chr04.g108340.t1	Zmar912-H2.Chr04.g102970.t1	0.9861469533822916	0.8308141509433963
Zmar912-H1.Chr05.g135030.t1	Zmar912-H2.Chr05.g131520.t1	0.9901512081060015	0.9957943652859339
Zmar912-H1.Chr02.g063320.t1	Zmar912-H2.Chr02.g062000.t1	1.0	1.0
Zmar912-H1.Chr03.g095580.t1	Zmar912-H2.Chr03.g091700.t1	0.9782077922077922	1.0
Zmar912-H1.Chr02.g054110.t1	Zmar912-H2.Chr02.g052980.t1	1.0	0.9007083333333333
Zmar912-H1.Chr01.g005590.t1	Zmar912-H2.Chr01.g005560.t1	0.9671386830283496	0.7664803543083708
Zmar912-H1.Chr03.g088050.t1	Zmar912-H2.Chr03.g084190.t1	0.9991009864060781	0.9989276463352869
Zmar912-H1.Chr06.g193040.t1	Zmar912-H2.Chr06.g188370.t1	0.9073275638708708	0.9993867813635393
Zmar912-H1.Chr05.g143010.t1	Zmar912-H2.Chr05.g139560.t1	0.985271368339643	0.9826909627207789
Zmar912-H1.Chr04.g118490.t1	Zmar912-H2.Chr04.g115320.t1	0.9992322508404294	0.9977026773471891
Zmar912-H1.Chr05.g136020.t1	Zmar912-H2.Chr05.g132460.t1	0.9712167516028276	0.8786861810755616
Zmar912-H1.Chr06.g171000.t1	Zmar912-H2.Chr06.g166340.t1	0.9216551724137931	0.9307650897226754
Zmar912-H1.Chr02.g048860.t1	Zmar912-H2.Chr02.g048390.t1	0.9943791863880767	0.8765585201348939
Zmar912-H1.Chr05.g164070.t1	Zmar912-H2.Chr05.g159300.t1	0.9225424778152301	0.9200269526799856
Zmar912-H1.Chr06.g195180.t1	Zmar912-H2.Chr06.g190510.t1	0.9443483696827001	1.0
Zmar912-H1.Chr03.g093670.t1	Zmar912-H2.Chr03.g089760.t1	0.9577065118956642	0.9873322195220737
Zmar912-H1.Chr01.g025170.t1	Zmar912-H2.Chr01.g024620.t1	0.9840176125244618	0.9503525179856115
Zmar912-H1.Chr06.g192980.t1	Zmar912-H2.Chr06.g188320.t1	0.45802827219585135	0.958625354848349
Zmar912-H1.Chr05.g153810.t1	Zmar912-H2.Chr05.g149200.t1	1.0	0.9947211055276381
Zmar912-H1.Chr02.g056250.t1	Zmar912-H2.Chr02.g054870.t1	0.5976333333333332	0.8958562874251498
Zmar912-H1.Chr06.g192840.t1	Zmar912-H2.Chr06.g188180.t1	0.9892387630317834	1.0
Zmar912-H1.Chr03.g091400.t1	Zmar912-H2.Chr03.g087530.t1	0.8818735754373234	0.9988293132803632
Zmar912-H1.Chr02.g060650.t1	Zmar912-H2.Chr02.g059320.t1	0.9997007628035622	0.9980465571630588
Zmar912-H1.Chr01.g017120.t1	Zmar912-H2.Chr01.g016730.t1	0.9172717372507302	0.9510489579237121
Zmar912-H1.Chr05.g144140.t1	Zmar912-H2.Chr05.g140610.t1	0.9832340425531916	1.0
Zmar912-H1.Chr03.g068190.t1	Zmar912-H2.Chr03.g066510.t1	0.8105139302471386	0.9994561717352416
Zmar912-H1.Chr05.g149130.t1	Zmar912-H2.Chr05.g144550.t1	0.997693318378465	0.7580429388073275
Zmar912-H1.Chr06.g190950.t1	Zmar912-H2.Chr06.g186310.t1	0.9654267144778127	1.0
Zmar912-H1.Chr04.g108110.t1	Zmar912-H2.Chr04.g102750.t1	0.9124887400441785	0.9897725454780029
Zmar912-H1.Chr03.g095070.t1	Zmar912-H2.Chr03.g091200.t1	0.9997088603026877	0.9978667883211678
Zmar912-H1.Chr03.g069750.t1	Zmar912-H2.Chr03.g067950.t1	0.6884922120232947	0.9720468042274787
Zmar912-H1.Chr05.g152850.t1	Zmar912-H2.Chr05.g148260.t1	0.9250684057790447	0.9653952830188679
Zmar912-H1.Chr06.g166980.t1	Zmar912-H2.Chr06.g162220.t1	1.0	0.9726961387631976
Zmar912-H1.Chr04.g106160.t1	Zmar912-H2.Chr04.g101660.t1	0.9361060511540861	1.0
Zmar912-H1.Chr01.g026780.t1	Zmar912-H2.Chr01.g031950.t1	0.9481776960784313	1.0
Zmar912-H1.Chr04.g104200.t1	Zmar912-H2.Chr04.g100090.t1	0.9937463387389291	0.9852068266814928
Zmar912-H1.Chr05.g137230.t1	Zmar912-H2.Chr05.g133850.t1
Zmar912-H1.Chr03.g073720.t1	Zmar912-H2.Chr03.g071570.t1	0.9981755398076569	0.9338544973544974
Zmar912-H1.Chr01.g024170.t1	Zmar912-H2.Chr01.g023540.t1	0.9748779814439351	0.9996440217391305
Zmar912-H1.Chr06.g171420.t1	Zmar912-H2.Chr06.g166740.t1	1.0	1.0
Zmar912-H1.Chr04.g124650.t1	Zmar912-H2.Chr04.g121420.t1	0.994952132918336	0.99793986789158
Zmar912-H1.Chr04.g124670.t1	Zmar912-H2.Chr04.g121440.t1
Zmar912-H1.Chr04.g124660.t1	Zmar912-H2.Chr04.g121430.t1
Zmar912-H1.Chr05.g150130.t1	Zmar912-H2.Chr05.g145450.t1	0.9902420656815367	0.8678622497616778
Zmar912-H1.Chr03.g088750.t1	Zmar912-H2.Chr03.g084880.t1	0.0	0.5
Zmar912-H1.Chr01.g012830.t1	Zmar912-H2.Chr01.g012670.t1	0.993551162365001	0.9986276546026943
Zmar912-H1.Chr01.g012840.t1	Zmar912-H2.Chr01.g012680.t1	1.0	0.9533092575209343
Zmar912-H1.Chr01.g026540.t1	Zmar912-H2.Chr01.g032210.t1	1.0	1.0
Zmar912-H1.Chr01.g026520.t1	Zmar912-H2.Chr01.g032230.t1	0.9882758604104542	1.0
Zmar912-H1.Chr02.g049500.t1	Zmar912-H2.Chr02.g048990.t1	0.9949564789454999	1.0
Zmar912-H1.Chr02.g049270.t1	Zmar912-H2.Chr02.g048790.t1
Zmar912-H1.Chr01.g003420.t1	Zmar912-H2.Chr01.g003400.t1	0.9998098096054655	0.9933021276595745
Zmar912-H1.Chr02.g047790.t1	Zmar912-H2.Chr02.g047350.t1	0.9999522374290157	1.0
Zmar912-H1.Chr01.g000110.t1	Zmar912-H2.Chr01.g000100.t1	1.0	1.0
Zmar912-H1.Chr01.g000100.t1	Zmar912-H2.Chr01.g000090.t1	0.74136179512395	0.9998600955733113
Zmar912-H1.Chr01.g006030.t1	Zmar912-H2.Chr01.g005900.t1	0.9846204379562044	0.9311425959780621
Zmar912-H1.Chr02.g046050.t1	Zmar912-H2.Chr02.g045390.t1	0.9995284466734139	0.9990632502774135
Zmar912-H1.Chr01.g035890.t1	Zmar912-H2.Chr01.g035140.t1	0.9871868365180466	0.993729176658673
Zmar912-H1.Chr06.g165750.t1	Zmar912-H2.Chr06.g161020.t1	1.0	1.0
Zmar912-H1.Chr05.g162990.t1	Zmar912-H2.Chr05.g158230.t1	0.9955590029270317	0.9568837792642141
Zmar912-H1.Chr05.g155470.t1	Zmar912-H2.Chr05.g150860.t1	0.9115022026431718	1.0
Zmar912-H1.Chr04.g131050.t1	Zmar912-H2.Chr04.g127600.t1	0.9915028680688337	0.9814395964480301
Zmar912-H1.Chr04.g116870.t1	Zmar912-H2.Chr04.g113620.t1	0.8343529411764705
Zmar912-H1.ctg198.g223370.t1	Zmar912-H2.ctg118.g195120.t1
Zmar912-H1.ctg281.g243960.t1	Zmar912-H2.ctg44.g229550.t1
Zmar912-H1.ctg43.g259120.t1	Zmar912-H2.ctg70.g239090.t1
Zmar912-H1.ctg130.g204870.t1	Zmar912-H2.ctg50.g232300.t1	1.0	0.15872667933167714
Zmar912-H1.ctg153.g210970.t1	Zmar912-H2.ctg193.g213630.t1	1.0	0.35590791999922816
Zmar912-H1.ctg181.g219860.t1	Zmar912-H2.ctg117.g194740.t1
Zmar912-H1.ctg56.g266690.t1	Zmar912-H2.ctg14.g203090.t1
Zmar912-H1.ctg78.g277030.t1	Zmar912-H2.ctg105.g191680.t1
Zmar912-H1.ctg48.g263730.t1	Zmar912-H2.ctg126.g198470.t1
Zmar912-H1.ctg167.g215230.t1	Zmar912-H2.ctg140.g203490.t1
Zmar912-H1.ctg35.g252600.t1	Zmar912-H2.ctg176.g210680.t1	1.0	0.22889710958103973
Zmar912-H1.ctg37.g254940.t1	Zmar912-H2.ctg19.g212890.t1
Zmar912-H1.ctg40.g257350.t1	Zmar912-H2.ctg16.g207460.t1
Zmar912-H1.ctg293.g247150.t1	Zmar912-H2.ctg178.g210920.t1	1.0	0.04937235019324164
Zmar912-H1.ctg80.g277700.t1	Zmar912-H2.ctg145.g204540.t1
Zmar912-H1.ctg262.g241030.t1	Zmar912-H2.ctg79.g242960.t1	0.34641033075361866	0.6556881149281671
Zmar912-H1.ctg79.g277440.t1	Zmar912-H2.ctg45.g230060.t1
Zmar912-H1.ctg23.g230230.t1	Zmar912-H2.ctg127.g198930.t1	0.2943940510371996	0.7092468183884473
Zmar912-H1.ctg156.g211780.t1	Zmar912-H2.ctg62.g235540.t1	1.0	1.0
Zmar912-H1.Chr02.g057690.t1	Zmar912-H2.Chr02.g056290.t1	0.9258256047763207	0.988350104821803
Zmar912-H1.Chr03.g083260.t1	Zmar912-H2.Chr03.g079380.t1	0.3683727272727273	0.5588333333333333
Zmar912-H1.Chr05.g140170.t1	Zmar912-H2.Chr05.g136900.t1	0.9996463039014374	0.9991945223513251
Zmar912-H1.Chr02.g062300.t1	Zmar912-H2.Chr02.g061020.t1	0.0	1.0
Zmar912-H1.Chr03.g080530.t1	Zmar912-H2.Chr03.g076740.t1	1.0	1.0
Zmar912-H1.Chr05.g163560.t1	Zmar912-H2.Chr05.g158780.t1	0.9767243243243242	0.9994343379978472
Zmar912-H1.Chr03.g084710.t1	Zmar912-H2.Chr03.g080870.t1	0.9837878712369905	0.9974409520610862
Zmar912-H1.Chr01.g008640.t1	Zmar912-H2.Chr01.g008560.t1	1.0	1.0
Zmar912-H1.Chr06.g194900.t1	Zmar912-H2.Chr06.g190250.t1	0.9990905085472495	1.0
Zmar912-H1.Chr03.g065860.t1	Zmar912-H2.Chr03.g064320.t1	0.31625	1.0
Zmar912-H1.Chr05.g158840.t1	Zmar912-H2.Chr05.g154140.t1	1.0	1.0
Zmar912-H1.Chr05.g162740.t1	Zmar912-H2.Chr05.g158000.t1	1.0	1.0
Zmar912-H1.Chr04.g109190.t1	Zmar912-H2.Chr04.g103790.t1	1.0	1.0
Zmar912-H1.Chr04.g107860.t1	Zmar912-H2.Chr04.g102550.t1	0.8626537122969837	1.0
Zmar912-H1.Chr05.g159050.t1	Zmar912-H2.Chr05.g154350.t1	1.0	1.0
Zmar912-H1.Chr05.g159060.t1	Zmar912-H2.Chr05.g154360.t1	1.0	1.0
Zmar912-H1.Chr05.g163330.t1	Zmar912-H2.Chr05.g158570.t1	1.0	1.0
Zmar912-H1.Chr03.g098710.t1	Zmar912-H2.Chr03.g094820.t1	0.9709505368098159	1.0
Zmar912-H1.Chr06.g191190.t1	Zmar912-H2.Chr06.g186520.t1	1.0	1.0
Zmar912-H1.Chr02.g052720.t1	Zmar912-H2.Chr02.g051710.t1	0.9063657407407408	0.920056
Zmar912-H1.Chr03.g084320.t1	Zmar912-H2.Chr03.g080500.t1	0.779639309530425	1.0
Zmar912-H1.Chr04.g117020.t1	Zmar912-H2.Chr04.g113800.t1	0.9750892857142857	1.0
Zmar912-H1.Chr04.g128670.t1	Zmar912-H2.Chr04.g125220.t1	1.0	0.4491523605150215
Zmar912-H1.Chr05.g132470.t1	Zmar912-H2.Chr05.g128950.t1	0.9995065170166546	0.6824116022099448
Zmar912-H1.Chr04.g123710.t1	Zmar912-H2.Chr04.g120620.t1
Zmar912-H1.Chr04.g127660.t1	Zmar912-H2.Chr04.g124210.t1	1.0	0.9999468672755345
Zmar912-H1.Chr05.g147840.t1	Zmar912-H2.Chr05.g143710.t1	1.0	0.7806043956043955
Zmar912-H1.Chr04.g103780.t1	Zmar912-H2.Chr04.g099700.t1	1.0	0.7266043581886278
Zmar912-H1.Chr04.g108100.t1	Zmar912-H2.Chr04.g102740.t1	1.0	0.9987020506634499
Zmar912-H1.Chr06.g166220.t1	Zmar912-H2.Chr06.g161490.t1	0.887585778888006	0.88858159838818
Zmar912-H1.Chr02.g047530.t1	Zmar912-H2.Chr02.g047070.t1	0.9976202898550725	0.9988020722576023
Zmar912-H1.Chr05.g132420.t1	Zmar912-H2.Chr05.g128900.t1	0.9764606639549422	0.9872205598455598
Zmar912-H1.Chr05.g163990.t1	Zmar912-H2.Chr05.g159210.t1	0.9664699020714209	0.9721250933532487
Zmar912-H1.Chr05.g146490.t1	Zmar912-H2.Chr05.g142490.t1	0.8980720797655588	0.9584064613072877
Zmar912-H1.Chr01.g031430.t1	Zmar912-H2.Chr01.g027320.t1	0.9989481595092025	0.9958337874659401
Zmar912-H1.Chr06.g181330.t1	Zmar912-H2.Chr06.g176640.t1	0.9924878048780488	0.740854054054054
Zmar912-H1.Chr03.g100040.t1	Zmar912-H2.Chr03.g096120.t1	0.9976302973035456	1.0
Zmar912-H1.Chr06.g184400.t1	Zmar912-H2.Chr06.g179750.t1	0.8432397259140126	0.99924658203125
Zmar912-H1.Chr02.g047550.t1	Zmar912-H2.Chr02.g047090.t1	0.9930181847702548	0.9702392277838591
Zmar912-H1.Chr05.g163190.t1	Zmar912-H2.Chr05.g158410.t1
Zmar912-H1.Chr05.g132130.t1	Zmar912-H2.Chr05.g128650.t1	0.9993235719308462	0.9980776475737904
Zmar912-H1.Chr01.g012670.t1	Zmar912-H2.Chr01.g012460.t1	0.9260985329759562	0.996428035970431
Zmar912-H1.Chr01.g020440.t1	Zmar912-H2.Chr01.g019930.t1	0.7908997134670487	0.9854011487303507
Zmar912-H1.Chr05.g161550.t1	Zmar912-H2.Chr05.g156780.t1	0.8653483128853797	0.9610000107737956
Zmar912-H1.Chr03.g067700.t1	Zmar912-H2.Chr03.g066020.t1	0.9992213883677299	0.9442453300124534
Zmar912-H1.Chr05.g149900.t1	Zmar912-H2.Chr05.g145280.t1	0.8366895053166898	0.9825848970251716
Zmar912-H1.Chr05.g138930.t1	Zmar912-H2.Chr05.g135570.t1	0.9802969543476593	0.986369961612284
Zmar912-H1.Chr05.g139010.t1	Zmar912-H2.Chr05.g135650.t1	0.9969742245795399	0.9917932583127139
Zmar912-H1.Chr05.g144430.t1	Zmar912-H2.Chr05.g141000.t1	0.9719633713152188	0.9048890586204843
Zmar912-H1.Chr02.g051590.t1	Zmar912-H2.Chr02.g050640.t1	1.0	1.0
Zmar912-H1.Chr05.g163160.t1	Zmar912-H2.Chr05.g158380.t1	1.0	0.9994301184433163
Zmar912-H1.Chr05.g155420.t1	Zmar912-H2.Chr05.g150800.t1	1.0	1.0
Zmar912-H1.Chr04.g106620.t1	Zmar912-H2.Chr04.g102110.t1	1.0	1.0
Zmar912-H1.Chr05.g137390.t1	Zmar912-H2.Chr05.g134000.t1
Zmar912-H1.Chr06.g193540.t1	Zmar912-H2.Chr06.g188840.t1	1.0	0.8612735042735044
Zmar912-H1.Chr05.g158050.t1	Zmar912-H2.Chr05.g153350.t1	1.0	0.9848894984326019
Zmar912-H1.Chr01.g005550.t1	Zmar912-H2.Chr01.g005520.t1	0.9995526612382696	0.9990104843030511
Zmar912-H1.Chr04.g127060.t1	Zmar912-H2.Chr04.g123610.t1	0.8843285033137445	0.9594554052111411
Zmar912-H1.Chr05.g158000.t1	Zmar912-H2.Chr05.g153300.t1	0.997174402863536	0.9151414141414141
Zmar912-H1.Chr03.g092910.t1	Zmar912-H2.Chr03.g088940.t1	0.9997799463321342	0.7508724169498993
Zmar912-H1.Chr02.g050970.t1	Zmar912-H2.Chr02.g050180.t1	0.8897470261697066	1.0
Zmar912-H1.Chr04.g103590.t1	Zmar912-H2.Chr04.g099500.t1
Zmar912-H1.Chr04.g103600.t1	Zmar912-H2.Chr04.g099520.t1
Zmar912-H1.Chr04.g103580.t1	Zmar912-H2.Chr04.g099490.t1	0.821864406779661	1.0
Zmar912-H1.ctg26.g239090.t1	Zmar912-H2.ctg175.g210530.t1
Zmar912-H1.ctg43.g259480.t1	Zmar912-H2.ctg76.g241280.t1	0.0	0.189189773058685
Zmar912-H1.ctg18.g217520.t1	Zmar912-H2.ctg21.g215200.t1
Zmar912-H1.ctg36.g253640.t1	Zmar912-H2.ctg16.g207080.t1
Zmar912-H1.ctg40.g257760.t1	Zmar912-H2.ctg64.g236050.t1
Zmar912-H1.ctg23.g231140.t1	Zmar912-H2.ctg21.g215890.t1
Zmar912-H1.ctg26.g239660.t1	Zmar912-H2.ctg38.g223950.t1
Zmar912-H1.ctg56.g266470.t1	Zmar912-H2.ctg14.g202860.t1
Zmar912-H1.ctg26.g239080.t1	Zmar912-H2.ctg173.g210410.t1
Zmar912-H1.ctg23.g231020.t1	Zmar912-H2.ctg181.g211350.t1
Zmar912-H1.ctg100.g195540.t1	Zmar912-H2.ctg84.g246210.t1
Zmar912-H1.ctg226.g229380.t1	Zmar912-H2.ctg84.g246710.t1
Zmar912-H1.Chr01.g031460.t1	Zmar912-H2.Chr01.g027290.t1	0.9929923932124048	0.8377265306122449
Zmar912-H1.Chr03.g095560.t1	Zmar912-H2.Chr03.g091670.t1	0.9869688856729377	0.9983459367945824
Zmar912-H1.Chr06.g179010.t1	Zmar912-H2.Chr06.g174210.t1	0.756820519826636	0.9826215676485273
Zmar912-H1.Chr02.g045350.t1	Zmar912-H2.Chr02.g044740.t1	0.6434596785512274	0.5449004124926341
Zmar912-H1.Chr02.g045850.t1	Zmar912-H2.Chr02.g045190.t1	0.9974292197926569	0.9952706367284955
Zmar912-H1.Chr01.g025800.t1	Zmar912-H2.Chr01.g025220.t1	0.7178422813107782	0.9200727272727272
Zmar912-H1.Chr05.g162770.t1	Zmar912-H2.Chr05.g158030.t1	0.9932967069076132	0.9975103573109686
Zmar912-H1.Chr04.g126440.t1	Zmar912-H2.Chr04.g123050.t1	1.0	0.9970179594250028
Zmar912-H1.Chr06.g193860.t1	Zmar912-H2.Chr06.g189140.t1	0.9785091575091575	0.994805120910384
Zmar912-H1.Chr05.g162760.t1	Zmar912-H2.Chr05.g158020.t1	0.9970448024219968	0.9997698440842381
Zmar912-H1.Chr01.g005370.t1	Zmar912-H2.Chr01.g005340.t1	0.8752812398267044	0.9997532249484673
Zmar912-H1.Chr06.g194730.t1	Zmar912-H2.Chr06.g190110.t1	1.0	1.0
Zmar912-H1.Chr02.g044980.t1	Zmar912-H2.Chr02.g044370.t1	1.0	1.0
Zmar912-H1.Chr02.g049660.t1	Zmar912-H2.Chr02.g049110.t1	1.0	1.0
Zmar912-H1.Chr02.g042290.t1	Zmar912-H2.Chr02.g041580.t1	0.9981475583685109	0.9995251517745075
Zmar912-H1.Chr02.g042300.t1	Zmar912-H2.Chr02.g041590.t1	0.5844770707200325	0.9990243870000622
Zmar912-H1.Chr01.g013820.t1	Zmar912-H2.Chr01.g013500.t1	0.8322595030190405	0.9828867387337634
Zmar912-H1.Chr06.g180040.t1	Zmar912-H2.Chr06.g175350.t1	0.8496747967479675	1.0
Zmar912-H1.Chr02.g045780.t1	Zmar912-H2.Chr02.g045150.t1	1.0	0.9762045045045045
Zmar912-H1.Chr06.g180070.t1	Zmar912-H2.Chr06.g175430.t1	0.7403520454903847	0.9997890748898678
Zmar912-H1.ctg267.g241570.t1	Zmar912-H2.ctg130.g199730.t1
Zmar912-H1.ctg272.g242520.t1	Zmar912-H2.ctg36.g223210.t1
Zmar912-H1.ctg54.g264850.t1	Zmar912-H2.ctg17.g209090.t1
Zmar912-H1.ctg323.g249440.t1	Zmar912-H2.ctg95.g250360.t1
Zmar912-H1.ctg80.g277850.t1	Zmar912-H2.ctg145.g204410.t1
Zmar912-H1.ctg26.g240080.t1	Zmar912-H2.ctg38.g224370.t1
Zmar912-H1.ctg29.g245160.t1	Zmar912-H2.ctg8.g244840.t1
Zmar912-H1.ctg56.g266570.t1	Zmar912-H2.ctg14.g202980.t1
Zmar912-H1.ctg207.g225480.t1	Zmar912-H2.ctg89.g248760.t1
Zmar912-H1.ctg54.g264860.t1	Zmar912-H2.ctg17.g209100.t1
Zmar912-H1.ctg142.g207500.t1	Zmar912-H2.ctg204.g214610.t1
Zmar912-H1.ctg83.g279790.t1	Zmar912-H2.ctg101.g191130.t1
Zmar912-H1.ctg24.g233670.t1	Zmar912-H2.ctg70.g239250.t1
Zmar912-H1.ctg44.g260590.t1	Zmar912-H2.ctg80.g245400.t1
Zmar912-H1.ctg143.g208010.t1	Zmar912-H2.ctg50.g232440.t1
Zmar912-H1.ctg29.g246050.t1	Zmar912-H2.ctg12.g196470.t1
Zmar912-H1.ctg262.g240880.t1	Zmar912-H2.ctg24.g217850.t1
Zmar912-H1.ctg132.g205800.t1	Zmar912-H2.ctg48.g231590.t1
Zmar912-H1.ctg37.g254780.t1	Zmar912-H2.ctg23.g216990.t1
Zmar912-H1.ctg109.g199040.t1	Zmar912-H2.ctg40.g226080.t1
Zmar912-H1.ctg84.g280380.t1	Zmar912-H2.ctg30.g219490.t1
Zmar912-H1.ctg23.g231510.t1	Zmar912-H2.ctg39.g225170.t1
Zmar912-H1.ctg40.g257180.t1	Zmar912-H2.ctg16.g207320.t1
Zmar912-H1.ctg232.g232400.t1	Zmar912-H2.ctg30.g220110.t1
Zmar912-H1.Chr01.g002480.t1	Zmar912-H2.Chr01.g002470.t1	1.0	0.94995
Zmar912-H1.Chr01.g025020.t1	Zmar912-H2.Chr01.g024460.t1	1.0	1.0
Zmar912-H1.Chr04.g103350.t1	Zmar912-H2.Chr04.g099250.t1	0.9026795669877066	0.9994518675621539
Zmar912-H1.Chr01.g032540.t1	Zmar912-H2.Chr01.g026270.t1	1.0	0.9991420802888165
Zmar912-H1.Chr01.g014980.t1	Zmar912-H2.Chr01.g014420.t1	1.0	0.9998086014908177
Zmar912-H1.Chr01.g014990.t1	Zmar912-H2.Chr01.g014430.t1	0.9958961392301222	0.02566688097091102
Zmar912-H1.Chr01.g032520.t1	Zmar912-H2.Chr01.g026300.t1	1.0	0.5924499330757381
Zmar912-H1.Chr01.g021170.t1	Zmar912-H2.Chr01.g020550.t1	0.9808316644982866	0.7836311569589122
Zmar912-H1.Chr04.g114940.t1	Zmar912-H2.Chr04.g111830.t1
Zmar912-H1.Chr02.g056910.t1	Zmar912-H2.Chr02.g055430.t1	1.0	1.0
Zmar912-H1.ctg149.g209510.t1	Zmar912-H2.ctg167.g208740.t1
Zmar912-H1.ctg40.g257810.t1	Zmar912-H2.ctg24.g217610.t1
Zmar912-H1.ctg35.g252450.t1	Zmar912-H2.ctg8.g245140.t1	1.0	0.0
Zmar912-H1.ctg92.g282450.t1	Zmar912-H2.ctg203.g214480.t1
Zmar912-H1.ctg64.g270190.t1	Zmar912-H2.ctg8.g243670.t1
Zmar912-H1.ctg256.g237990.t1	Zmar912-H2.ctg155.g206430.t1
Zmar912-H1.ctg92.g282440.t1	Zmar912-H2.ctg8.g244520.t1
Zmar912-H1.ctg313.g248480.t1	Zmar912-H2.ctg128.g199330.t1
Zmar912-H1.ctg120.g202760.t1	Zmar912-H2.ctg36.g222940.t1
Zmar912-H1.ctg93.g282920.t1	Zmar912-H2.ctg88.g248210.t1	0.5	0.24820300588107166
Zmar912-H1.ctg118.g201650.t1	Zmar912-H2.ctg140.g203380.t1
Zmar912-H1.Chr03.g093470.t1	Zmar912-H2.Chr03.g089550.t1	0.9811495327102804	0.9948540244300116
Zmar912-H1.Chr02.g057630.t1	Zmar912-H2.Chr02.g056230.t1	0.9516238532110092	0.8093027958062906
Zmar912-H1.Chr06.g191690.t1	Zmar912-H2.Chr06.g187120.t1	0.8067857142857142	0.9905779392338177
Zmar912-H1.Chr03.g079090.t1	Zmar912-H2.Chr03.g075340.t1	1.0	0.8020588235294117
Zmar912-H1.Chr03.g097630.t1	Zmar912-H2.Chr03.g093770.t1	1.0	1.0
Zmar912-H1.Chr02.g042540.t1	Zmar912-H2.Chr02.g041790.t1	0.8420972955043352	1.0
Zmar912-H1.Chr04.g129740.t1	Zmar912-H2.Chr04.g126340.t1	0.9991686883328328	0.9982474950050532
Zmar912-H1.Chr02.g065090.t1	Zmar912-H2.Chr02.g063590.t1	0.9998600542888497	0.9989946272666218
Zmar912-H1.Chr05.g141080.t1	Zmar912-H2.Chr05.g137750.t1	0.9994109618356914	0.9995270334548914
Zmar912-H1.Chr02.g045720.t1	Zmar912-H2.Chr02.g045090.t1	0.99570858894153	0.9987983861671469
Zmar912-H1.Chr02.g046120.t1	Zmar912-H2.Chr02.g045760.t1	0.8951028368794326	1.0
Zmar912-H1.Chr01.g007900.t1	Zmar912-H2.Chr01.g007740.t1	0.9683592110784726	1.0
Zmar912-H1.Chr01.g035360.t1	Zmar912-H2.Chr01.g034570.t1	1.0	1.0
Zmar912-H1.Chr01.g006330.t1	Zmar912-H2.Chr01.g006200.t1	0.8378936484490399	1.0
Zmar912-H1.Chr05.g133710.t1	Zmar912-H2.Chr05.g130170.t1	0.9733294797687861	0.48754663212435234
Zmar912-H1.Chr05.g155940.t1	Zmar912-H2.Chr05.g151270.t1	0.9983480195816644	1.0
Zmar912-H1.Chr06.g177910.t1	Zmar912-H2.Chr06.g173230.t1	0.3352521320779778	0.9888823529411764
Zmar912-H1.Chr06.g177890.t1	Zmar912-H2.Chr06.g173220.t1	0.945737656059078	0.9993793574846207
Zmar912-H1.Chr01.g012720.t1	Zmar912-H2.Chr01.g012510.t1	1.0	1.0
Zmar912-H1.Chr02.g047990.t1	Zmar912-H2.Chr02.g047560.t1	1.0	1.0
Zmar912-H1.Chr01.g001970.t1	Zmar912-H2.Chr01.g001940.t1	0.9956120762209899	0.8336206467661691
Zmar912-H1.Chr03.g066220.t1	Zmar912-H2.Chr03.g064670.t1	0.6468181818181818	1.0
Zmar912-H1.Chr04.g110640.t1	Zmar912-H2.Chr04.g105970.t1	0.7231274873491327	1.0
Zmar912-H1.Chr04.g104510.t1	Zmar912-H2.Chr04.g100410.t1	1.0	1.0
Zmar912-H1.Chr05.g147450.t1	Zmar912-H2.Chr05.g143110.t1	1.0	1.0
Zmar912-H1.Chr04.g110350.t1	Zmar912-H2.Chr04.g105650.t1	1.0	1.0
Zmar912-H1.Chr06.g175740.t1	Zmar912-H2.Chr06.g170980.t1	0.0	1.0
Zmar912-H1.Chr04.g125370.t1	Zmar912-H2.Chr04.g122070.t1
Zmar912-H1.Chr06.g186710.t1	Zmar912-H2.Chr06.g182060.t1	0.9913728251864126	0.9174658573596358
Zmar912-H1.Chr06.g175510.t1	Zmar912-H2.Chr06.g170740.t1	1.0	1.0
Zmar912-H1.Chr01.g002060.t1	Zmar912-H2.Chr01.g002040.t1	1.0	0.9994338052129534
Zmar912-H1.Chr03.g070890.t1	Zmar912-H2.Chr03.g068930.t1	0.9853631106744335	0.3509107266435986
Zmar912-H1.Chr06.g184760.t1	Zmar912-H2.Chr06.g180090.t1	0.7349869950726182	0.9687169268693508
Zmar912-H1.Chr03.g095380.t1	Zmar912-H2.Chr03.g091510.t1	0.9361177865822167	0.9964219688726998
Zmar912-H1.ctg18.g217900.t1	Zmar912-H2.ctg21.g215580.t1
Zmar912-H1.ctg217.g227150.t1	Zmar912-H2.ctg24.g218190.t1
Zmar912-H1.ctg218.g227610.t1	Zmar912-H2.ctg192.g213580.t1
Zmar912-H1.ctg85.g281030.t1	Zmar912-H2.ctg114.g194160.t1
Zmar912-H1.ctg35.g252680.t1	Zmar912-H2.ctg40.g225770.t1	0.0	0.9085130012741226
Zmar912-H1.ctg262.g240940.t1	Zmar912-H2.ctg176.g210590.t1
Zmar912-H1.ctg58.g267190.t1	Zmar912-H2.ctg91.g249270.t1
Zmar912-H1.ctg115.g200900.t1	Zmar912-H2.ctg100.g190810.t1	0.0	1.0
Zmar912-H1.ctg35.g251880.t1	Zmar912-H2.ctg148.g205200.t1	0.0	0.0
Zmar912-H1.ctg205.g224930.t1	Zmar912-H2.ctg19.g212310.t1
Zmar912-H1.ctg277.g243250.t1	Zmar912-H2.ctg31.g220540.t1	1.0	0.0
Zmar912-H1.ctg29.g246000.t1	Zmar912-H2.ctg12.g196420.t1
Zmar912-H1.ctg26.g240000.t1	Zmar912-H2.ctg38.g224290.t1
Zmar912-H1.ctg163.g213630.t1	Zmar912-H2.ctg111.g193270.t1
Zmar912-H1.ctg54.g264900.t1	Zmar912-H2.ctg17.g209140.t1
Zmar912-H1.ctg164.g214040.t1	Zmar912-H2.ctg191.g213440.t1	0.7403441011235955	1.0
Zmar912-H1.ctg229.g229730.t1	Zmar912-H2.ctg58.g234340.t1
Zmar912-H1.ctg231.g232220.t1	Zmar912-H2.Chr06.g174700.t1
Zmar912-H1.Chr02.g045480.t1	Zmar912-H2.Chr02.g044870.t1
Zmar912-H1.Chr05.g142670.t1	Zmar912-H2.Chr05.g139290.t1	0.9909567733767408	1.0
Zmar912-H1.Chr05.g136750.t1	Zmar912-H2.Chr05.g133290.t1	1.0	0.8341798042246265
Zmar912-H1.Chr05.g136760.t1	Zmar912-H2.Chr05.g133300.t1	0.9939005847953216	0.992054113644954
Zmar912-H1.Chr01.g040540.t1	Zmar912-H2.Chr01.g039840.t1	0.9971346821623508	0.9876435502283105
Zmar912-H1.Chr01.g004270.t1	Zmar912-H2.Chr01.g004230.t1	0.9772727272727273	1.0
Zmar912-H1.Chr01.g016840.t1	Zmar912-H2.Chr01.g016410.t1	0.1909797871135659	0.74390625
Zmar912-H1.Chr01.g018000.t1	Zmar912-H2.Chr01.g017570.t1	1.0	0.0
Zmar912-H1.Chr05.g131540.t1	Zmar912-H2.Chr05.g128080.t1	0.8579269578704415	0.9403626293584103
Zmar912-H1.Chr04.g126190.t1	Zmar912-H2.Chr04.g122780.t1	0.9616153920821727	0.7456438398388371
Zmar912-H1.Chr04.g123840.t1	Zmar912-H2.Chr04.g120740.t1	0.9784991848686	0.9936469100438811
Zmar912-H1.Chr06.g185050.t1	Zmar912-H2.Chr06.g180360.t1	0.9980279966155553	0.8402780930743731
Zmar912-H1.Chr06.g185060.t1	Zmar912-H2.Chr06.g180370.t1	0.8896470439374745	0.8134780886028578
Zmar912-H1.Chr04.g125210.t1	Zmar912-H2.Chr04.g121920.t1	0.968841005973631	0.9963599922280575
Zmar912-H1.Chr03.g101710.t1	Zmar912-H2.Chr03.g097800.t1	0.5345846560846561	0.9244462452728256
Zmar912-H1.Chr03.g101690.t1	Zmar912-H2.Chr03.g097780.t1	0.9552120899503639	0.7846958463599821
Zmar912-H1.Chr04.g130540.t1	Zmar912-H2.Chr04.g127140.t1	0.9980380646174817	0.9942334273624824
Zmar912-H1.Chr06.g190120.t1	Zmar912-H2.Chr06.g185480.t1	0.7666265594094821	0.7566450078084496
Zmar912-H1.Chr02.g045170.t1	Zmar912-H2.Chr02.g044550.t1	0.9898294733230399	0.9832068965517241
Zmar912-H1.Chr06.g181950.t1	Zmar912-H2.Chr06.g177280.t1	0.8854562537136066	1.0
Zmar912-H1.Chr05.g133770.t1	Zmar912-H2.Chr05.g130230.t1	0.504257557371414	0.9803857526881721
Zmar912-H1.Chr03.g071990.t1	Zmar912-H2.Chr03.g069900.t1	0.7672755269576093	0.9915364904749128
Zmar912-H1.Chr03.g071980.t1	Zmar912-H2.Chr03.g069890.t1	0.9393840596580669	0.9954950815428423
Zmar912-H1.Chr01.g006370.t1	Zmar912-H2.Chr01.g006230.t1	0.917296522528979	0.9446040745856353
Zmar912-H1.Chr01.g006360.t1	Zmar912-H2.Chr01.g006220.t1	1.0	0.3807759952465835
Zmar912-H1.Chr01.g006380.t1	Zmar912-H2.Chr01.g006240.t1	0.6859130434782609	0.9992004958101434
Zmar912-H1.Chr01.g026010.t1	Zmar912-H2.Chr01.g025410.t1	1.0	0.9833297945205479
Zmar912-H1.Chr01.g008260.t1	Zmar912-H2.Chr01.g008100.t1	0.9914855987473764	0.9963623950909005
Zmar912-H1.Chr02.g045260.t1	Zmar912-H2.Chr02.g044640.t1	1.0	0.8753737373737374
Zmar912-H1.Chr04.g106230.t1	Zmar912-H2.Chr04.g101730.t1	0.6631590725638157	0.9785421060675531
Zmar912-H1.Chr05.g133740.t1	Zmar912-H2.Chr05.g130200.t1	0.9295688073394495	1.0
Zmar912-H1.ctg83.g279770.t1	Zmar912-H2.ctg70.g239230.t1
Zmar912-H1.ctg72.g274980.t1	Zmar912-H2.ctg14.g202370.t1
Zmar912-H1.ctg24.g233680.t1	Zmar912-H2.ctg108.g192420.t1
Zmar912-H1.ctg26.g240070.t1	Zmar912-H2.ctg38.g224360.t1
Zmar912-H1.ctg218.g227640.t1	Zmar912-H2.ctg16.g207950.t1
Zmar912-H1.ctg36.g254130.t1	Zmar912-H2.ctg40.g226110.t1
Zmar912-H1.ctg106.g197750.t1	Zmar912-H2.ctg36.g223600.t1
Zmar912-H1.ctg142.g207510.t1	Zmar912-H2.ctg74.g241010.t1
Zmar912-H1.ctg23.g230690.t1	Zmar912-H2.ctg30.g220130.t1
Zmar912-H1.ctg76.g275790.t1	Zmar912-H2.ctg80.g245390.t1	1.0	0.0
Zmar912-H1.ctg36.g253530.t1	Zmar912-H2.ctg16.g206970.t1
Zmar912-H1.ctg43.g259600.t1	Zmar912-H2.ctg76.g241370.t1
Zmar912-H1.ctg29.g246430.t1	Zmar912-H2.ctg29.g218820.t1
Zmar912-H1.ctg280.g243800.t1	Zmar912-H2.ctg8.g243870.t1
Zmar912-H1.ctg205.g224890.t1	Zmar912-H2.ctg152.g205760.t1
Zmar912-H1.ctg45.g261910.t1	Zmar912-H2.ctg90.g248980.t1
Zmar912-H1.Chr01.g007000.t1	Zmar912-H2.Chr01.g006820.t1	0.8830081255873086	0.9947601943597562
Zmar912-H1.Chr03.g087680.t1	Zmar912-H2.Chr03.g083850.t1	1.0	0.959196319018405
Zmar912-H1.Chr01.g007030.t1	Zmar912-H2.Chr01.g006850.t1
Zmar912-H1.Chr01.g007020.t1	Zmar912-H2.Chr01.g006840.t1
Zmar912-H1.Chr04.g102790.t1	Zmar912-H2.Chr04.g098810.t1	0.6355176470588235	0.7581445530726257
Zmar912-H1.Chr03.g067330.t1	Zmar912-H2.Chr03.g065660.t1	0.6132357155813533	1.0
Zmar912-H1.Chr04.g123640.t1	Zmar912-H2.Chr04.g120550.t1	0.9947346014492753	0.9981086248406742
Zmar912-H1.Chr05.g138720.t1	Zmar912-H2.Chr05.g135390.t1	0.982481185564577	0.9978791620598215
Zmar912-H1.Chr01.g006680.t1	Zmar912-H2.Chr01.g006490.t1	0.999667081592356	0.9987693927125506
Zmar912-H1.Chr03.g073420.t1	Zmar912-H2.Chr03.g071260.t1	0.9944549114707957	0.8174210490781144
Zmar912-H1.Chr03.g091750.t1	Zmar912-H2.Chr03.g087860.t1	1.0	1.0
Zmar912-H1.Chr01.g037260.t1	Zmar912-H2.Chr01.g036520.t1	1.0	0.7413793103448276
Zmar912-H1.Chr01.g024180.t1	Zmar912-H2.Chr01.g023550.t1	0.9601417160949435	1.0
Zmar912-H1.Chr01.g013070.t1	Zmar912-H2.Chr01.g012900.t1	0.9974954436022362	0.9287400717043575
Zmar912-H1.Chr06.g179920.t1	Zmar912-H2.Chr06.g175200.t1	1.0	0.9883779342723005
Zmar912-H1.Chr02.g051900.t1	Zmar912-H2.Chr02.g050900.t1	0.9969742894884972	1.0
Zmar912-H1.Chr02.g051870.t1	Zmar912-H2.Chr02.g050860.t1	0.9513388618738281	0.790968837036569
Zmar912-H1.Chr02.g052060.t1	Zmar912-H2.Chr02.g051030.t1	0.9010670898338113	0.9975295753468082
Zmar912-H1.Chr01.g011150.t1	Zmar912-H2.Chr01.g010910.t1
Zmar912-H1.Chr04.g109230.t1	Zmar912-H2.Chr04.g103820.t1	1.0	1.0
Zmar912-H1.Chr04.g114060.t1	Zmar912-H2.Chr04.g110980.t1	0.7787250384024578	0.5162595419847328
Zmar912-H1.Chr06.g194360.t1	Zmar912-H2.Chr06.g189670.t1	0.9958565765404583	0.9784241135387642
Zmar912-H1.Chr03.g081560.t1	Zmar912-H2.Chr03.g077760.t1	1.0	1.0
Zmar912-H1.Chr03.g084350.t1	Zmar912-H2.Chr03.g080530.t1
Zmar912-H1.Chr04.g122330.t1	Zmar912-H2.Chr04.g119310.t1	0.9994190695206085	0.9900693188667873
Zmar912-H1.Chr01.g032040.t1	Zmar912-H2.Chr01.g026740.t1	0.992788823497699	0.862825100573765
Zmar912-H1.Chr01.g031950.t1	Zmar912-H2.Chr01.g026830.t1	0.876630363393512	0.9998393194706994
Zmar912-H1.Chr02.g055820.t1	Zmar912-H2.Chr02.g054450.t1	1.0	1.0
Zmar912-H1.Chr01.g027910.t1	Zmar912-H2.Chr01.g030750.t1	1.0	0.9777767175572519
Zmar912-H1.Chr02.g059420.t1	Zmar912-H2.Chr02.g058060.t1	0.9992308902904673	0.9970781231392164
Zmar912-H1.Chr01.g041010.t1	Zmar912-H2.Chr01.g040280.t1	0.9904748397105393	0.9940642073639349
Zmar912-H1.Chr05.g142540.t1	Zmar912-H2.Chr05.g139180.t1	0.9977323008849558	0.9922042224928949
Zmar912-H1.Chr06.g186660.t1	Zmar912-H2.Chr06.g182010.t1	0.4305674603174603	0.9400999999999999
Zmar912-H1.Chr02.g063740.t1	Zmar912-H2.Chr02.g062290.t1	0.9984622615590714	1.0
Zmar912-H1.Chr03.g085960.t1	Zmar912-H2.Chr03.g082090.t1
Zmar912-H1.Chr01.g038590.t1	Zmar912-H2.Chr01.g037920.t1	1.0	1.0
Zmar912-H1.Chr01.g002150.t1	Zmar912-H2.Chr01.g002120.t1	0.7862499975448529	0.93228522039758
Zmar912-H1.Chr01.g040370.t1	Zmar912-H2.Chr01.g039670.t1	0.9987240190090451	0.9978494295743747
Zmar912-H1.Chr01.g024440.t1	Zmar912-H2.Chr01.g023830.t1	0.7309384164222874	0.9802217810926037
Zmar912-H1.Chr01.g024450.t1	Zmar912-H2.Chr01.g023840.t1	0.8895965071636044	0.923632722161599
Zmar912-H1.ctg192.g222270.t1	Zmar912-H2.ctg118.g195190.t1	0.0	0.946220300674904
Zmar912-H1.ctg103.g196290.t1	Zmar912-H2.ctg23.g216450.t1
Zmar912-H1.ctg29.g246090.t1	Zmar912-H2.ctg12.g196500.t1	0.6827649769585252
Zmar912-H1.ctg24.g233640.t1	Zmar912-H2.ctg23.g216460.t1	0.6217181022570244	0.49852863630951366
Zmar912-H1.ctg140.g207090.t1	Zmar912-H2.ctg110.g192990.t1
Zmar912-H1.ctg231.g232310.t1	Zmar912-H2.ctg89.g248790.t1
Zmar912-H1.ctg96.g283890.t1	Zmar912-H2.ctg44.g229370.t1	0.07699402125775022	0.7588706345760902
Zmar912-H1.ctg112.g199820.t1	Zmar912-H2.ctg29.g218480.t1
Zmar912-H1.ctg304.g247670.t1	Zmar912-H2.ctg108.g192380.t1	0.46895047028777426	0.4614009369611902
Zmar912-H1.ctg38.g256360.t1	Zmar912-H2.ctg12.g195540.t1
Zmar912-H1.ctg23.g230370.t1	Zmar912-H2.ctg78.g242290.t1	0.369544275657651	1.0
Zmar912-H1.ctg128.g204230.t1	Zmar912-H2.ctg50.g232420.t1
Zmar912-H1.ctg48.g263630.t1	Zmar912-H2.ctg24.g217830.t1
Zmar912-H1.ctg77.g276510.t1	Zmar912-H2.ctg80.g245380.t1
Zmar912-H1.ctg40.g257200.t1	Zmar912-H2.ctg16.g207340.t1
Zmar912-H1.ctg247.g236330.t1	Zmar912-H2.ctg29.g218830.t1
Zmar912-H1.ctg58.g267610.t1	Zmar912-H2.ctg8.g244250.t1
Zmar912-H1.ctg93.g282650.t1	Zmar912-H2.ctg24.g218170.t1
Zmar912-H1.ctg316.g248840.t1	Zmar912-H2.ctg90.g248970.t1
Zmar912-H1.ctg257.g238360.t1	Zmar912-H2.ctg68.g237590.t1
Zmar912-H1.ctg44.g260230.t1	Zmar912-H2.ctg51.g233000.t1
Zmar912-H1.ctg58.g267620.t1	Zmar912-H2.ctg8.g244260.t1
Zmar912-H1.ctg76.g275800.t1	Zmar912-H2.ctg88.g247970.t1
Zmar912-H1.ctg18.g217930.t1	Zmar912-H2.ctg21.g215610.t1
Zmar912-H1.ctg267.g241600.t1	Zmar912-H2.ctg42.g227860.t1
Zmar912-H1.ctg93.g282660.t1	Zmar912-H2.ctg24.g218180.t1
Zmar912-H1.ctg142.g207530.t1	Zmar912-H2.ctg29.g218840.t1
Zmar912-H1.ctg95.g283220.t1	Zmar912-H2.ctg87.g247360.t1
Zmar912-H1.ctg80.g277820.t1	Zmar912-H2.ctg145.g204440.t1
Zmar912-H1.Chr06.g183320.t1	Zmar912-H2.Chr06.g178560.t1	0.9986994648003293	1.0
Zmar912-H1.Chr06.g182730.t1	Zmar912-H2.Chr06.g178000.t1	1.0	1.0
Zmar912-H1.Chr03.g088020.t1	Zmar912-H2.Chr03.g084170.t1	0.7349056230527647	0.9868251810969301
Zmar912-H1.Chr03.g091560.t1	Zmar912-H2.Chr03.g087690.t1	0.9844863086483312	0.9979828700379525
Zmar912-H1.Chr02.g043690.t1	Zmar912-H2.Chr02.g043040.t1	1.0	1.0
Zmar912-H1.Chr05.g134130.t1	Zmar912-H2.Chr05.g130580.t1	0.9885115163147793	1.0
Zmar912-H1.Chr04.g127250.t1	Zmar912-H2.Chr04.g123860.t1	0.9931388742327987	0.9917631029986963
Zmar912-H1.Chr04.g126530.t1	Zmar912-H2.Chr04.g123120.t1	1.0	1.0
Zmar912-H1.ctg37.g254680.t1	Zmar912-H2.ctg69.g238440.t1
Zmar912-H1.ctg329.g250180.t1	Zmar912-H2.ctg12.g195480.t1
Zmar912-H1.ctg140.g207050.t1	Zmar912-H2.ctg110.g192950.t1
Zmar912-H1.ctg26.g239100.t1	Zmar912-H2.ctg31.g220840.t1
Zmar912-H1.ctg79.g277660.t1	Zmar912-H2.ctg84.g246700.t1
Zmar912-H1.ctg23.g230400.t1	Zmar912-H2.ctg31.g220260.t1
Zmar912-H1.ctg72.g275330.t1	Zmar912-H2.ctg42.g227330.t1
Zmar912-H1.ctg200.g223750.t1	Zmar912-H2.ctg135.g201370.t1
Zmar912-H1.ctg118.g201560.t1	Zmar912-H2.ctg34.g222260.t1
Zmar912-H1.ctg43.g259490.t1	Zmar912-H2.ctg76.g241290.t1
Zmar912-H1.ctg46.g262090.t1	Zmar912-H2.ctg41.g226860.t1
Zmar912-H1.ctg163.g213730.t1	Zmar912-H2.ctg111.g193400.t1
Zmar912-H1.ctg154.g211430.t1	Zmar912-H2.ctg42.g227340.t1
Zmar912-H1.ctg23.g230410.t1	Zmar912-H2.ctg179.g211020.t1
Zmar912-H1.ctg78.g276820.t1	Zmar912-H2.ctg135.g201210.t1
Zmar912-H1.ctg130.g205280.t1	Zmar912-H2.ctg105.g191940.t1
Zmar912-H1.ctg46.g262590.t1	Zmar912-H2.ctg97.g251490.t1
Zmar912-H1.ctg344.g251490.t1	Zmar912-H2.ctg16.g208010.t1	0.0	1.0
Zmar912-H1.ctg253.g237450.t1	Zmar912-H2.ctg127.g198890.t1	0.5337662820528709	0.02405865250008974
Zmar912-H1.ctg112.g199700.t1	Zmar912-H2.ctg195.g213850.t1
Zmar912-H1.ctg26.g239960.t1	Zmar912-H2.ctg38.g224250.t1
Zmar912-H1.ctg145.g208250.t1	Zmar912-H2.ctg39.g225250.t1
Zmar912-H1.ctg120.g202560.t1	Zmar912-H2.ctg152.g205830.t1
Zmar912-H1.ctg132.g205720.t1	Zmar912-H2.ctg141.g203540.t1	0.0	1.0
Zmar912-H1.ctg143.g208070.t1	Zmar912-H2.ctg73.g239940.t1	1.0	0.9401033378519086
Zmar912-H1.ctg42.g257970.t1	Zmar912-H2.ctg41.g226480.t1
Zmar912-H1.ctg43.g259060.t1	Zmar912-H2.ctg70.g239150.t1
Zmar912-H1.ctg18.g217850.t1	Zmar912-H2.ctg21.g215530.t1
Zmar912-H1.ctg103.g196420.t1	Zmar912-H2.ctg176.g210620.t1	1.0	0.0017754536847344698
Zmar912-H1.ctg181.g219810.t1	Zmar912-H2.ctg117.g194690.t1
Zmar912-H1.ctg158.g212070.t1	Zmar912-H2.ctg19.g212290.t1
Zmar912-H1.ctg128.g204160.t1	Zmar912-H2.ctg101.g191190.t1
Zmar912-H1.ctg82.g279110.t1	Zmar912-H2.ctg73.g239930.t1	1.0	0.0324559578499896
Zmar912-H1.ctg93.g282700.t1	Zmar912-H2.ctg24.g218220.t1
Zmar912-H1.ctg178.g216720.t1	Zmar912-H2.ctg36.g223680.t1	1.0	0.0
Zmar912-H1.ctg221.g228360.t1	Zmar912-H2.ctg31.g221110.t1
Zmar912-H1.ctg291.g246750.t1	Zmar912-H2.ctg97.g251140.t1
Zmar912-H1.Chr04.g116770.t1	Zmar912-H2.Chr04.g113530.t1	0.9038079677343028	0.9975328396213579
Zmar912-H1.Chr04.g125920.t1	Zmar912-H2.Chr04.g122580.t1	0.9992710132747954	0.9951199609273649
Zmar912-H1.Chr04.g123850.t1	Zmar912-H2.Chr04.g120750.t1	0.9993867473888197	0.8320053659430704
Zmar912-H1.Chr04.g116620.t1	Zmar912-H2.Chr04.g118250.t1	0.9999505202038113	0.12070940886362955
Zmar912-H1.Chr04.g110180.t1	Zmar912-H2.Chr04.g105460.t1	0.9981413771206713	0.9705377906976744
Zmar912-H1.ctg54.g265160.t1	Zmar912-H2.ctg17.g209400.t1
Zmar912-H1.ctg52.g264150.t1	Zmar912-H2.ctg78.g242660.t1
Zmar912-H1.ctg35.g252140.t1	Zmar912-H2.ctg43.g228680.t1
Zmar912-H1.ctg55.g265790.t1	Zmar912-H2.ctg78.g242260.t1	0.9715138361367336	0.06049579258585399
Zmar912-H1.Chr04.g108590.t1	Zmar912-H2.Chr04.g103200.t1	0.8006504273504274	1.0
Zmar912-H1.Chr01.g037030.t1	Zmar912-H2.Chr01.g036320.t1	0.9057992792750791	0.9946116470295091
Zmar912-H1.Chr01.g037020.t1	Zmar912-H2.Chr01.g036310.t1	1.0	0.94862262749781
Zmar912-H1.Chr03.g080010.t1	Zmar912-H2.Chr03.g076170.t1	1.0	1.0
Zmar912-H1.Chr04.g106810.t1	Zmar912-H2.Chr04.g102290.t1	0.8469088335805671	0.9996200032634257
Zmar912-H1.Chr05.g139320.t1	Zmar912-H2.Chr05.g135950.t1	0.9549423076923077	1.0
Zmar912-H1.Chr04.g116390.t1	Zmar912-H2.Chr04.g113150.t1	0.8714626602067529	0.9895851063829788
Zmar912-H1.Chr01.g025630.t1	Zmar912-H2.Chr01.g025030.t1	0.9326701302255809	0.9176308313827113
Zmar912-H1.Chr01.g035130.t1	Zmar912-H2.Chr01.g034320.t1
Zmar912-H1.Chr03.g088390.t1	Zmar912-H2.Chr03.g084520.t1	0.9990746477888311	0.9958488935445396
Zmar912-H1.Chr06.g182660.t1	Zmar912-H2.Chr06.g177940.t1	0.9089934354485777	0.9007601722989913
Zmar912-H1.Chr03.g093190.t1	Zmar912-H2.Chr03.g089250.t1	0.999741985068072	1.0
Zmar912-H1.Chr05.g162140.t1	Zmar912-H2.Chr05.g157400.t1	0.9245681872289757	0.8628997214484679
Zmar912-H1.Chr05.g137990.t1	Zmar912-H2.Chr05.g134610.t1	1.0	1.0
Zmar912-H1.Chr01.g040380.t1	Zmar912-H2.Chr01.g039680.t1	1.0	1.0
Zmar912-H1.Chr01.g012880.t1	Zmar912-H2.Chr01.g012720.t1	1.0	1.0
Zmar912-H1.Chr02.g044090.t1	Zmar912-H2.Chr02.g043450.t1
Zmar912-H1.Chr03.g081700.t1	Zmar912-H2.Chr03.g077900.t1	0.8790026841910403	1.0
Zmar912-H1.Chr05.g142990.t1	Zmar912-H2.Chr05.g139540.t1	1.0	1.0
Zmar912-H1.Chr02.g046980.t1	Zmar912-H2.Chr02.g046580.t1	1.0	1.0
Zmar912-H1.Chr05.g144170.t1	Zmar912-H2.Chr05.g140660.t1	0.8469134751773049	0.9218870431893688
Zmar912-H1.Chr01.g019770.t1	Zmar912-H2.Chr01.g019300.t1	1.0	1.0
Zmar912-H1.Chr04.g103540.t1	Zmar912-H2.Chr04.g099450.t1	0.35462048995393886	1.0
Zmar912-H1.Chr04.g129450.t1	Zmar912-H2.Chr04.g126080.t1	0.4043558121228024	0.937664681703204
Zmar912-H1.Chr04.g129430.t1	Zmar912-H2.Chr04.g126000.t1	0.9848481088442127	0.9973964607882405
Zmar912-H1.Chr01.g023930.t1	Zmar912-H2.Chr01.g023310.t1	0.9773347298741443	0.9318467078189301
Zmar912-H1.Chr05.g144290.t1	Zmar912-H2.Chr05.g140860.t1	0.6212492485047334	1.0
Zmar912-H1.Chr04.g114110.t1	Zmar912-H2.Chr04.g111010.t1	0.9913841565703634	0.9802586206896552
Zmar912-H1.ctg26.g239870.t1	Zmar912-H2.ctg38.g224160.t1
Zmar912-H1.ctg163.g213490.t1	Zmar912-H2.ctg85.g246910.t1
Zmar912-H1.ctg98.g284680.t1	Zmar912-H2.ctg43.g228320.t1
Zmar912-H1.ctg113.g199990.t1	Zmar912-H2.ctg124.g197770.t1
Zmar912-H1.Chr02.g043630.t1	Zmar912-H2.Chr02.g042980.t1	0.9868082456781331	0.9995728703246005
Zmar912-H1.Chr05.g138680.t1	Zmar912-H2.Chr05.g135340.t1	0.8580603517290881	0.7709977037887485
Zmar912-H1.Chr01.g041660.t1	Zmar912-H2.Chr01.g040890.t1	0.9261171978206749	0.9265640200041104
Zmar912-H1.Chr03.g077380.t1	Zmar912-H2.Chr03.g073900.t1	0.7002035475428904	0.7281413820952786
Zmar912-H1.Chr03.g077410.t1	Zmar912-H2.Chr03.g073960.t1	0.9929183651588191	0.9990526862027604
Zmar912-H1.Chr03.g077460.t1	Zmar912-H2.Chr03.g073990.t1	0.9062374068312706	0.9974393959021977
Zmar912-H1.Chr06.g183050.t1	Zmar912-H2.Chr06.g178300.t1	0.9991628344589466	0.988409338302889
Zmar912-H1.Chr06.g183040.t1	Zmar912-H2.Chr06.g178290.t1	0.9983201823482103	0.9979126642914763
Zmar912-H1.Chr01.g034220.t1	Zmar912-H2.Chr01.g033370.t1	0.9841247078905891	0.9636377316273542
Zmar912-H1.Chr05.g150530.t1	Zmar912-H2.Chr05.g145900.t1	0.99709804229925	0.9326130412641469
Zmar912-H1.Chr04.g105790.t1	Zmar912-H2.Chr04.g101270.t1	0.9995003504540361	0.973122578477847
Zmar912-H1.Chr03.g083880.t1	Zmar912-H2.Chr03.g080020.t1	0.9987260115494128	0.9989762848840578
Zmar912-H1.Chr06.g187170.t1	Zmar912-H2.Chr06.g182550.t1	1.0	0.9898536198110331
Zmar912-H1.Chr04.g108420.t1	Zmar912-H2.Chr04.g103050.t1	0.9975257663588081	0.9998116568203862
Zmar912-H1.Chr06.g187130.t1	Zmar912-H2.Chr06.g182520.t1	0.9980563117948451	0.9995177428205598
Zmar912-H1.Chr04.g114720.t1	Zmar912-H2.Chr04.g111640.t1	0.954132386921251	0.827980143154006
Zmar912-H1.Chr06.g193890.t1	Zmar912-H2.Chr06.g189170.t1
Zmar912-H1.Chr05.g162340.t1	Zmar912-H2.Chr05.g157590.t1	1.0	1.0
Zmar912-H1.Chr03.g081640.t1	Zmar912-H2.Chr03.g077830.t1
Zmar912-H1.Chr03.g081630.t1	Zmar912-H2.Chr03.g077820.t1	1.0	1.0
Zmar912-H1.Chr05.g162320.t1	Zmar912-H2.Chr05.g157570.t1	0.0	1.0
Zmar912-H1.Chr01.g024970.t1	Zmar912-H2.Chr01.g024400.t1	0.45528646748681895	1.0
Zmar912-H1.Chr05.g158540.t1	Zmar912-H2.Chr05.g153860.t1	1.0	1.0
Zmar912-H1.Chr04.g122620.t1	Zmar912-H2.Chr04.g119520.t1	1.0	0.5
Zmar912-H1.Chr02.g063570.t1	Zmar912-H2.Chr02.g062130.t1	0.8348255582339079	1.0
Zmar912-H1.Chr03.g081990.t1	Zmar912-H2.Chr03.g078140.t1
Zmar912-H1.Chr06.g194740.t1	Zmar912-H2.Chr06.g190120.t1	1.0	1.0
Zmar912-H1.Chr05.g159410.t1	Zmar912-H2.Chr05.g154700.t1	1.0	0.5217653301886792
Zmar912-H1.Chr01.g001150.t1	Zmar912-H2.Chr01.g001160.t1	0.9236475539297105	0.9742746421225856
Zmar912-H1.Chr01.g001760.t1	Zmar912-H2.Chr01.g001750.t1
Zmar912-H1.Chr04.g108200.t1	Zmar912-H2.Chr04.g102850.t1
Zmar912-H1.Chr04.g111860.t1	Zmar912-H2.Chr04.g106710.t1
Zmar912-H1.Chr04.g111870.t1	Zmar912-H2.Chr04.g106720.t1	1.0	1.0
Zmar912-H1.Chr05.g148840.t1	Zmar912-H2.Chr05.g144320.t1	1.0	1.0
Zmar912-H1.Chr01.g035350.t1	Zmar912-H2.Chr01.g034560.t1	1.0	1.0
Zmar912-H1.Chr03.g079120.t1	Zmar912-H2.Chr03.g075370.t1	1.0	0.9975325443786983
Zmar912-H1.Chr01.g001180.t1	Zmar912-H2.Chr01.g001190.t1	0.8119354733583184	0.5320707624794295
Zmar912-H1.Chr03.g094790.t1	Zmar912-H2.Chr03.g090940.t1	1.0	0.8157739756866277
Zmar912-H1.Chr05.g155840.t1	Zmar912-H2.Chr05.g151170.t1	1.0	0.9864289156626506
Zmar912-H1.Chr01.g006420.t1	Zmar912-H2.Chr01.g006280.t1	0.9673966945847342	1.0
Zmar912-H1.Chr05.g145010.t1	Zmar912-H2.Chr05.g141430.t1	1.0	0.9987421507064365
Zmar912-H1.Chr05.g135380.t1	Zmar912-H2.Chr05.g131830.t1	0.9306864327041473	1.0
Zmar912-H1.Chr05.g156710.t1	Zmar912-H2.Chr05.g152050.t1	0.9879618815896187	0.7626686110098433
Zmar912-H1.Chr03.g069380.t1	Zmar912-H2.Chr03.g067580.t1	0.9135073504277311	0.8426780881931871
Zmar912-H1.Chr06.g172510.t1	Zmar912-H2.Chr06.g167780.t1
Zmar912-H1.Chr03.g090700.t1	Zmar912-H2.Chr03.g086760.t1	1.0	0.9005035725885028
Zmar912-H1.Chr01.g005150.t1	Zmar912-H2.Chr01.g005130.t1	1.0	0.9711110671936759
Zmar912-H1.Chr02.g059240.t1	Zmar912-H2.Chr02.g057890.t1	0.99156640625	1.0
Zmar912-H1.Chr02.g062820.t1	Zmar912-H2.Chr02.g061550.t1	1.0	0.9926721311475409
Zmar912-H1.Chr06.g193750.t1	Zmar912-H2.Chr06.g189050.t1	0.8751146012365478	1.0
Zmar912-H1.Chr01.g033280.t1	Zmar912-H2.Chr01.g025670.t1	0.7272928328436679	1.0
Zmar912-H1.Chr03.g077820.t1	Zmar912-H2.Chr03.g074290.t1	0.9310332326283989	1.0
Zmar912-H1.Chr03.g082220.t1	Zmar912-H2.Chr03.g078370.t1	0.999296303221733	0.8882378713470178
Zmar912-H1.Chr01.g001230.t1	Zmar912-H2.Chr01.g001240.t1	0.7519574894808363	0.0
Zmar912-H1.Chr01.g004910.t1	Zmar912-H2.Chr01.g004890.t1	0.9991084116224583	0.9831848136367344
Zmar912-H1.Chr06.g181520.t1	Zmar912-H2.Chr06.g176850.t1	0.6798815789473684	0.9642924382716049
Zmar912-H1.Chr05.g150060.t1	Zmar912-H2.Chr05.g145380.t1	1.0	1.0
Zmar912-H1.Chr01.g008510.t1	Zmar912-H2.Chr01.g008430.t1	0.968154334038055	1.0
Zmar912-H1.Chr01.g003630.t1	Zmar912-H2.Chr01.g003600.t1	0.6203936039360394	0.8802751445086705
Zmar912-H1.Chr03.g073240.t1	Zmar912-H2.Chr03.g071080.t1	0.5842829444828256	0.9938792567009092
Zmar912-H1.Chr01.g027890.t1	Zmar912-H2.Chr01.g030770.t1	0.8861245129576881	0.9988135946063055
Zmar912-H1.Chr03.g095940.t1	Zmar912-H2.Chr03.g092080.t1	0.9842742348016823	0.909867374005305
Zmar912-H1.Chr02.g045280.t1	Zmar912-H2.Chr02.g044670.t1	1.0	1.0
Zmar912-H1.Chr04.g105060.t1	Zmar912-H2.Chr04.g100670.t1	1.0	1.0
Zmar912-H1.Chr02.g051780.t1	Zmar912-H2.Chr02.g050780.t1	0.9042707423580786	0.9953454106280193
Zmar912-H1.Chr05.g141640.t1	Zmar912-H2.Chr05.g138300.t1	1.0	0.5761477272727272
Zmar912-H1.Chr05.g138450.t1	Zmar912-H2.Chr05.g135130.t1	0.9911298622106443	0.998771102661597
Zmar912-H1.Chr03.g084610.t1	Zmar912-H2.Chr03.g080780.t1	0.9963209305046082	0.99649597585068
Zmar912-H1.Chr03.g096440.t1	Zmar912-H2.Chr03.g092590.t1
Zmar912-H1.Chr02.g058860.t1	Zmar912-H2.Chr02.g057520.t1	0.9579229602745275	0.9998138445176478
Zmar912-H1.Chr01.g019850.t1	Zmar912-H2.Chr01.g019360.t1	0.9986372907461536	0.9973359896507115
Zmar912-H1.Chr01.g019420.t1	Zmar912-H2.Chr01.g018910.t1	0.9988758991158831	0.9938973269786695
Zmar912-H1.Chr04.g116550.t1	Zmar912-H2.Chr04.g113260.t1	0.30930257343794093	1.0
Zmar912-H1.Chr01.g038320.t1	Zmar912-H2.Chr01.g037640.t1
Zmar912-H1.Chr03.g078150.t1	Zmar912-H2.Chr03.g074610.t1	1.0	1.0
Zmar912-H1.Chr02.g045420.t1	Zmar912-H2.Chr02.g044810.t1
Zmar912-H1.Chr02.g045410.t1	Zmar912-H2.Chr02.g044800.t1
Zmar912-H1.Chr03.g098000.t1	Zmar912-H2.Chr03.g094130.t1	0.9693072916666667	1.0
Zmar912-H1.Chr03.g073890.t1	Zmar912-H2.Chr03.g071690.t1
Zmar912-H1.Chr03.g073900.t1	Zmar912-H2.Chr03.g071700.t1
Zmar912-H1.Chr02.g042560.t1	Zmar912-H2.Chr02.g041810.t1	0.9192195843948625	0.9993441961958027
Zmar912-H1.Chr02.g063820.t1	Zmar912-H2.Chr02.g062380.t1	0.9979182392733611	0.9980387704543472
Zmar912-H1.Chr03.g098910.t1	Zmar912-H2.Chr03.g095010.t1	0.9997290733032022	0.9965682382133996
Zmar912-H1.Chr05.g156600.t1	Zmar912-H2.Chr05.g151930.t1	1.0	0.8627058823529412
Zmar912-H1.Chr05.g141560.t1	Zmar912-H2.Chr05.g138210.t1	0.9385547963064457	0.8038730158730159
Zmar912-H1.Chr04.g116740.t1	Zmar912-H2.Chr04.g113500.t1	1.0	0.8073775510204082
Zmar912-H1.Chr02.g046250.t1	Zmar912-H2.Chr02.g045890.t1	1.0	1.0
Zmar912-H1.Chr02.g058260.t1	Zmar912-H2.Chr02.g056860.t1	0.9736071964017992	0.95821765181096
Zmar912-H1.Chr01.g031400.t1	Zmar912-H2.Chr01.g027350.t1	1.0	1.0
Zmar912-H1.Chr01.g013760.t1	Zmar912-H2.Chr01.g013460.t1	1.0	1.0
Zmar912-H1.Chr03.g097550.t1	Zmar912-H2.Chr03.g093720.t1	0.9983111746573654	0.9025793113786265
Zmar912-H1.Chr03.g097540.t1	Zmar912-H2.Chr03.g093710.t1	0.9976193666634059	0.6760692665481773
Zmar912-H1.Chr01.g034760.t1	Zmar912-H2.Chr01.g033910.t1	1.0	0.98512047228337
Zmar912-H1.Chr05.g151150.t1	Zmar912-H2.Chr05.g146540.t1	1.0	0.9794630981346311
Zmar912-H1.Chr03.g081180.t1	Zmar912-H2.Chr03.g077360.t1	0.9407358550108748	0.9980867642995302
Zmar912-H1.Chr05.g151430.t1	Zmar912-H2.Chr05.g146830.t1	0.958260794271957	0.9443719469644104
Zmar912-H1.Chr05.g162710.t1	Zmar912-H2.Chr05.g157970.t1	0.8981287878787878	0.9993303757828811
Zmar912-H1.Chr05.g142870.t1	Zmar912-H2.Chr05.g139470.t1	0.7746118421052631	0.9913627476202728
Zmar912-H1.Chr02.g058560.t1	Zmar912-H2.Chr02.g057180.t1	0.9631313502019558	0.8488062460165711
Zmar912-H1.Chr01.g030950.t1	Zmar912-H2.Chr01.g027830.t1	1.0	1.0
Zmar912-H1.Chr05.g141190.t1	Zmar912-H2.Chr05.g137860.t1	0.8860588235294118	0.9988652641002687
Zmar912-H1.Chr02.g064350.t1	Zmar912-H2.Chr02.g062900.t1	0.9939952309648301	0.9980526651093651
Zmar912-H1.Chr05.g160990.t1	Zmar912-H2.Chr05.g156290.t1	0.9980254818851548	0.915307482737564
Zmar912-H1.Chr03.g081470.t1	Zmar912-H2.Chr03.g077650.t1	0.9993692207220397	0.990000405515004
Zmar912-H1.Chr06.g168940.t1	Zmar912-H2.Chr06.g164260.t1	0.802110577844154	0.999019227602108
Zmar912-H1.Chr05.g133900.t1	Zmar912-H2.Chr05.g130360.t1	0.9861968503937008	0.9768855172413793
Zmar912-H1.Chr03.g099910.t1	Zmar912-H2.Chr03.g095990.t1	0.9760631578947369	0.9974950905653474
Zmar912-H1.Chr02.g063200.t1	Zmar912-H2.Chr02.g061870.t1	1.0	1.0
Zmar912-H1.Chr06.g186040.t1	Zmar912-H2.Chr06.g181360.t1	0.9218048780487804	0.9951559460961379
Zmar912-H1.Chr05.g150270.t1	Zmar912-H2.Chr05.g145600.t1	0.960478853046595	1.0
Zmar912-H1.Chr06.g181250.t1	Zmar912-H2.Chr06.g176560.t1	0.4586180055689853	0.9886402914743335
Zmar912-H1.Chr01.g009190.t1	Zmar912-H2.Chr01.g009100.t1	0.9886875002020614	0.9990140668853347
Zmar912-H1.Chr01.g009030.t1	Zmar912-H2.Chr01.g008950.t1	0.9990975488185885	0.9735642511475273
Zmar912-H1.Chr06.g180920.t1	Zmar912-H2.Chr06.g176240.t1	0.9674864130434783	1.0
Zmar912-H1.Chr05.g137300.t1	Zmar912-H2.Chr05.g133920.t1	0.9210471204188481	0.9959239904988123
Zmar912-H1.Chr04.g122980.t1	Zmar912-H2.Chr04.g119840.t1	0.9994266108996219	0.9994616961635655
Zmar912-H1.Chr01.g014040.t1	Zmar912-H2.Chr01.g013660.t1	0.7858474830218836	0.9835810384826524
Zmar912-H1.Chr04.g122910.t1	Zmar912-H2.Chr04.g119770.t1	1.0	1.0
Zmar912-H1.Chr05.g162830.t1	Zmar912-H2.Chr05.g158090.t1	0.9994639004032129	0.8813709954479086
Zmar912-H1.Chr06.g193850.t1	Zmar912-H2.Chr06.g189130.t1	0.9986699101369535	0.9787295667501624
Zmar912-H1.Chr01.g023140.t1	Zmar912-H2.Chr01.g022550.t1	1.0	1.0
Zmar912-H1.Chr04.g108940.t1	Zmar912-H2.Chr04.g103530.t1
Zmar912-H1.Chr06.g181920.t1	Zmar912-H2.Chr04.g103540.t1
Zmar912-H1.ctg79.g277450.t1	Zmar912-H2.ctg45.g230070.t1
Zmar912-H1.ctg104.g196670.t1	Zmar912-H2.ctg212.g216140.t1
Zmar912-H1.ctg64.g270710.t1	Zmar912-H2.ctg98.g251800.t1
Zmar912-H1.ctg40.g257940.t1	Zmar912-H2.ctg140.g203500.t1
Zmar912-H1.ctg118.g201750.t1	Zmar912-H2.ctg64.g235670.t1
Zmar912-H1.ctg145.g208310.t1	Zmar912-H2.ctg127.g198940.t1
Zmar912-H1.ctg231.g232120.t1	Zmar912-H2.ctg41.g227060.t1	0.0	1.0
Zmar912-H1.ctg43.g259140.t1	Zmar912-H2.ctg70.g239070.t1
Zmar912-H1.ctg24.g233800.t1	Zmar912-H2.ctg133.g200610.t1	0.0	0.6965172604083635
Zmar912-H1.ctg23.g230210.t1	Zmar912-H2.ctg44.g229560.t1	0.0	0.6711868147785391
Zmar912-H1.ctg126.g203710.t1	Zmar912-H2.ctg110.g193160.t1
Zmar912-H1.ctg26.g239910.t1	Zmar912-H2.ctg38.g224200.t1	0.07595769594952338	0.0
Zmar912-H1.ctg40.g257370.t1	Zmar912-H2.ctg16.g207470.t1
Zmar912-H1.ctg221.g228310.t1	Zmar912-H2.ctg31.g221060.t1
Zmar912-H1.ctg37.g254950.t1	Zmar912-H2.ctg19.g212900.t1
Zmar912-H1.ctg64.g270720.t1	Zmar912-H2.ctg98.g251780.t1
Zmar912-H1.ctg78.g277050.t1	Zmar912-H2.ctg105.g191670.t1	0.0	1.0
Zmar912-H1.ctg128.g204080.t1	Zmar912-H2.ctg8.g243780.t1	0.0	0.8129940627768286
Zmar912-H1.ctg218.g227510.t1	Zmar912-H2.ctg85.g246940.t1
Zmar912-H1.ctg100.g195800.t1	Zmar912-H2.ctg84.g246470.t1
Zmar912-H1.ctg36.g254010.t1	Zmar912-H2.ctg43.g228850.t1	1.0	0.0
Zmar912-H1.ctg56.g266710.t1	Zmar912-H2.ctg14.g203110.t1
Zmar912-H1.ctg161.g212990.t1	Zmar912-H2.ctg67.g237150.t1
Zmar912-H1.ctg332.g250500.t1	Zmar912-H2.ctg50.g232720.t1
Zmar912-H1.ctg44.g260520.t1	Zmar912-H2.ctg14.g202920.t1
Zmar912-H1.ctg66.g271850.t1	Zmar912-H2.ctg65.g236570.t1
Zmar912-H1.ctg149.g209410.t1	Zmar912-H2.ctg106.g192190.t1
Zmar912-H1.ctg81.g278680.t1	Zmar912-H2.ctg87.g247710.t1
Zmar912-H1.ctg40.g257630.t1	Zmar912-H2.ctg16.g207710.t1
Zmar912-H1.ctg43.g259330.t1	Zmar912-H2.ctg42.g227320.t1
Zmar912-H1.ctg46.g262790.t1	Zmar912-H2.ctg73.g240220.t1
Zmar912-H1.ctg123.g203250.t1	Zmar912-H2.ctg133.g200370.t1
Zmar912-H1.ctg83.g279410.t1	Zmar912-H2.ctg48.g231960.t1
Zmar912-H1.ctg304.g247710.t1	Zmar912-H2.ctg70.g238880.t1
Zmar912-H1.ctg36.g254410.t1	Zmar912-H2.ctg34.g222690.t1
Zmar912-H1.ctg149.g209400.t1	Zmar912-H2.ctg42.g227990.t1
Zmar912-H1.ctg346.g251630.t1	Zmar912-H2.ctg64.g235900.t1
Zmar912-H1.ctg84.g280020.t1	Zmar912-H2.ctg40.g226460.t1
Zmar912-H1.ctg217.g227440.t1	Zmar912-H2.ctg145.g204310.t1
Zmar912-H1.ctg323.g249520.t1	Zmar912-H2.ctg78.g242220.t1
Zmar912-H1.ctg107.g197990.t1	Zmar912-H2.ctg133.g200360.t1
Zmar912-H1.Chr01.g040260.t1	Zmar912-H2.Chr01.g039560.t1
Zmar912-H1.Chr01.g037760.t1	Zmar912-H2.Chr01.g037050.t1	0.9230769230769231	1.0
Zmar912-H1.Chr04.g123480.t1	Zmar912-H2.Chr04.g120380.t1	0.9758803612144266	0.9480076628352491
Zmar912-H1.Chr03.g065600.t1	Zmar912-H2.Chr03.g064060.t1	0.7636277777777778	1.0
Zmar912-H1.Chr04.g114250.t1	Zmar912-H2.Chr04.g111120.t1
Zmar912-H1.Chr03.g079220.t1	Zmar912-H2.Chr03.g075450.t1	0.9994062444226269	0.9855816698236922
Zmar912-H1.Chr06.g191630.t1	Zmar912-H2.Chr06.g187020.t1	0.9943388009321568	0.7488056158110388
Zmar912-H1.Chr03.g071140.t1	Zmar912-H2.Chr03.g069080.t1	0.9941292735042735	0.9908359571788413
Zmar912-H1.Chr02.g047700.t1	Zmar912-H2.Chr02.g047240.t1	0.8653146417445483	0.8120449313614947
Zmar912-H1.Chr03.g074300.t1	Zmar912-H2.Chr03.g072210.t1	0.8120514128401101	0.9509541062801932
Zmar912-H1.Chr02.g047690.t1	Zmar912-H2.Chr02.g047230.t1	0.9996760599120219	0.6936292296408698
Zmar912-H1.Chr04.g116160.t1	Zmar912-H2.Chr04.g112810.t1	0.8981300643400919	1.0
Zmar912-H1.Chr06.g168680.t1	Zmar912-H2.Chr06.g163970.t1	1.0	0.9768292682926829
Zmar912-H1.Chr03.g076650.t1	Zmar912-H2.Chr03.g073140.t1
Zmar912-H1.Chr06.g189450.t1	Zmar912-H2.Chr06.g184780.t1	0.7595764214426063	0.9904347965910918
Zmar912-H1.Chr06.g189440.t1	Zmar912-H2.Chr06.g184770.t1	0.9421119402985074	0.7978574209245742
Zmar912-H1.Chr02.g064800.t1	Zmar912-H2.Chr02.g063310.t1	0.6713937748169642	0.9992518188567187
Zmar912-H1.Chr02.g062860.t1	Zmar912-H2.Chr02.g061590.t1	1.0	0.9963308425182141
Zmar912-H1.Chr05.g135860.t1	Zmar912-H2.Chr05.g132280.t1	0.9911120788900399	0.9994419494384651
Zmar912-H1.Chr05.g140050.t1	Zmar912-H2.Chr05.g136770.t1	0.9986032350543044	0.9996925312409184
Zmar912-H1.Chr04.g103790.t1	Zmar912-H2.Chr04.g099710.t1	0.8239697732997481
Zmar912-H1.Chr02.g051250.t1	Zmar912-H2.Chr02.g050370.t1	0.8419053121513568	0.6981791513881613
Zmar912-H1.Chr04.g105870.t1	Zmar912-H2.Chr04.g101350.t1	0.9993418693982075	0.9902140083217753
Zmar912-H1.Chr05.g146940.t1	Zmar912-H2.Chr05.g142930.t1	0.9633045745208821	0.991740470852018
Zmar912-H1.Chr03.g075970.t1	Zmar912-H2.Chr03.g072610.t1	0.8654895261195776	0.9913452117958532
Zmar912-H1.Chr01.g003850.t1	Zmar912-H2.Chr01.g003800.t1	0.9859422066549912	0.9992518737672584
Zmar912-H1.Chr05.g141710.t1	Zmar912-H2.Chr05.g138370.t1	0.9552821824702644	0.9983652920637917
Zmar912-H1.Chr02.g064280.t1	Zmar912-H2.Chr02.g062830.t1	0.943119301994302	0.9813108808290155
Zmar912-H1.Chr03.g101940.t1	Zmar912-H2.Chr03.g097990.t1	0.8320206015752781	1.0
Zmar912-H1.Chr01.g040770.t1	Zmar912-H2.Chr01.g040030.t1	0.8376543037088874	0.98468359375
Zmar912-H1.Chr04.g118210.t1	Zmar912-H2.Chr04.g115040.t1	1.0	1.0
Zmar912-H1.Chr06.g178480.t1	Zmar912-H2.Chr06.g173680.t1	1.0	1.0
Zmar912-H1.Chr02.g045650.t1	Zmar912-H2.Chr02.g045030.t1	0.7860117565563806	0.9455591202017372
Zmar912-H1.Chr05.g141010.t1	Zmar912-H2.Chr05.g137690.t1	0.9975368007850834	0.9117423191278493
Zmar912-H1.Chr03.g085760.t1	Zmar912-H2.Chr03.g081870.t1	0.8738130914826497	0.9881701461377871
Zmar912-H1.Chr01.g018780.t1	Zmar912-H2.Chr01.g018280.t1	0.9995548500881833	0.9910441016933164
Zmar912-H1.Chr01.g038820.t1	Zmar912-H2.Chr01.g038150.t1	1.0	0.8669666666666667
Zmar912-H1.Chr01.g011770.t1	Zmar912-H2.Chr01.g011550.t1	1.0	1.0
Zmar912-H1.Chr01.g006720.t1	Zmar912-H2.Chr01.g006530.t1	0.9994588266241567	0.9997953280540498
Zmar912-H1.Chr02.g059070.t1	Zmar912-H2.Chr02.g057710.t1	0.9997218142717652	0.8279095721217469
Zmar912-H1.Chr04.g125230.t1	Zmar912-H2.Chr04.g121940.t1	0.8814946439439048	0.997036353659373
Zmar912-H1.Chr05.g162180.t1	Zmar912-H2.Chr05.g157440.t1	1.0	1.0
Zmar912-H1.Chr05.g158500.t1	Zmar912-H2.Chr05.g153820.t1	0.9995971973260692	0.8511277635899307
Zmar912-H1.Chr02.g055450.t1	Zmar912-H2.Chr02.g054090.t1
Zmar912-H1.Chr01.g006300.t1	Zmar912-H2.Chr01.g006170.t1	0.8880553516526751	0.9600795344325896
Zmar912-H1.Chr05.g139150.t1	Zmar912-H2.Chr05.g135790.t1	0.9905562348707758	1.0
Zmar912-H1.Chr02.g055510.t1	Zmar912-H2.Chr02.g054150.t1	0.939155427805756	0.9998950673271471
Zmar912-H1.Chr06.g169060.t1	Zmar912-H2.Chr06.g164390.t1	0.624661401028541	0.9993829732510289
Zmar912-H1.Chr05.g147620.t1	Zmar912-H2.Chr05.g143320.t1	0.6944388499793617	0.29777055289223187
Zmar912-H1.Chr05.g147700.t1	Zmar912-H2.Chr05.g143290.t1	1.0	0.8700208819845902
Zmar912-H1.Chr03.g080300.t1	Zmar912-H2.Chr03.g076510.t1	1.0	0.994617681498829
Zmar912-H1.Chr01.g004710.t1	Zmar912-H2.Chr01.g004680.t1	0.9977963709677419	0.999561200778387
Zmar912-H1.Chr02.g042550.t1	Zmar912-H2.Chr02.g041800.t1
Zmar912-H1.Chr02.g055190.t1	Zmar912-H2.Chr02.g053900.t1	0.9958368138010217	0.01982547770700637
Zmar912-H1.Chr02.g055180.t1	Zmar912-H2.Chr02.g053890.t1	0.5164313994615425	0.8435073588674818
Zmar912-H1.Chr03.g098150.t1	Zmar912-H2.Chr03.g094280.t1	1.0	1.0
Zmar912-H1.Chr01.g032490.t1	Zmar912-H2.Chr01.g026330.t1	1.0	1.0
Zmar912-H1.Chr04.g106220.t1	Zmar912-H2.Chr04.g101720.t1	0.8262803041677338	1.0
Zmar912-H1.Chr05.g137010.t1	Zmar912-H2.Chr05.g133550.t1	0.0	1.0
Zmar912-H1.Chr01.g020680.t1	Zmar912-H2.Chr01.g020070.t1	0.9175656249999999	1.0
Zmar912-H1.Chr05.g161660.t1	Zmar912-H2.Chr05.g156890.t1	0.9780198015345176	0.9983958762886598
Zmar912-H1.Chr02.g054360.t1	Zmar912-H2.Chr02.g053180.t1	0.9833549342714312	1.0
Zmar912-H1.Chr01.g020670.t1	Zmar912-H2.Chr01.g020050.t1	0.9245809523809524	1.0
Zmar912-H1.Chr03.g081270.t1	Zmar912-H2.Chr03.g077480.t1	1.0	0.8792365225837785
Zmar912-H1.ctg306.g247780.t1	Zmar912-H2.ctg44.g229240.t1
Zmar912-H1.ctg46.g262670.t1	Zmar912-H2.ctg135.g201280.t1	0.6130653266331658	0.5906162713725237
Zmar912-H1.ctg35.g252910.t1	Zmar912-H2.ctg143.g204200.t1	0.8500980999678347	0.0
Zmar912-H1.ctg48.g263450.t1	Zmar912-H2.ctg24.g217990.t1
Zmar912-H1.ctg67.g271970.t1	Zmar912-H2.ctg197.g213980.t1
Zmar912-H1.ctg36.g253700.t1	Zmar912-H2.ctg43.g228560.t1
Zmar912-H1.ctg63.g269610.t1	Zmar912-H2.ctg33.g221400.t1
Zmar912-H1.ctg140.g206980.t1	Zmar912-H2.ctg110.g192880.t1
Zmar912-H1.ctg59.g268310.t1	Zmar912-H2.ctg90.g249150.t1
Zmar912-H1.ctg61.g269200.t1	Zmar912-H2.ctg97.g251420.t1
Zmar912-H1.ctg23.g231080.t1	Zmar912-H2.ctg39.g225600.t1
Zmar912-H1.ctg40.g257700.t1	Zmar912-H2.ctg24.g217480.t1
Zmar912-H1.ctg40.g257710.t1	Zmar912-H2.ctg24.g217490.t1
Zmar912-H1.ctg224.g228790.t1	Zmar912-H2.ctg59.g234940.t1
Zmar912-H1.ctg164.g213830.t1	Zmar912-H2.ctg82.g245810.t1
Zmar912-H1.ctg69.g273310.t1	Zmar912-H2.ctg90.g249160.t1
Zmar912-H1.ctg52.g264620.t1	Zmar912-H2.ctg48.g231410.t1
Zmar912-H1.Chr06.g165440.t1	Zmar912-H2.Chr06.g160720.t1	0.8935250453311766	0.9470438828500203
Zmar912-H1.Chr03.g072330.t1	Zmar912-H2.Chr03.g070280.t1	0.9991240954980718	0.9562640503300066
Zmar912-H1.Chr01.g011620.t1	Zmar912-H2.Chr01.g011370.t1	0.8988440893583248	0.6758154527559055
Zmar912-H1.Chr06.g178560.t1	Zmar912-H2.Chr06.g173760.t1	0.9768114035087719	0.9376684460949286
Zmar912-H1.Chr03.g096400.t1	Zmar912-H2.Chr03.g092550.t1	0.9205586280306503	0.9943377221856484
Zmar912-H1.Chr01.g004720.t1	Zmar912-H2.Chr01.g004690.t1	1.0	0.9888104486308021
Zmar912-H1.Chr03.g098730.t1	Zmar912-H2.Chr03.g094840.t1	0.8155391304347827	0.945887861466039
Zmar912-H1.Chr01.g025050.t1	Zmar912-H2.Chr01.g024490.t1	0.9936297708341967	0.9996674820738342
Zmar912-H1.Chr05.g156100.t1	Zmar912-H2.Chr05.g151430.t1	0.9918046357615893	0.9992671698113208
Zmar912-H1.Chr03.g071440.t1	Zmar912-H2.Chr03.g069380.t1	0.9560188679245283	0.8159914074074074
Zmar912-H1.Chr06.g187260.t1	Zmar912-H2.Chr06.g182630.t1	1.0	1.0
Zmar912-H1.Chr01.g025140.t1	Zmar912-H2.Chr01.g024590.t1	0.9852272727272727	1.0
Zmar912-H1.Chr03.g091780.t1	Zmar912-H2.Chr03.g087890.t1	1.0	1.0
Zmar912-H1.ctg118.g201680.t1	Zmar912-H2.ctg194.g213810.t1
Zmar912-H1.ctg145.g208370.t1	Zmar912-H2.ctg41.g227110.t1	1.0	0.19392457107450645
Zmar912-H1.ctg24.g234920.t1	Zmar912-H2.ctg158.g206490.t1
Zmar912-H1.ctg214.g226680.t1	Zmar912-H2.ctg125.g198180.t1
Zmar912-H1.ctg61.g268960.t1	Zmar912-H2.ctg73.g240550.t1
Zmar912-H1.ctg165.g214350.t1	Zmar912-H2.ctg142.g203900.t1	0.0	0.9807374784228373
Zmar912-H1.ctg35.g252040.t1	Zmar912-H2.ctg54.g233870.t1	1.0	1.0
Zmar912-H1.ctg29.g245830.t1	Zmar912-H2.ctg12.g196240.t1
Zmar912-H1.ctg52.g264250.t1	Zmar912-H2.ctg78.g242570.t1
Zmar912-H1.Chr01.g022080.t1	Zmar912-H2.Chr01.g021400.t1	0.999549210351901	1.0
Zmar912-H1.Chr05.g136680.t1	Zmar912-H2.Chr05.g133210.t1	0.796475	0.9884909909909909
Zmar912-H1.Chr05.g136670.t1	Zmar912-H2.Chr05.g133200.t1	0.9969784980777376	0.986104183607883
Zmar912-H1.Chr06.g191820.t1	Zmar912-H2.Chr06.g187230.t1	1.0	0.7431188118811882
Zmar912-H1.Chr05.g152590.t1	Zmar912-H2.Chr05.g148010.t1	1.0	1.0
Zmar912-H1.Chr03.g100680.t1	Zmar912-H2.Chr03.g096780.t1	0.995400441610899	0.988044514106583
Zmar912-H1.Chr03.g089650.t1	Zmar912-H2.Chr03.g085720.t1	0.8935824932187032	0.9955765455027858
Zmar912-H1.Chr01.g005270.t1	Zmar912-H2.Chr01.g005240.t1	0.9956744751118309	0.9983370547596815
Zmar912-H1.Chr04.g129160.t1	Zmar912-H2.Chr04.g125720.t1
Zmar912-H1.Chr04.g126830.t1	Zmar912-H2.Chr04.g123400.t1	0.9950947387718183	1.0
Zmar912-H1.Chr05.g156850.t1	Zmar912-H2.Chr05.g152190.t1	1.0	0.7249760956175298
Zmar912-H1.Chr01.g022700.t1	Zmar912-H2.Chr01.g022120.t1	0.999630821373099	0.9997932941583132
Zmar912-H1.Chr03.g084960.t1	Zmar912-H2.Chr03.g081130.t1	0.9995416885327739	0.9998560306575233
Zmar912-H1.Chr01.g032410.t1	Zmar912-H2.Chr01.g026400.t1	0.9993614830051734	0.9991402598568091
Zmar912-H1.Chr06.g186050.t1	Zmar912-H2.Chr06.g181370.t1	0.9998610247871706	0.996528416695657
Zmar912-H1.Chr05.g158190.t1	Zmar912-H2.Chr05.g153490.t1	0.9995331339995331	0.9925747702938309
Zmar912-H1.Chr06.g175380.t1	Zmar912-H2.Chr06.g170580.t1	0.9996545392775482	0.9999380455547392
Zmar912-H1.Chr02.g063860.t1	Zmar912-H2.Chr02.g062420.t1	0.9320336346033953	0.9998784213746965
Zmar912-H1.Chr02.g052430.t1	Zmar912-H2.Chr02.g051380.t1	0.9917671986490989	0.9978176482994342
Zmar912-H1.Chr01.g031520.t1	Zmar912-H2.Chr01.g027230.t1	1.0	1.0
Zmar912-H1.Chr05.g150460.t1	Zmar912-H2.Chr05.g145820.t1	0.9351210415809483	1.0
Zmar912-H1.Chr03.g089390.t1	Zmar912-H2.Chr03.g085470.t1	0.9727642225864687	0.9990567257559958
Zmar912-H1.Chr05.g160210.t1	Zmar912-H2.Chr05.g155500.t1	0.7681953403397066	1.0
Zmar912-H1.Chr06.g183310.t1	Zmar912-H2.Chr06.g178550.t1	0.9873870448498927	0.6806072346991257
Zmar912-H1.Chr05.g157180.t1	Zmar912-H2.Chr05.g152510.t1	0.9974242533623003	1.0
Zmar912-H1.Chr03.g092310.t1	Zmar912-H2.Chr03.g088370.t1	0.9992743671269554	1.0
Zmar912-H1.Chr03.g078880.t1	Zmar912-H2.Chr03.g075120.t1	1.0	0.9993248490077653
Zmar912-H1.Chr02.g060950.t1	Zmar912-H2.Chr02.g059600.t1	0.8869067796610169	0.9987579214195184
Zmar912-H1.Chr01.g019430.t1	Zmar912-H2.Chr01.g018920.t1	0.856478254509156	0.9965099734042553
Zmar912-H1.Chr05.g141090.t1	Zmar912-H2.Chr05.g137760.t1	1.0	1.0
Zmar912-H1.Chr01.g040080.t1	Zmar912-H2.Chr01.g039400.t1	1.0	1.0
Zmar912-H1.Chr03.g087540.t1	Zmar912-H2.Chr03.g083710.t1
Zmar912-H1.Chr02.g065050.t1	Zmar912-H2.Chr02.g063550.t1	1.0	0.9583333333333333
Zmar912-H1.Chr02.g065080.t1	Zmar912-H2.Chr02.g063580.t1	1.0	0.5202952710495963
Zmar912-H1.Chr02.g065040.t1	Zmar912-H2.Chr02.g063540.t1	0.7210566037735849	1.0
Zmar912-H1.Chr02.g065060.t1	Zmar912-H2.Chr02.g063560.t1	0.9988282492859415	0.9963464968152865
Zmar912-H1.Chr05.g157550.t1	Zmar912-H2.Chr05.g152860.t1	0.9955917542718065	1.0
Zmar912-H1.Chr03.g072190.t1	Zmar912-H2.Chr03.g070130.t1	1.0	0.9992770491803278
Zmar912-H1.Chr06.g193810.t1	Zmar912-H2.Chr06.g189090.t1	0.9925295878311473	1.0
Zmar912-H1.Chr04.g126320.t1	Zmar912-H2.Chr04.g122960.t1	0.9902550042812159	1.0
Zmar912-H1.Chr01.g007730.t1	Zmar912-H2.Chr01.g007570.t1	1.0	1.0
Zmar912-H1.Chr06.g177310.t1	Zmar912-H2.Chr06.g172590.t1	0.32270107526881725	1.0
Zmar912-H1.Chr06.g168040.t1	Zmar912-H2.Chr06.g163290.t1	0.9712643678160919	0.9875488086087625
Zmar912-H1.Chr05.g157340.t1	Zmar912-H2.Chr05.g152660.t1	1.0	0.9991374045801527
Zmar912-H1.Chr03.g065840.t1	Zmar912-H2.Chr03.g064290.t1	1.0	0.9942371005510549
Zmar912-H1.Chr06.g181830.t1	Zmar912-H2.Chr06.g177150.t1	1.0	0.7009721936758893
Zmar912-H1.Chr03.g091000.t1	Zmar912-H2.Chr03.g087090.t1	1.0	0.0
Zmar912-H1.Chr03.g084530.t1	Zmar912-H2.Chr03.g080700.t1	0.9028192307692308	1.0
Zmar912-H1.Chr05.g148560.t1	Zmar912-H2.Chr05.g144060.t1	1.0	0.8866026200873363
Zmar912-H1.Chr03.g095850.t1	Zmar912-H2.Chr03.g091990.t1	0.9604834710743801	0.9977832667304554
Zmar912-H1.Chr04.g121330.t1	Zmar912-H2.Chr04.g118060.t1	1.0	1.0
Zmar912-H1.Chr01.g041040.t1	Zmar912-H2.Chr01.g040310.t1	1.0	0.9206209101297682
Zmar912-H1.Chr06.g188120.t1	Zmar912-H2.Chr06.g183460.t1	0.8764754705068891	1.0
Zmar912-H1.Chr05.g153500.t1	Zmar912-H2.Chr05.g148890.t1	0.7571239066781402	1.0
Zmar912-H1.Chr01.g003320.t1	Zmar912-H2.Chr01.g003300.t1	0.8366180782701003	0.18249410029498525
Zmar912-H1.Chr05.g137570.t1	Zmar912-H2.Chr05.g134170.t1	0.9032924210908058	0.9965970515970516
Zmar912-H1.Chr06.g174520.t1	Zmar912-H2.Chr06.g169740.t1	0.9893047039760282	0.9696433114988847
Zmar912-H1.Chr02.g054890.t1	Zmar912-H2.Chr02.g053540.t1	0.860640776699029	0.8478837638376384
Zmar912-H1.Chr04.g109940.t1	Zmar912-H2.Chr04.g105280.t1	0.816532560388353	0.9509979296066252
Zmar912-H1.Chr04.g129850.t1	Zmar912-H2.Chr04.g126450.t1	0.9461400617919671	0.9983794086101493
Zmar912-H1.Chr05.g157980.t1	Zmar912-H2.Chr05.g153280.t1	0.9647143648189392	0.999643797301744
Zmar912-H1.Chr03.g092980.t1	Zmar912-H2.Chr03.g089010.t1	0.9131863153676856	0.9890568619067978
Zmar912-H1.Chr06.g181820.t1	Zmar912-H2.Chr06.g177130.t1	0.8130187644358633	0.9205381026438569
Zmar912-H1.Chr05.g134500.t1	Zmar912-H2.Chr05.g130990.t1	0.9600695384513503	0.9916027030045794
Zmar912-H1.Chr05.g146060.t1	Zmar912-H2.Chr05.g142120.t1	0.9851611111111112	0.841068361770938
Zmar912-H1.Chr04.g110700.t1	Zmar912-H2.Chr04.g106030.t1	0.7964011976047904	0.8332857142857143
Zmar912-H1.Chr03.g090730.t1	Zmar912-H2.Chr03.g086800.t1	0.9989112762962189	1.0
Zmar912-H1.Chr04.g121170.t1	Zmar912-H2.Chr04.g117920.t1	0.9990971580343345	0.9925056839617129
Zmar912-H1.Chr01.g025120.t1	Zmar912-H2.Chr01.g024560.t1	0.9989047966766131	0.9814738696418086
Zmar912-H1.Chr01.g030360.t1	Zmar912-H2.Chr01.g028410.t1	0.9329794520547945	0.19063793103448276
Zmar912-H1.Chr05.g155050.t1	Zmar912-H2.Chr05.g150370.t1	0.9886691305589236	0.9708412698412698
Zmar912-H1.ctg233.g232560.t1	Zmar912-H2.ctg134.g201000.t1
Zmar912-H1.ctg221.g228260.t1	Zmar912-H2.ctg31.g221010.t1	0.20814339318386205	1.0
Zmar912-H1.ctg24.g234380.t1	Zmar912-H2.ctg36.g223010.t1
Zmar912-H1.ctg23.g231330.t1	Zmar912-H2.ctg39.g225350.t1
Zmar912-H1.ctg37.g255000.t1	Zmar912-H2.ctg19.g212930.t1	0.0	0.0
Zmar912-H1.ctg161.g212930.t1	Zmar912-H2.ctg67.g237190.t1
Zmar912-H1.ctg132.g205610.t1	Zmar912-H2.ctg59.g234700.t1
Zmar912-H1.ctg26.g239850.t1	Zmar912-H2.ctg38.g224140.t1
Zmar912-H1.ctg70.g273830.t1	Zmar912-H2.ctg62.g235490.t1
Zmar912-H1.ctg284.g244530.t1	Zmar912-H2.ctg72.g239590.t1
Zmar912-H1.ctg71.g274770.t1	Zmar912-H2.ctg77.g241950.t1
Zmar912-H1.ctg23.g231110.t1	Zmar912-H2.ctg125.g198370.t1
Zmar912-H1.ctg100.g195510.t1	Zmar912-H2.ctg84.g246180.t1
Zmar912-H1.Chr02.g064460.t1	Zmar912-H2.Chr02.g062980.t1	1.0	0.984640586797066
Zmar912-H1.Chr03.g099770.t1	Zmar912-H2.Chr03.g095830.t1	1.0	1.0
Zmar912-H1.Chr01.g034520.t1	Zmar912-H2.Chr01.g033680.t1	0.9991768086246838	1.0
Zmar912-H1.Chr06.g191170.t1	Zmar912-H2.Chr06.g186500.t1	0.999042033884669	1.0
Zmar912-H1.Chr06.g167930.t1	Zmar912-H2.Chr06.g163180.t1	0.940017566329211	1.0
Zmar912-H1.Chr06.g177390.t1	Zmar912-H2.Chr06.g172670.t1	1.0	1.0
Zmar912-H1.Chr01.g021530.t1	Zmar912-H2.Chr01.g020930.t1	0.9676420639219935	1.0
Zmar912-H1.Chr01.g008280.t1	Zmar912-H2.Chr01.g008120.t1	1.0	0.5008333333333334
Zmar912-H1.Chr04.g127180.t1	Zmar912-H2.Chr04.g123730.t1	1.0	1.0
Zmar912-H1.Chr01.g017960.t1	Zmar912-H2.Chr01.g017520.t1
Zmar912-H1.Chr03.g086860.t1	Zmar912-H2.Chr03.g083000.t1	1.0	0.9975041493775935
Zmar912-H1.Chr05.g164370.t1	Zmar912-H2.Chr05.g159590.t1	1.0	1.0
Zmar912-H1.Chr01.g029540.t1	Zmar912-H2.Chr01.g029210.t1	0.8701731336148514	0.9281506849315068
Zmar912-H1.Chr01.g029440.t1	Zmar912-H2.Chr01.g029300.t1	1.0	1.0
Zmar912-H1.Chr06.g169030.t1	Zmar912-H2.Chr06.g164350.t1	0.9996451279763723	0.8613790909090909
Zmar912-H1.Chr04.g124990.t1	Zmar912-H2.Chr04.g121720.t1	0.9279772079756818	0.9236339862188704
Zmar912-H1.Chr05.g140080.t1	Zmar912-H2.Chr05.g136800.t1	0.7666666666666667	0.9743060344827585
Zmar912-H1.Chr01.g037400.t1	Zmar912-H2.Chr01.g036660.t1	1.0	1.0
Zmar912-H1.Chr02.g052400.t1	Zmar912-H2.Chr02.g051350.t1
Zmar912-H1.Chr02.g055010.t1	Zmar912-H2.Chr02.g053730.t1	0.999287277211967	0.9931107777521349
Zmar912-H1.Chr03.g082020.t1	Zmar912-H2.Chr03.g078170.t1	0.9519047619047618	1.0
Zmar912-H1.Chr06.g172160.t1	Zmar912-H2.Chr06.g167450.t1	0.9990112283582613	0.9407569642221622
Zmar912-H1.Chr03.g068590.t1	Zmar912-H2.Chr03.g066950.t1	0.9123070224725005	0.9910730246402443
Zmar912-H1.Chr03.g068640.t1	Zmar912-H2.Chr03.g067000.t1	0.9894603685419598	0.9974625303681554
Zmar912-H1.Chr06.g185670.t1	Zmar912-H2.Chr06.g180970.t1	0.992529193054476	0.9975885295098367
Zmar912-H1.Chr01.g015970.t1	Zmar912-H2.Chr01.g015560.t1	0.9990774849006803	0.7402171052631579
Zmar912-H1.Chr05.g154630.t1	Zmar912-H2.Chr05.g150020.t1	1.0	1.0
Zmar912-H1.Chr01.g005520.t1	Zmar912-H2.Chr01.g005490.t1	1.0	1.0
Zmar912-H1.Chr01.g016530.t1	Zmar912-H2.Chr01.g016050.t1	0.9991398522740367	0.8512065280056765
Zmar912-H1.Chr03.g092940.t1	Zmar912-H2.Chr03.g088970.t1	1.0	1.0
Zmar912-H1.Chr05.g158090.t1	Zmar912-H2.Chr05.g153390.t1	1.0	1.0
Zmar912-H1.Chr01.g037660.t1	Zmar912-H2.Chr01.g036930.t1
Zmar912-H1.Chr01.g023620.t1	Zmar912-H2.Chr01.g022990.t1
Zmar912-H1.Chr05.g157530.t1	Zmar912-H2.Chr05.g152840.t1	1.0	0.8880408081348676
Zmar912-H1.Chr03.g077500.t1	Zmar912-H2.Chr03.g074060.t1	1.0	1.0
Zmar912-H1.Chr03.g094740.t1	Zmar912-H2.Chr03.g090890.t1
Zmar912-H1.Chr06.g192800.t1	Zmar912-H2.Chr06.g188140.t1	1.0	1.0
Zmar912-H1.ctg225.g228960.t1	Zmar912-H2.ctg24.g217970.t1
Zmar912-H1.ctg38.g256440.t1	Zmar912-H2.ctg115.g194230.t1
Zmar912-H1.ctg59.g268370.t1	Zmar912-H2.ctg97.g251320.t1
Zmar912-H1.ctg201.g224080.t1	Zmar912-H2.ctg44.g229760.t1
Zmar912-H1.ctg119.g202370.t1	Zmar912-H2.ctg31.g220820.t1
Zmar912-H1.ctg63.g269670.t1	Zmar912-H2.ctg33.g221450.t1
Zmar912-H1.ctg71.g274790.t1	Zmar912-H2.ctg181.g211340.t1
Zmar912-H1.ctg143.g207870.t1	Zmar912-H2.ctg34.g222120.t1
Zmar912-H1.ctg40.g257750.t1	Zmar912-H2.ctg24.g217530.t1
Zmar912-H1.ctg100.g195530.t1	Zmar912-H2.ctg84.g246200.t1
Zmar912-H1.Chr06.g176510.t1	Zmar912-H2.Chr06.g171810.t1	1.0	0.9808040089086859
Zmar912-H1.Chr06.g193030.t1	Zmar912-H2.Chr06.g188360.t1	1.0	1.0
Zmar912-H1.Chr01.g000200.t1	Zmar912-H2.Chr01.g000170.t1	1.0	0.0
Zmar912-H1.Chr05.g159470.t1	Zmar912-H2.Chr05.g154790.t1	0.9965073497706806	0.8995439305836773
Zmar912-H1.Chr06.g170140.t1	Zmar912-H2.Chr06.g165500.t1	0.998054622862303	0.918876179254216
Zmar912-H1.Chr04.g127670.t1	Zmar912-H2.Chr04.g124220.t1	0.989191288867641	0.9992618717847249
Zmar912-H1.Chr02.g047220.t1	Zmar912-H2.Chr02.g046830.t1	1.0	1.0
Zmar912-H1.Chr05.g136110.t1	Zmar912-H2.Chr05.g132530.t1	1.0	1.0
Zmar912-H1.Chr02.g063910.t1	Zmar912-H2.Chr02.g062460.t1	0.9962772379565832	1.0
Zmar912-H1.Chr01.g028560.t1	Zmar912-H2.Chr01.g030150.t1	0.9993508021271492	0.920894145099703
Zmar912-H1.Chr03.g082640.t1	Zmar912-H2.Chr03.g078770.t1	0.9346254704212419	0.9714569859038142
Zmar912-H1.Chr02.g061600.t1	Zmar912-H2.Chr02.g060310.t1	0.9285714285714286	0.9781263157894736
Zmar912-H1.Chr03.g083730.t1	Zmar912-H2.Chr03.g079880.t1	1.0	0.986651401869159
Zmar912-H1.Chr02.g057360.t1	Zmar912-H2.Chr02.g055930.t1	0.9657668488160291	1.0
Zmar912-H1.Chr02.g061190.t1	Zmar912-H2.Chr02.g059910.t1	0.9993252157709254	0.9898373570520965
Zmar912-H1.Chr02.g061210.t1	Zmar912-H2.Chr02.g059930.t1	0.9811709010311243	0.9772399846138133
Zmar912-H1.Chr03.g079380.t1	Zmar912-H2.Chr03.g075590.t1	0.9992240144534493	0.9986902106567535
Zmar912-H1.Chr01.g016520.t1	Zmar912-H2.Chr01.g016040.t1	0.9060611682391604	0.9997913978494622
Zmar912-H1.Chr06.g185610.t1	Zmar912-H2.Chr06.g180900.t1	1.0	0.9972100693155659
Zmar912-H1.Chr05.g134840.t1	Zmar912-H2.Chr05.g131340.t1	0.8215319148936171	1.0
Zmar912-H1.Chr04.g128020.t1	Zmar912-H2.Chr04.g124560.t1	0.9764843874977038	0.9852489860520328
Zmar912-H1.Chr03.g098660.t1	Zmar912-H2.Chr03.g094770.t1	0.9608898248073531	0.985708201508883
Zmar912-H1.Chr02.g045180.t1	Zmar912-H2.Chr02.g044560.t1	0.9866776033324092	0.9959525222551929
Zmar912-H1.Chr02.g063300.t1	Zmar912-H2.Chr02.g061980.t1	0.9962235150837837	0.8914773511151989
Zmar912-H1.Chr01.g026030.t1	Zmar912-H2.Chr01.g025440.t1	1.0	0.9878794485725461
Zmar912-H1.Chr01.g029650.t1	Zmar912-H2.Chr01.g029110.t1	0.9455649403822936	0.9966153140986278
Zmar912-H1.Chr01.g002460.t1	Zmar912-H2.Chr01.g002450.t1	1.0	1.0
Zmar912-H1.Chr03.g073340.t1	Zmar912-H2.Chr03.g071170.t1	0.9016695641748097	0.9956681781348597
Zmar912-H1.Chr03.g080430.t1	Zmar912-H2.Chr03.g076650.t1	0.8959503803631595	0.9666915753812542
Zmar912-H1.Chr03.g067760.t1	Zmar912-H2.Chr03.g066080.t1	1.0	0.5032079915536425
Zmar912-H1.Chr03.g067750.t1	Zmar912-H2.Chr03.g066070.t1	0.9513003069849412	0.7968849479483097
Zmar912-H1.Chr03.g067780.t1	Zmar912-H2.Chr03.g066090.t1	0.979183468506318	0.999833814151841
Zmar912-H1.Chr03.g066740.t1	Zmar912-H2.Chr03.g065160.t1	0.9130639918891352	0.7553139282725815
Zmar912-H1.Chr06.g171800.t1	Zmar912-H2.Chr06.g167090.t1	0.8750433170713828	0.9980839694656489
Zmar912-H1.Chr03.g066020.t1	Zmar912-H2.Chr03.g064470.t1	0.9957486953408989	0.9518373851242514
Zmar912-H1.Chr03.g088680.t1	Zmar912-H2.Chr03.g084810.t1	0.9794949648323066	0.8864492781991681
Zmar912-H1.Chr05.g150180.t1	Zmar912-H2.Chr05.g145510.t1	0.9995596	0.9988683684794673
Zmar912-H1.Chr06.g191020.t1	Zmar912-H2.Chr06.g186370.t1	0.9091593764983671	0.9540817006467285
Zmar912-H1.Chr01.g029300.t1	Zmar912-H2.Chr01.g029410.t1	0.9833712435913269	0.9997084494140541
Zmar912-H1.Chr01.g029360.t1	Zmar912-H2.Chr01.g029370.t1	0.7685831775700934	1.0
Zmar912-H1.Chr01.g034770.t1	Zmar912-H2.Chr01.g033950.t1	0.9089675002003686	1.0
Zmar912-H1.Chr05.g159760.t1	Zmar912-H2.Chr05.g155070.t1	0.9424071652568361	1.0
Zmar912-H1.Chr06.g166840.t1	Zmar912-H2.Chr06.g162070.t1	0.8979916884206078	0.9876350143363131
Zmar912-H1.Chr03.g098390.t1	Zmar912-H2.Chr03.g094500.t1	1.0	1.0
Zmar912-H1.Chr01.g033880.t1	Zmar912-H2.Chr01.g033030.t1	0.9558010224132959	0.998638424740241
Zmar912-H1.Chr01.g032380.t1	Zmar912-H2.Chr01.g026430.t1	0.9990593008739076	0.9084441947565542
Zmar912-H1.Chr03.g092720.t1	Zmar912-H2.Chr03.g088750.t1	1.0	0.8338648648648649
Zmar912-H1.Chr01.g032890.t1	Zmar912-H2.Chr01.g025940.t1	0.970688942891859	0.9294702072538861
Zmar912-H1.Chr03.g085200.t1	Zmar912-H2.Chr03.g081360.t1	0.972015748031496	0.9386776522284996
Zmar912-H1.Chr02.g062880.t1	Zmar912-H2.Chr02.g061610.t1	0.9610523606012962	0.9993054033569787
Zmar912-H1.Chr01.g013130.t1	Zmar912-H2.Chr01.g012950.t1	0.8719628820960699	0.9047374301675978
Zmar912-H1.Chr05.g160040.t1	Zmar912-H2.Chr05.g155340.t1	0.8610632878393718	1.0
Zmar912-H1.Chr05.g153380.t1	Zmar912-H2.Chr05.g148770.t1	0.8864729693288604	0.9958200478278197
Zmar912-H1.Chr04.g106750.t1	Zmar912-H2.Chr04.g102230.t1	0.9329091967403959	0.5275734780439122
Zmar912-H1.Chr05.g138910.t1	Zmar912-H2.Chr05.g135550.t1	0.9888921552158575	0.9350999514798641
Zmar912-H1.Chr06.g180050.t1	Zmar912-H2.Chr06.g175360.t1	0.9554396284829723	0.9991152454780362
Zmar912-H1.Chr03.g098120.t1	Zmar912-H2.Chr03.g094250.t1	0.9920832081020422	0.9978242343541944
Zmar912-H1.Chr05.g163730.t1	Zmar912-H2.Chr05.g158960.t1	0.9834419410745234	0.9890242424242424
Zmar912-H1.Chr01.g008040.t1	Zmar912-H2.Chr01.g007880.t1	0.6272337182102646	0.9994369586140519
Zmar912-H1.Chr05.g139350.t1	Zmar912-H2.Chr05.g135980.t1	0.8921954336701178	0.9997264070494599
Zmar912-H1.Chr01.g001640.t1	Zmar912-H2.Chr01.g001630.t1	1.0	1.0
Zmar912-H1.Chr03.g071950.t1	Zmar912-H2.Chr03.g069860.t1	1.0	0.9978106738223018
Zmar912-H1.Chr06.g189720.t1	Zmar912-H2.Chr06.g185050.t1	1.0	1.0
Zmar912-H1.Chr01.g008450.t1	Zmar912-H2.Chr01.g008300.t1	1.0	1.0
Zmar912-H1.Chr06.g180660.t1	Zmar912-H2.Chr06.g175980.t1	0.99797582987315	0.9995611537160822
Zmar912-H1.Chr04.g120270.t1	Zmar912-H2.Chr04.g117060.t1	0.9963371197575368	0.9905371127995324
Zmar912-H1.Chr01.g003830.t1	Zmar912-H2.Chr01.g003780.t1	0.9967127920132284	0.998851476893759
Zmar912-H1.Chr05.g161800.t1	Zmar912-H2.Chr05.g157030.t1	0.6564715909090909	0.9993852321461869
Zmar912-H1.Chr01.g019520.t1	Zmar912-H2.Chr01.g019040.t1	0.9987678667085855	0.9963863400456715
Zmar912-H1.Chr06.g176230.t1	Zmar912-H2.Chr06.g171540.t1	0.9994389380218879	0.9998725650679325
Zmar912-H1.Chr04.g108350.t1	Zmar912-H2.Chr04.g102980.t1	0.9988688870901588	0.9992464257723104
Zmar912-H1.Chr01.g009790.t1	Zmar912-H2.Chr01.g009700.t1	0.9826304347826087	1.0
Zmar912-H1.Chr03.g093530.t1	Zmar912-H2.Chr03.g089610.t1	0.9866781609195402	1.0
Zmar912-H1.Chr06.g184360.t1	Zmar912-H2.Chr06.g179710.t1	0.9977055585944943	0.9593300043421624
Zmar912-H1.Chr01.g035080.t1	Zmar912-H2.Chr01.g034270.t1	0.903390236480901	0.9875134865134866
Zmar912-H1.Chr05.g158130.t1	Zmar912-H2.Chr05.g153430.t1	0.9981940139727984	0.9857939615551896
Zmar912-H1.Chr05.g142200.t1	Zmar912-H2.Chr05.g138870.t1	0.9729305555555556	0.9233034369885433
Zmar912-H1.Chr05.g158460.t1	Zmar912-H2.Chr05.g153780.t1	0.9801680025756221	0.9786412966878083
Zmar912-H1.Chr03.g076350.t1	Zmar912-H2.Chr03.g072920.t1	0.8995284670152133	0.8951228683865327
Zmar912-H1.Chr05.g142630.t1	Zmar912-H2.Chr05.g139260.t1	0.9984127629369514	0.9992857402026375
Zmar912-H1.Chr01.g038300.t1	Zmar912-H2.Chr01.g037630.t1	0.9528948913681738	0.7541818181818182
Zmar912-H1.Chr03.g073600.t1	Zmar912-H2.Chr03.g071460.t1	1.0	0.9286875
Zmar912-H1.Chr02.g062560.t1	Zmar912-H2.Chr02.g061280.t1	0.9829748393559309	1.0
Zmar912-H1.Chr05.g145160.t1	Zmar912-H2.Chr05.g141570.t1	0.7784314285714287	0.9689461980667284
Zmar912-H1.Chr05.g135140.t1	Zmar912-H2.Chr05.g131640.t1	0.9991960339562419	0.9941546091015169
Zmar912-H1.Chr02.g061460.t1	Zmar912-H2.Chr02.g060200.t1	0.7632664873993026	0.9957430039352865
Zmar912-H1.Chr01.g032740.t1	Zmar912-H2.Chr01.g026090.t1	1.0	1.0
Zmar912-H1.Chr01.g039890.t1	Zmar912-H2.Chr01.g039200.t1	0.9846551619811256	0.9985826822082747
Zmar912-H1.Chr03.g086150.t1	Zmar912-H2.Chr03.g082290.t1	0.9764164588528679	0.9525827250608273
Zmar912-H1.Chr03.g076900.t1	Zmar912-H2.Chr03.g073680.t1	0.5389876022215527	0.9059911999793032
Zmar912-H1.Chr03.g091950.t1	Zmar912-H2.Chr03.g088050.t1	0.9992322065009591	0.9570902981427175
Zmar912-H1.Chr01.g015210.t1	Zmar912-H2.Chr01.g014650.t1	0.9738337011439891	0.692126709206928
Zmar912-H1.Chr04.g117810.t1	Zmar912-H2.Chr04.g114660.t1	0.9910963814366189	0.8612749663821854
Zmar912-H1.Chr02.g046280.t1	Zmar912-H2.Chr02.g045920.t1	1.0	1.0
Zmar912-H1.Chr01.g004800.t1	Zmar912-H2.Chr01.g004770.t1	0.8288674380794949	0.9673138820638821
Zmar912-H1.Chr03.g096410.t1	Zmar912-H2.Chr03.g092560.t1	0.41495211540687704	0.6529399877526025
Zmar912-H1.Chr01.g030980.t1	Zmar912-H2.Chr01.g027800.t1	0.9991037212984956	0.9939114447345517
Zmar912-H1.Chr03.g073410.t1	Zmar912-H2.Chr03.g071250.t1	0.9986468638990996	0.9794199426699427
Zmar912-H1.Chr05.g143820.t1	Zmar912-H2.Chr05.g140270.t1	0.6038771411784014	0.9968398058252427
Zmar912-H1.Chr02.g063600.t1	Zmar912-H2.Chr02.g062150.t1	0.9886892532997061	0.9960119565217391
Zmar912-H1.Chr02.g056890.t1	Zmar912-H2.Chr02.g055410.t1	1.0	0.9798135436630041
Zmar912-H1.Chr02.g056950.t1	Zmar912-H2.Chr02.g055470.t1	1.0	0.8178217821782179
Zmar912-H1.Chr02.g063220.t1	Zmar912-H2.Chr02.g061900.t1	0.7318431372549019	0.9261752577319587
Zmar912-H1.Chr02.g063230.t1	Zmar912-H2.Chr02.g061910.t1	0.9083456995078327	0.9829154929577466
Zmar912-H1.Chr02.g063580.t1	Zmar912-H2.Chr02.g062140.t1	0.9988415258828224	0.9788992424242424
Zmar912-H1.Chr03.g079080.t1	Zmar912-H2.Chr03.g075330.t1	0.8238465608465608	0.9165996917742247
Zmar912-H1.Chr01.g035380.t1	Zmar912-H2.Chr01.g034590.t1	0.9984063191285457	0.8191255813953489
Zmar912-H1.Chr02.g058900.t1	Zmar912-H2.Chr02.g057560.t1	0.4243486269153979	0.9886600000000001
Zmar912-H1.Chr03.g091290.t1	Zmar912-H2.Chr03.g087430.t1	0.9441760563380283	1.0
Zmar912-H1.Chr04.g105040.t1	Zmar912-H2.Chr04.g100650.t1	0.9987033528860563	0.7865024424284718
Zmar912-H1.Chr03.g081090.t1	Zmar912-H2.Chr03.g077250.t1	0.9944789850455517	0.9890284272497898
Zmar912-H1.Chr03.g100310.t1	Zmar912-H2.Chr03.g096400.t1	0.6644670658682635	0.9824089172527568
Zmar912-H1.Chr01.g032430.t1	Zmar912-H2.Chr01.g026380.t1	0.9950376865559594	0.9272803921568628
Zmar912-H1.Chr03.g102570.t1	Zmar912-H2.Chr03.g098620.t1	1.0	0.0
Zmar912-H1.Chr03.g088660.t1	Zmar912-H2.Chr03.g084770.t1	1.0	1.0
Zmar912-H1.Chr05.g162030.t1	Zmar912-H2.Chr05.g157260.t1	1.0	0.9998160699644711
Zmar912-H1.Chr06.g194800.t1	Zmar912-H2.Chr06.g190180.t1	0.9829065934065935	0.932420918367347
Zmar912-H1.Chr05.g158250.t1	Zmar912-H2.Chr05.g153550.t1	1.0	0.9962448255783178
Zmar912-H1.Chr04.g109650.t1	Zmar912-H2.Chr04.g104270.t1	0.9614393831163872	0.8691263922885066
Zmar912-H1.Chr01.g032390.t1	Zmar912-H2.Chr01.g026420.t1	1.0	0.9634588688946015
Zmar912-H1.Chr01.g023400.t1	Zmar912-H2.Chr01.g022750.t1	0.9997696427383407	0.9942
Zmar912-H1.Chr04.g118100.t1	Zmar912-H2.Chr04.g114910.t1	1.0	0.9612086330935252
Zmar912-H1.Chr06.g180750.t1	Zmar912-H2.Chr06.g176060.t1	0.7738918918918919	1.0
Zmar912-H1.Chr03.g101600.t1	Zmar912-H2.Chr03.g097700.t1	0.9877384950509459	0.9837751026244177
Zmar912-H1.Chr01.g041450.t1	Zmar912-H2.Chr01.g040690.t1	0.9784658160913474	0.9984661175367447
Zmar912-H1.Chr06.g189810.t1	Zmar912-H2.Chr06.g185130.t1	1.0	1.0
Zmar912-H1.Chr04.g118960.t1	Zmar912-H2.Chr04.g115800.t1	0.9666415739864634	0.7615518038852914
Zmar912-H1.Chr04.g125670.t1	Zmar912-H2.Chr04.g122360.t1	0.9133448275862069	0.9399224758691486
Zmar912-H1.Chr03.g079950.t1	Zmar912-H2.Chr03.g076100.t1
Zmar912-H1.Chr02.g056460.t1	Zmar912-H2.Chr02.g055050.t1
Zmar912-H1.Chr03.g066080.t1	Zmar912-H2.Chr03.g064530.t1	0.938202680878553	0.9907806067744068
Zmar912-H1.Chr05.g157400.t1	Zmar912-H2.Chr05.g152720.t1	0.8529699777570715	0.9520780151648109
Zmar912-H1.Chr02.g056750.t1	Zmar912-H2.Chr02.g055270.t1	0.9871827297029572	0.9996216244477557
Zmar912-H1.Chr01.g016240.t1	Zmar912-H2.Chr01.g015730.t1	1.0	0.7561041817742326
Zmar912-H1.Chr04.g114740.t1	Zmar912-H2.Chr04.g111650.t1	0.8021410923276984	0.3770214307274373
Zmar912-H1.Chr04.g123880.t1	Zmar912-H2.Chr04.g120780.t1	1.0	0.9031921182266011
Zmar912-H1.Chr06.g175700.t1	Zmar912-H2.Chr06.g170940.t1	0.9993265353565076	0.9374609956131986
Zmar912-H1.Chr03.g071420.t1	Zmar912-H2.Chr03.g069360.t1	0.9570651436494263	0.9932990502834426
Zmar912-H1.Chr06.g187300.t1	Zmar912-H2.Chr06.g182670.t1	0.9948448824478778	0.6092895221717234
Zmar912-H1.Chr03.g087220.t1	Zmar912-H2.Chr03.g083360.t1
Zmar912-H1.ctg100.g195610.t1	Zmar912-H2.ctg84.g246280.t1
Zmar912-H1.ctg45.g261360.t1	Zmar912-H2.ctg24.g218110.t1
Zmar912-H1.ctg140.g207080.t1	Zmar912-H2.ctg110.g192980.t1
Zmar912-H1.ctg337.g250930.t1	Zmar912-H2.ctg80.g245440.t1
Zmar912-H1.ctg46.g262520.t1	Zmar912-H2.ctg72.g239350.t1
Zmar912-H1.ctg43.g258930.t1	Zmar912-H2.ctg88.g247870.t1
Zmar912-H1.Chr04.g112070.t1	Zmar912-H2.Chr04.g106880.t1	0.9421849628464748	0.9833616896771605
Zmar912-H1.Chr04.g112120.t1	Zmar912-H2.Chr04.g106920.t1	0.9804576451712577	0.9817091896173591
Zmar912-H1.Chr04.g112080.t1	Zmar912-H2.Chr04.g106890.t1	0.9971066947218036	0.996788134827882
Zmar912-H1.Chr01.g034060.t1	Zmar912-H2.Chr01.g033220.t1	0.919384074445557	0.9994229028364514
Zmar912-H1.Chr05.g164910.t1	Zmar912-H2.Chr05.g160150.t1	0.7655482661372828	0.8542150000000001
Zmar912-H1.Chr03.g086980.t1	Zmar912-H2.Chr03.g083120.t1	1.0	1.0
Zmar912-H1.Chr01.g040600.t1	Zmar912-H2.Chr01.g039890.t1	0.8072883522841693	0.6476870503597122
Zmar912-H1.Chr01.g012590.t1	Zmar912-H2.Chr01.g012370.t1	0.9980168508434502	0.9989260147599455
Zmar912-H1.Chr05.g153850.t1	Zmar912-H2.Chr05.g149250.t1	0.9792793427230047	1.0
Zmar912-H1.Chr03.g093620.t1	Zmar912-H2.Chr03.g089720.t1	1.0	1.0
Zmar912-H1.Chr06.g193010.t1	Zmar912-H2.Chr06.g188340.t1	1.0	0.9478095238095238
Zmar912-H1.Chr03.g089590.t1	Zmar912-H2.Chr03.g085660.t1	0.9990596465390279	1.0
Zmar912-H1.Chr04.g112130.t1	Zmar912-H2.Chr04.g106930.t1	1.0	0.9132409638554216
Zmar912-H1.Chr03.g101800.t1	Zmar912-H2.Chr03.g097890.t1	0.9284074409556569	0.9893816122678672
Zmar912-H1.ctg140.g206990.t1	Zmar912-H2.ctg110.g192890.t1
Zmar912-H1.ctg70.g273560.t1	Zmar912-H2.ctg31.g220750.t1
Zmar912-H1.ctg48.g263460.t1	Zmar912-H2.ctg125.g198460.t1
Zmar912-H1.ctg146.g208740.t1	Zmar912-H2.ctg96.g250960.t1
Zmar912-H1.ctg36.g253710.t1	Zmar912-H2.ctg43.g228570.t1
Zmar912-H1.ctg24.g234130.t1	Zmar912-H2.ctg183.g211620.t1
Zmar912-H1.ctg147.g209010.t1	Zmar912-H2.ctg31.g220760.t1
Zmar912-H1.ctg52.g264030.t1	Zmar912-H2.ctg80.g245520.t1
Zmar912-H1.ctg63.g269600.t1	Zmar912-H2.ctg54.g233620.t1
Zmar912-H1.ctg98.g284930.t1	Zmar912-H2.ctg23.g217190.t1
Zmar912-H1.ctg18.g217450.t1	Zmar912-H2.ctg21.g215130.t1
Zmar912-H1.ctg52.g264610.t1	Zmar912-H2.ctg48.g231420.t1
Zmar912-H1.ctg222.g228470.t1	Zmar912-H2.ctg24.g217460.t1
Zmar912-H1.ctg67.g272550.t1	Zmar912-H2.ctg97.g251430.t1
Zmar912-H1.ctg334.g250730.t1	Zmar912-H2.ctg112.g193570.t1
Zmar912-H1.Chr03.g065730.t1	Zmar912-H2.Chr03.g064170.t1	0.9736897013246752	1.0
Zmar912-H1.Chr03.g091350.t1	Zmar912-H2.Chr03.g087480.t1	0.9100019338208354	1.0
Zmar912-H1.Chr05.g132180.t1	Zmar912-H2.Chr05.g128690.t1	1.0	0.999705912596401
Zmar912-H1.Chr05.g161220.t1	Zmar912-H2.Chr05.g156500.t1	0.8852862759513592	0.6008706906046922
Zmar912-H1.Chr03.g097840.t1	Zmar912-H2.Chr03.g093980.t1	0.8889593690254961	0.946059211414312
Zmar912-H1.Chr06.g191500.t1	Zmar912-H2.Chr06.g186880.t1	0.8519610712313639	0.7786703685007572
Zmar912-H1.Chr05.g151410.t1	Zmar912-H2.Chr05.g146800.t1	0.5684484635275819	1.0
Zmar912-H1.Chr06.g169490.t1	Zmar912-H2.Chr06.g164820.t1	0.6578088531187123	1.0
Zmar912-H1.Chr03.g099680.t1	Zmar912-H2.Chr03.g095740.t1	0.9813975490209166	0.9971811796054119
Zmar912-H1.Chr03.g099690.t1	Zmar912-H2.Chr03.g095750.t1	0.9946090718057421	0.9975081441263574
Zmar912-H1.Chr06.g169510.t1	Zmar912-H2.Chr06.g164840.t1	1.0	1.0
Zmar912-H1.Chr03.g099700.t1	Zmar912-H2.Chr03.g095760.t1	0.9828934046532183	0.7733065395095368
Zmar912-H1.Chr03.g099710.t1	Zmar912-H2.Chr03.g095770.t1	0.8910079344834635	0.9984957429014479
Zmar912-H1.Chr01.g006320.t1	Zmar912-H2.Chr01.g006190.t1	0.8928759124087591	1.0
Zmar912-H1.Chr01.g016320.t1	Zmar912-H2.Chr01.g015880.t1	0.9824374014861518	0.9553683989059542
Zmar912-H1.Chr03.g069050.t1	Zmar912-H2.Chr03.g067430.t1	0.9709630620133654	0.9187264086897488
Zmar912-H1.Chr05.g161700.t1	Zmar912-H2.Chr05.g156930.t1	0.9996229843021435	0.9987057053314861
Zmar912-H1.Chr06.g171610.t1	Zmar912-H2.Chr06.g166920.t1	1.0	0.9931088082901554
Zmar912-H1.Chr01.g011800.t1	Zmar912-H2.Chr01.g011680.t1	0.9995464889592034	0.998849252013809
Zmar912-H1.Chr03.g066620.t1	Zmar912-H2.Chr03.g065030.t1	0.9997616186934742	0.9987301401869159
Zmar912-H1.Chr04.g121410.t1	Zmar912-H2.Chr04.g118140.t1	0.9809583333333334	0.9490619834710744
Zmar912-H1.Chr06.g182230.t1	Zmar912-H2.Chr06.g177520.t1	1.0	1.0
Zmar912-H1.Chr02.g057170.t1	Zmar912-H2.Chr02.g055720.t1	1.0	0.9395910197869102
Zmar912-H1.Chr01.g031830.t1	Zmar912-H2.Chr01.g026940.t1
Zmar912-H1.Chr04.g130610.t1	Zmar912-H2.Chr04.g127210.t1	0.6472112676056337
Zmar912-H1.Chr01.g037360.t1	Zmar912-H2.Chr01.g036620.t1	0.9990607553366174	0.9944046469523234
Zmar912-H1.Chr04.g130690.t1	Zmar912-H2.Chr04.g127280.t1	0.999731204693838	0.9996678895118247
Zmar912-H1.Chr05.g138330.t1	Zmar912-H2.Chr05.g134980.t1	1.0	1.0
Zmar912-H1.Chr03.g078170.t1	Zmar912-H2.Chr03.g074630.t1	0.9535506526816299	0.9966493567025241
Zmar912-H1.Chr03.g099660.t1	Zmar912-H2.Chr03.g095720.t1	0.9984604080761939	0.9923359521137299
Zmar912-H1.Chr01.g017300.t1	Zmar912-H2.Chr01.g016920.t1	0.8269888674099184	0.9932897619047619
Zmar912-H1.Chr05.g162120.t1	Zmar912-H2.Chr05.g157360.t1	0.9458210964240716	0.9024118459028736
Zmar912-H1.Chr02.g046340.t1	Zmar912-H2.Chr02.g045990.t1	0.9181374591880949	0.39271241513094085
Zmar912-H1.ctg204.g224620.t1	Zmar912-H2.ctg34.g222820.t1
Zmar912-H1.ctg152.g210290.t1	Zmar912-H2.ctg138.g201520.t1
Zmar912-H1.ctg37.g254560.t1	Zmar912-H2.ctg47.g230780.t1
Zmar912-H1.ctg84.g280550.t1	Zmar912-H2.ctg48.g231380.t1
Zmar912-H1.ctg103.g196120.t1	Zmar912-H2.ctg50.g232030.t1
Zmar912-H1.ctg52.g264640.t1	Zmar912-H2.ctg40.g225950.t1
Zmar912-H1.ctg78.g276720.t1	Zmar912-H2.ctg70.g238810.t1
Zmar912-H1.ctg46.g262630.t1	Zmar912-H2.ctg16.g207150.t1
Zmar912-H1.ctg92.g282220.t1	Zmar912-H2.ctg19.g212560.t1
Zmar912-H1.ctg278.g243490.t1	Zmar912-H2.ctg128.g199570.t1
Zmar912-H1.ctg226.g229410.t1	Zmar912-H2.ctg19.g213160.t1
Zmar912-H1.ctg67.g272590.t1	Zmar912-H2.ctg23.g216580.t1
Zmar912-H1.ctg26.g239570.t1	Zmar912-H2.ctg38.g223850.t1
Zmar912-H1.ctg40.g257030.t1	Zmar912-H2.ctg90.g249180.t1
Zmar912-H1.ctg98.g284960.t1	Zmar912-H2.ctg87.g247760.t1
Zmar912-H1.ctg336.g250850.t1	Zmar912-H2.ctg96.g250890.t1
Zmar912-H1.ctg95.g283690.t1	Zmar912-H2.ctg73.g240330.t1
Zmar912-H1.Chr05.g155390.t1	Zmar912-H2.Chr05.g150770.t1	0.9995703768290928	0.9354882493609301
Zmar912-H1.Chr03.g070170.t1	Zmar912-H2.Chr03.g068340.t1	0.998353326332695	0.2283085824493732
Zmar912-H1.Chr01.g031280.t1	Zmar912-H2.Chr01.g027470.t1	0.9914250159622772	0.9443443072359984
Zmar912-H1.Chr03.g099750.t1	Zmar912-H2.Chr03.g095820.t1	0.8867428475117516	0.9996463782343454
Zmar912-H1.Chr03.g095970.t1	Zmar912-H2.Chr03.g092110.t1	0.9755529411764705	1.0
Zmar912-H1.Chr04.g122360.t1	Zmar912-H2.Chr04.g119340.t1	1.0	0.9991034923339012
Zmar912-H1.Chr06.g181490.t1	Zmar912-H2.Chr06.g176820.t1	1.0	1.0
Zmar912-H1.Chr02.g046570.t1	Zmar912-H2.Chr02.g046200.t1	0.7041459147589801	0.9983187951807229
Zmar912-H1.Chr02.g064230.t1	Zmar912-H2.Chr02.g062780.t1	1.0	1.0
Zmar912-H1.Chr06.g181880.t1	Zmar912-H2.Chr06.g177200.t1	0.9979785970519205	0.9996155279503106
Zmar912-H1.Chr03.g091380.t1	Zmar912-H2.Chr03.g087510.t1	0.9996939168069248	0.9912697791858898
Zmar912-H1.Chr02.g063730.t1	Zmar912-H2.Chr02.g062280.t1	1.0	0.7994492753623188
Zmar912-H1.Chr06.g189890.t1	Zmar912-H2.Chr06.g185210.t1
Zmar912-H1.Chr01.g032080.t1	Zmar912-H2.Chr01.g026700.t1	0.7433202117551242	0.9908640552995392
Zmar912-H1.Chr03.g069870.t1	Zmar912-H2.Chr03.g068070.t1	0.999286394778572	1.0
Zmar912-H1.Chr03.g083610.t1	Zmar912-H2.Chr03.g079730.t1	0.9237607201759208	1.0
Zmar912-H1.Chr03.g083600.t1	Zmar912-H2.Chr03.g079720.t1	1.0	1.0
Zmar912-H1.Chr02.g061160.t1	Zmar912-H2.Chr02.g059880.t1	0.9834237288135593	0.9666235294117647
Zmar912-H1.Chr03.g098550.t1	Zmar912-H2.Chr03.g094650.t1	0.9092965745856354	0.7642629679747407
Zmar912-H1.Chr02.g042610.t1	Zmar912-H2.Chr02.g041980.t1	0.9978148731643952	0.9372977645231656
Zmar912-H1.Chr05.g163580.t1	Zmar912-H2.Chr05.g158800.t1
Zmar912-H1.Chr01.g020430.t1	Zmar912-H2.Chr01.g019920.t1
Zmar912-H1.Chr05.g161530.t1	Zmar912-H2.Chr05.g156760.t1
Zmar912-H1.Chr02.g059720.t1	Zmar912-H2.Chr02.g058390.t1	0.9995611392386081	0.9968508196721311
Zmar912-H1.Chr01.g015370.t1	Zmar912-H2.Chr01.g014810.t1	0.9994648420115709	0.9995417519587775
Zmar912-H1.ctg181.g219850.t1	Zmar912-H2.ctg117.g194730.t1
Zmar912-H1.ctg44.g260720.t1	Zmar912-H2.ctg47.g231110.t1
Zmar912-H1.ctg43.g259670.t1	Zmar912-H2.ctg76.g241440.t1
Zmar912-H1.ctg23.g231400.t1	Zmar912-H2.ctg114.g194200.t1
Zmar912-H1.ctg190.g221910.t1	Zmar912-H2.ctg133.g200630.t1
Zmar912-H1.ctg40.g257320.t1	Zmar912-H2.ctg16.g207430.t1
Zmar912-H1.ctg44.g260140.t1	Zmar912-H2.ctg51.g232910.t1
Zmar912-H1.Chr01.g008020.t1	Zmar912-H2.Chr01.g007860.t1	0.9839658404975775	0.9915996286549338
Zmar912-H1.Chr03.g067650.t1	Zmar912-H2.Chr03.g065970.t1	0.22978750525557246	1.0
Zmar912-H1.Chr01.g028080.t1	Zmar912-H2.Chr01.g030600.t1	0.9912187189717685	0.9985903321631111
Zmar912-H1.Chr05.g150330.t1	Zmar912-H2.Chr05.g145680.t1	0.9437642359098467	0.04387888707037643
Zmar912-H1.Chr04.g115820.t1	Zmar912-H2.Chr04.g110960.t1	0.7128280790571322	0.8675216346153847
Zmar912-H1.Chr01.g041410.t1	Zmar912-H2.Chr01.g040660.t1	0.9980871241180428	0.7903755228123831
Zmar912-H1.Chr06.g184860.t1	Zmar912-H2.Chr06.g180180.t1	1.0	1.0
Zmar912-H1.Chr05.g135650.t1	Zmar912-H2.Chr05.g132090.t1
Zmar912-H1.Chr03.g099890.t1	Zmar912-H2.Chr03.g095960.t1	1.0	1.0
Zmar912-H1.Chr03.g099900.t1	Zmar912-H2.Chr03.g095970.t1
Zmar912-H1.Chr03.g097950.t1	Zmar912-H2.Chr03.g094080.t1	0.9833551149346953	0.9577365184767886
Zmar912-H1.Chr02.g043390.t1	Zmar912-H2.Chr02.g042770.t1
Zmar912-H1.Chr01.g021790.t1	Zmar912-H2.Chr01.g021140.t1
Zmar912-H1.Chr04.g114310.t1	Zmar912-H2.Chr04.g111240.t1	1.0	0.6162798537652453
Zmar912-H1.Chr04.g114330.t1	Zmar912-H2.Chr04.g111260.t1	0.8542853773584906	1.0
Zmar912-H1.Chr04.g114320.t1	Zmar912-H2.Chr04.g111250.t1	0.6675500000000001	0.9897255244755245
Zmar912-H1.Chr06.g171970.t1	Zmar912-H2.Chr06.g167250.t1	1.0	0.8410240572171651
Zmar912-H1.Chr06.g170980.t1	Zmar912-H2.Chr06.g166320.t1	0.8868985069567495	1.0
Zmar912-H1.Chr06.g172820.t1	Zmar912-H2.Chr06.g168060.t1	0.8110963855421687	0.927997005988024
Zmar912-H1.Chr01.g021120.t1	Zmar912-H2.Chr01.g020490.t1
Zmar912-H1.Chr06.g172800.t1	Zmar912-H2.Chr06.g168030.t1	1.0	0.6553451776649747
Zmar912-H1.Chr04.g115870.t1	Zmar912-H2.Chr04.g112200.t1	1.0	1.0
Zmar912-H1.Chr04.g116030.t1	Zmar912-H2.Chr04.g112160.t1
Zmar912-H1.Chr04.g116040.t1	Zmar912-H2.Chr04.g112550.t1
Zmar912-H1.Chr02.g052750.t1	Zmar912-H2.Chr02.g051740.t1
Zmar912-H1.Chr06.g190090.t1	Zmar912-H2.Chr06.g185450.t1	1.0	0.983933576346699
Zmar912-H1.Chr01.g028380.t1	Zmar912-H2.Chr01.g030320.t1
Zmar912-H1.Chr01.g012630.t1	Zmar912-H2.Chr01.g012420.t1	0.868287808982512	0.9996092715231787
Zmar912-H1.Chr01.g035660.t1	Zmar912-H2.Chr01.g034920.t1	0.9054615384615385	0.8705188227241615
Zmar912-H1.Chr03.g087320.t1	Zmar912-H2.Chr03.g083480.t1	0.4694272836538461	0.9419812623274162
Zmar912-H1.Chr02.g060070.t1	Zmar912-H2.Chr02.g058740.t1	1.0	0.5325535714285714
Zmar912-H1.Chr02.g049380.t1	Zmar912-H2.Chr02.g048870.t1	1.0	1.0
Zmar912-H1.Chr03.g081840.t1	Zmar912-H2.Chr03.g078000.t1	0.9996557736329456	0.9988913987836664
Zmar912-H1.Chr04.g125960.t1	Zmar912-H2.Chr04.g122620.t1	0.7140000000000001	0.40099999999999997
Zmar912-H1.Chr03.g100060.t1	Zmar912-H2.Chr03.g096140.t1	1.0	1.0
Zmar912-H1.Chr02.g052880.t1	Zmar912-H2.Chr02.g051880.t1	1.0	1.0
Zmar912-H1.Chr02.g052890.t1	Zmar912-H2.Chr02.g051890.t1	0.9982359501486296	0.7050497709371683
Zmar912-H1.Chr02.g052730.t1	Zmar912-H2.Chr02.g051720.t1	0.9426732687073497	0.9785493347576965
Zmar912-H1.Chr02.g052740.t1	Zmar912-H2.Chr02.g051730.t1
Zmar912-H1.Chr02.g051280.t1	Zmar912-H2.Chr02.g050400.t1	1.0	0.9610713043478261
Zmar912-H1.Chr03.g086430.t1	Zmar912-H2.Chr03.g082560.t1
Zmar912-H1.Chr01.g015020.t1	Zmar912-H2.Chr01.g014470.t1	1.0	0.9280121951219511
Zmar912-H1.Chr01.g021980.t1	Zmar912-H2.Chr01.g021310.t1	1.0	0.9768503937007874
Zmar912-H1.Chr04.g112160.t1	Zmar912-H2.Chr04.g106970.t1	1.0	0.9574435621236475
Zmar912-H1.Chr03.g077710.t1	Zmar912-H2.Chr03.g074190.t1	0.9529396092362346	0.782747022865241
Zmar912-H1.Chr06.g165240.t1	Zmar912-H2.Chr06.g160500.t1	0.9961439102146614	0.9224396889702039
Zmar912-H1.Chr06.g178490.t1	Zmar912-H2.Chr06.g173690.t1	0.9777023541016402	0.9990395975332684
Zmar912-H1.Chr02.g044780.t1	Zmar912-H2.Chr02.g044160.t1	0.9994966757747394	0.9971010321352134
Zmar912-H1.Chr06.g174700.t1	Zmar912-H2.Chr06.g169840.t1	0.9539762799949626	0.9718330745832852
Zmar912-H1.Chr03.g068490.t1	Zmar912-H2.Chr03.g066850.t1	0.8618529077946071	0.9992782072609844
Zmar912-H1.Chr01.g041220.t1	Zmar912-H2.Chr01.g040500.t1	0.916755798481386	0.9968743465186213
Zmar912-H1.Chr02.g047000.t1	Zmar912-H2.Chr02.g046600.t1	0.9993871245842392	0.9375624167036872
Zmar912-H1.Chr05.g143040.t1	Zmar912-H2.Chr05.g139600.t1	0.9783752833140099	0.9979278794402584
Zmar912-H1.Chr02.g057320.t1	Zmar912-H2.Chr02.g055890.t1	0.9243620389079883	0.9904523911020495
Zmar912-H1.Chr04.g122840.t1	Zmar912-H2.Chr04.g119690.t1	0.9878396226415094	1.0
Zmar912-H1.Chr01.g041720.t1	Zmar912-H2.Chr01.g040940.t1	0.9822525605960246	0.9979480591241884
Zmar912-H1.Chr01.g028100.t1	Zmar912-H2.Chr01.g030580.t1	0.9981729205778821	0.9991117772191065
Zmar912-H1.Chr06.g174620.t1	Zmar912-H2.Chr06.g169770.t1	0.9879576657018588	0.7581520329061857
Zmar912-H1.Chr05.g163370.t1	Zmar912-H2.Chr05.g158610.t1	0.9997680424446878	0.9976619980979861
Zmar912-H1.Chr06.g190360.t1	Zmar912-H2.Chr06.g185710.t1	0.99884700729927	0.9824397089483334
Zmar912-H1.Chr03.g075510.t1	Zmar912-H2.Chr03.g072770.t1	0.9573484848484849	1.0
Zmar912-H1.Chr06.g179630.t1	Zmar912-H2.Chr06.g174940.t1	1.0	1.0
Zmar912-H1.Chr03.g096170.t1	Zmar912-H2.Chr03.g092310.t1	0.9261347666965503	0.9739403453689167
Zmar912-H1.Chr03.g082680.t1	Zmar912-H2.Chr03.g078820.t1	0.6658587365001347	0.9976669883238445
Zmar912-H1.Chr01.g006770.t1	Zmar912-H2.Chr01.g006570.t1	0.9989740072438233	0.9951714716655715
Zmar912-H1.Chr06.g172040.t1	Zmar912-H2.Chr06.g167320.t1	0.9901743934115824	0.997603327268001
Zmar912-H1.Chr04.g109140.t1	Zmar912-H2.Chr04.g103740.t1	0.9635047438330171	0.9520119047619048
Zmar912-H1.Chr06.g165650.t1	Zmar912-H2.Chr06.g160920.t1	0.9382985514427821	0.763521906885021
Zmar912-H1.Chr02.g047500.t1	Zmar912-H2.Chr02.g047040.t1	1.0	0.9984962825278811
Zmar912-H1.Chr06.g168280.t1	Zmar912-H2.Chr06.g163570.t1	0.8640970149253732	0.999809986888112
Zmar912-H1.Chr01.g013260.t1	Zmar912-H2.Chr01.g013070.t1	1.0	0.9935673635307781
Zmar912-H1.Chr03.g101080.t1	Zmar912-H2.Chr03.g097180.t1	1.0	0.9930730337078651
Zmar912-H1.Chr01.g009990.t1	Zmar912-H2.Chr01.g009910.t1	0.9996552979706987	0.9881820702402957
Zmar912-H1.Chr06.g168270.t1	Zmar912-H2.Chr06.g163560.t1	0.998746046004665	0.8416931818181819
Zmar912-H1.Chr01.g035930.t1	Zmar912-H2.Chr01.g035180.t1	1.0	0.9250909090909091
Zmar912-H1.Chr01.g012260.t1	Zmar912-H2.Chr01.g012070.t1	0.9955424227203281	1.0
Zmar912-H1.Chr01.g007440.t1	Zmar912-H2.Chr01.g007300.t1	1.0	0.9953306478684123
Zmar912-H1.Chr03.g100330.t1	Zmar912-H2.Chr03.g096420.t1	0.9412740983606557	0.7737511538461538
Zmar912-H1.Chr02.g056970.t1	Zmar912-H2.Chr02.g055490.t1
Zmar912-H1.Chr01.g023480.t1	Zmar912-H2.Chr01.g022830.t1	1.0	0.6443460985368683
Zmar912-H1.Chr01.g023460.t1	Zmar912-H2.Chr01.g022810.t1	0.9767631523040596	0.4898492707988068
Zmar912-H1.Chr02.g065520.t1	Zmar912-H2.Chr02.g063990.t1	1.0	1.0
Zmar912-H1.Chr03.g068560.t1	Zmar912-H2.Chr03.g066920.t1	1.0	0.9344460966542751
Zmar912-H1.Chr01.g001340.t1	Zmar912-H2.Chr01.g001350.t1	0.9360555555555555	0.8474835164835164
Zmar912-H1.Chr03.g082080.t1	Zmar912-H2.Chr03.g078230.t1	1.0	0.982864973262032
Zmar912-H1.Chr01.g040170.t1	Zmar912-H2.Chr01.g039490.t1	1.0	0.9866448087431694
Zmar912-H1.Chr06.g175970.t1	Zmar912-H2.Chr06.g171270.t1	1.0	1.0
Zmar912-H1.Chr01.g025720.t1	Zmar912-H2.Chr01.g025140.t1	0.9067375	0.6581801801801802
Zmar912-H1.Chr06.g186920.t1	Zmar912-H2.Chr06.g182290.t1	0.6381899068854316	0.999758308682791
Zmar912-H1.Chr05.g143890.t1	Zmar912-H2.Chr05.g140350.t1	0.9806013793103449	0.9660571260306243
Zmar912-H1.Chr04.g115430.t1	Zmar912-H2.Chr04.g112650.t1	0.47401492537313433	0.9938427938360193
Zmar912-H1.Chr04.g124170.t1	Zmar912-H2.Chr04.g121070.t1	0.7109538461538462	0.9240720720720721
Zmar912-H1.Chr01.g030280.t1	Zmar912-H2.Chr01.g028480.t1	0.9586514677819721	0.9726867282556497
Zmar912-H1.Chr05.g149010.t1	Zmar912-H2.Chr05.g144430.t1	1.0	0.8691248097412481
Zmar912-H1.Chr06.g170100.t1	Zmar912-H2.Chr06.g165460.t1	0.9975275409537931	0.9986237135686146
Zmar912-H1.Chr03.g089600.t1	Zmar912-H2.Chr03.g085670.t1	1.0	0.9886044776119404
Zmar912-H1.Chr05.g133660.t1	Zmar912-H2.Chr05.g130120.t1	0.9986847790022939	1.0
Zmar912-H1.Chr04.g104260.t1	Zmar912-H2.Chr04.g100150.t1	1.0	0.8671613924050634
Zmar912-H1.Chr05.g156370.t1	Zmar912-H2.Chr05.g151710.t1
Zmar912-H1.Chr04.g108480.t1	Zmar912-H2.Chr04.g103090.t1
Zmar912-H1.Chr06.g185790.t1	Zmar912-H2.Chr06.g181090.t1	1.0	0.0
Zmar912-H1.Chr06.g187350.t1	Zmar912-H2.Chr06.g182720.t1
Zmar912-H1.Chr01.g039350.t1	Zmar912-H2.Chr01.g038680.t1	0.9903630136986301	0.9813548576616995
Zmar912-H1.ctg112.g199840.t1	Zmar912-H2.ctg29.g218500.t1	1.0	0.0
Zmar912-H1.ctg247.g236410.t1	Zmar912-H2.ctg74.g241080.t1
Zmar912-H1.ctg142.g207440.t1	Zmar912-H2.ctg77.g242070.t1
Zmar912-H1.ctg58.g267300.t1	Zmar912-H2.ctg40.g226040.t1	0.5	0.5
Zmar912-H1.ctg100.g195600.t1	Zmar912-H2.ctg84.g246270.t1
Zmar912-H1.ctg93.g282560.t1	Zmar912-H2.ctg24.g218100.t1	1.0	0.0
Zmar912-H1.Chr05.g149770.t1	Zmar912-H2.Chr05.g145160.t1	1.0	1.0
Zmar912-H1.Chr06.g166790.t1	Zmar912-H2.Chr06.g162030.t1	1.0	1.0
Zmar912-H1.Chr01.g001220.t1	Zmar912-H2.Chr01.g001230.t1	0.7882727272727272	1.0
Zmar912-H1.Chr03.g068650.t1	Zmar912-H2.Chr03.g067010.t1	0.8740001176063987	1.0
Zmar912-H1.Chr01.g029830.t1	Zmar912-H2.Chr01.g028920.t1	0.6952708738134705	1.0
Zmar912-H1.Chr01.g021930.t1	Zmar912-H2.Chr01.g021260.t1	0.9963264908053906	0.7062320675105486
Zmar912-H1.Chr05.g134650.t1	Zmar912-H2.Chr05.g131150.t1
Zmar912-H1.Chr02.g053520.t1	Zmar912-H2.Chr02.g052520.t1
Zmar912-H1.Chr02.g053410.t1	Zmar912-H2.Chr02.g052150.t1
Zmar912-H1.Chr03.g072270.t1	Zmar912-H2.Chr03.g070210.t1	0.9210263157894737	0.9609883381924199
Zmar912-H1.Chr01.g023550.t1	Zmar912-H2.Chr01.g022920.t1	1.0	0.9830720000000001
Zmar912-H1.Chr05.g158790.t1	Zmar912-H2.Chr05.g154080.t1	0.9665739409623586	0.9365585029625446
Zmar912-H1.Chr04.g124770.t1	Zmar912-H2.Chr04.g121540.t1	0.9997611040581231	0.9837922336829332
Zmar912-H1.Chr06.g193090.t1	Zmar912-H2.Chr06.g188420.t1	0.9112516339869282	0.9727272727272727
Zmar912-H1.Chr03.g072900.t1	Zmar912-H2.Chr03.g070830.t1	0.9994778617319998	0.9759231410122892
Zmar912-H1.Chr03.g094270.t1	Zmar912-H2.Chr03.g090430.t1	0.996599823455863	0.9348190396891479
Zmar912-H1.Chr06.g189400.t1	Zmar912-H2.Chr06.g184740.t1	0.9897918315515515	0.9866056105610562
Zmar912-H1.Chr01.g023910.t1	Zmar912-H2.Chr01.g023280.t1	0.9957746416030483	0.9997681376215408
Zmar912-H1.Chr04.g110310.t1	Zmar912-H2.Chr04.g105610.t1	0.9953844953760737	0.9997334809672013
Zmar912-H1.Chr03.g087900.t1	Zmar912-H2.Chr03.g084070.t1	0.8859982676483326	0.9982967007963596
Zmar912-H1.Chr03.g067460.t1	Zmar912-H2.Chr03.g065790.t1	0.9820969044428922	0.9875366778290263
Zmar912-H1.Chr04.g106800.t1	Zmar912-H2.Chr04.g102280.t1	1.0	1.0
Zmar912-H1.Chr01.g038780.t1	Zmar912-H2.Chr01.g038110.t1	0.9132120538661961	0.9982679856115108
Zmar912-H1.Chr03.g092890.t1	Zmar912-H2.Chr03.g088920.t1	1.0	0.6397999999999999
Zmar912-H1.Chr02.g056610.t1	Zmar912-H2.Chr02.g055150.t1	1.0	1.0
Zmar912-H1.Chr01.g003510.t1	Zmar912-H2.Chr01.g003500.t1	0.9653246409430759	0.9853932676518884
Zmar912-H1.Chr03.g066400.t1	Zmar912-H2.Chr03.g064830.t1	0.9938030303030303	0.9716567834681041
Zmar912-H1.Chr01.g025390.t1	Zmar912-H2.Chr01.g024800.t1	0.8954911918040471	0.9850615595639383
Zmar912-H1.Chr04.g124850.t1	Zmar912-H2.Chr04.g121620.t1	0.9543050847457627	0.8664667690434373
Zmar912-H1.Chr01.g000950.t1	Zmar912-H2.Chr01.g000940.t1	0.999781077594914	0.8769742870100724
Zmar912-H1.Chr03.g081530.t1	Zmar912-H2.Chr03.g077730.t1	1.0	0.9455803357314149
Zmar912-H1.Chr02.g043780.t1	Zmar912-H2.Chr02.g043160.t1	1.0	0.9903271276595744
Zmar912-H1.Chr05.g134210.t1	Zmar912-H2.Chr05.g130660.t1	0.9977402025539409	1.0
Zmar912-H1.Chr02.g048750.t1	Zmar912-H2.Chr02.g048290.t1	0.8661842105263158	0.8948149253731342
Zmar912-H1.Chr01.g011580.t1	Zmar912-H2.Chr01.g011330.t1	0.9306867469879518	1.0
Zmar912-H1.Chr05.g155830.t1	Zmar912-H2.Chr05.g151160.t1	0.9727388724035608	1.0
Zmar912-H1.Chr03.g068210.t1	Zmar912-H2.Chr03.g066530.t1	0.954355512711213	0.9820528233151185
Zmar912-H1.Chr02.g044900.t1	Zmar912-H2.Chr02.g044290.t1	0.9998862823066459	0.9992197664086904
Zmar912-H1.Chr06.g166480.t1	Zmar912-H2.Chr06.g161710.t1	0.9762386363636364	0.9276260387811635
Zmar912-H1.Chr05.g156970.t1	Zmar912-H2.Chr05.g152320.t1	0.6701027756939234	0.5112234451664236
Zmar912-H1.Chr06.g193720.t1	Zmar912-H2.Chr06.g189020.t1	0.9957749419953597	1.0
Zmar912-H1.Chr04.g126250.t1	Zmar912-H2.Chr04.g122890.t1	0.750592634731418	0.9809342105263158
Zmar912-H1.Chr05.g149790.t1	Zmar912-H2.Chr05.g145170.t1	0.9985994693644099	0.9981489501193277
Zmar912-H1.Chr01.g038400.t1	Zmar912-H2.Chr01.g037740.t1	0.9901624752345831	0.9992255792110206
Zmar912-H1.Chr02.g059810.t1	Zmar912-H2.Chr02.g058480.t1	0.9993457702266455	1.0
Zmar912-H1.Chr05.g141380.t1	Zmar912-H2.Chr05.g138040.t1	1.0	1.0
Zmar912-H1.Chr01.g040160.t1	Zmar912-H2.Chr01.g039480.t1	0.9540645161290322	1.0
Zmar912-H1.Chr03.g084460.t1	Zmar912-H2.Chr03.g080630.t1	0.8089113970588235	1.0
Zmar912-H1.Chr01.g029130.t1	Zmar912-H2.Chr01.g029570.t1	0.9967586375594683	1.0
Zmar912-H1.Chr01.g029150.t1	Zmar912-H2.Chr01.g029550.t1	0.879582191780822	1.0
Zmar912-H1.Chr06.g165930.t1	Zmar912-H2.Chr06.g161210.t1	1.0	1.0
Zmar912-H1.Chr06.g171080.t1	Zmar912-H2.Chr06.g166420.t1	0.9891535603906154	0.9564278903456496
Zmar912-H1.Chr01.g003530.t1	Zmar912-H2.Chr01.g003510.t1
Zmar912-H1.Chr01.g007360.t1	Zmar912-H2.Chr01.g007230.t1	1.0	0.5914771241830065
Zmar912-H1.Chr04.g125150.t1	Zmar912-H2.Chr04.g121870.t1	0.9645	1.0
Zmar912-H1.Chr04.g125140.t1	Zmar912-H2.Chr04.g121860.t1
Zmar912-H1.Chr01.g028250.t1	Zmar912-H2.Chr01.g030430.t1	0.9294096361819579	0.8369716151007663
Zmar912-H1.Chr03.g080130.t1	Zmar912-H2.Chr03.g076290.t1	0.9989549468918226	0.8432599877074369
Zmar912-H1.Chr01.g035800.t1	Zmar912-H2.Chr01.g035050.t1	0.9966988017429195	0.9994085051546392
Zmar912-H1.Chr01.g035830.t1	Zmar912-H2.Chr01.g035080.t1	0.9941047136084114	0.999524723814025
Zmar912-H1.Chr01.g037640.t1	Zmar912-H2.Chr01.g036910.t1	0.9997882841587676	1.0
Zmar912-H1.Chr03.g092640.t1	Zmar912-H2.Chr03.g088670.t1
Zmar912-H1.Chr01.g022690.t1	Zmar912-H2.Chr01.g022110.t1	0.7163	1.0
Zmar912-H1.Chr02.g042360.t1	Zmar912-H2.Chr02.g041620.t1	1.0	0.00034554405270397447
Zmar912-H1.Chr06.g180130.t1	Zmar912-H2.Chr06.g175480.t1	0.9945181859075788	0.999661432093472
Zmar912-H1.Chr02.g042370.t1	Zmar912-H2.Chr02.g041630.t1	0.5867729515914512	0.8169138207471541
Zmar912-H1.Chr02.g055610.t1	Zmar912-H2.Chr02.g054250.t1	0.9905411529780411	0.9863708791208791
Zmar912-H1.Chr03.g091480.t1	Zmar912-H2.Chr03.g087610.t1	0.9984929936305733	0.9626541302887844
Zmar912-H1.Chr01.g030620.t1	Zmar912-H2.Chr01.g028150.t1	0.9942933172562186	0.9934509109311741
Zmar912-H1.Chr06.g166720.t1	Zmar912-H2.Chr06.g161960.t1	0.9235760754795174	1.0
Zmar912-H1.Chr04.g111750.t1	Zmar912-H2.Chr04.g106580.t1	0.8133512843623253	1.0
Zmar912-H1.Chr02.g044750.t1	Zmar912-H2.Chr02.g044140.t1	0.9877293968220641	0.9731301369863014
Zmar912-H1.Chr06.g167550.t1	Zmar912-H2.Chr06.g162800.t1	0.6778392303178676	0.9636730190571715
Zmar912-H1.Chr06.g185150.t1	Zmar912-H2.Chr06.g180480.t1	0.8630776699029127	0.5163420965058236
Zmar912-H1.Chr01.g034400.t1	Zmar912-H2.Chr01.g033540.t1	0.9850490566037736	0.7828286496497303
Zmar912-H1.Chr01.g002830.t1	Zmar912-H2.Chr01.g002790.t1	0.6233112391930835	1.0
Zmar912-H1.Chr02.g046350.t1	Zmar912-H2.Chr02.g046000.t1	1.0	1.0
Zmar912-H1.Chr02.g055810.t1	Zmar912-H2.Chr02.g054440.t1	0.9995142801796655	1.0
Zmar912-H1.Chr01.g018150.t1	Zmar912-H2.Chr01.g017720.t1	0.16771803731859017	0.8855040983606557
Zmar912-H1.Chr06.g187880.t1	Zmar912-H2.Chr06.g183230.t1	0.943758405977584	0.9921310791366906
Zmar912-H1.Chr06.g187890.t1	Zmar912-H2.Chr06.g183240.t1	0.999668661708864	0.9993588777219431
Zmar912-H1.Chr05.g153530.t1	Zmar912-H2.Chr05.g148920.t1	0.9981844091925776	1.0
Zmar912-H1.Chr06.g189130.t1	Zmar912-H2.Chr06.g184470.t1	1.0	1.0
Zmar912-H1.Chr01.g011570.t1	Zmar912-H2.Chr01.g011320.t1	0.9983610417030584	0.9466162429120175
Zmar912-H1.Chr03.g086600.t1	Zmar912-H2.Chr03.g082730.t1	0.9584192363453263	0.9802066182405165
Zmar912-H1.Chr05.g161810.t1	Zmar912-H2.Chr05.g157040.t1	0.9996593588569078	0.9699976611755136
Zmar912-H1.Chr01.g020760.t1	Zmar912-H2.Chr01.g020150.t1	0.9822777777777778	1.0
Zmar912-H1.Chr04.g128200.t1	Zmar912-H2.Chr04.g124770.t1	0.9659397093024975	0.9938727477477477
Zmar912-H1.Chr05.g136220.t1	Zmar912-H2.Chr05.g132650.t1	0.9935188489887484	0.9833497088791848
Zmar912-H1.Chr01.g015950.t1	Zmar912-H2.Chr01.g015540.t1	0.9909572941570255	0.8484041614346158
Zmar912-H1.Chr03.g075550.t1	Zmar912-H2.ctg213.g216240.t1	0.9920742195150696	0.9572316827697263
Zmar912-H1.Chr03.g078220.t1	Zmar912-H2.Chr03.g074680.t1	0.5950059128818198	0.8928737537459471
Zmar912-H1.Chr03.g078250.t1	Zmar912-H2.Chr03.g074670.t1	0.9935548976448829	0.9999586702978547
Zmar912-H1.Chr01.g038360.t1	Zmar912-H2.Chr01.g037690.t1	0.9972618828377735	0.9996261261261261
Zmar912-H1.Chr05.g137750.t1	Zmar912-H2.Chr05.g134370.t1	0.9925698191382712	0.999166194707548
Zmar912-H1.Chr05.g133010.t1	Zmar912-H2.Chr05.g129470.t1	0.9656223921191754	0.9895715746421268
Zmar912-H1.Chr01.g017670.t1	Zmar912-H2.Chr01.g017280.t1	0.9953183978021696	0.9565528709700896
Zmar912-H1.Chr03.g078750.t1	Zmar912-H2.Chr03.g075020.t1	1.0	0.984937165775401
Zmar912-H1.Chr01.g016670.t1	Zmar912-H2.Chr01.g016180.t1	0.9983830581335709	0.7154465802413947
Zmar912-H1.Chr04.g129400.t1	Zmar912-H2.Chr04.g125970.t1	0.9834954872785434	0.9830072463768116
Zmar912-H1.Chr02.g062950.t1	Zmar912-H2.Chr02.g061680.t1	0.965453895257924	0.955793454735428
Zmar912-H1.Chr06.g185990.t1	Zmar912-H2.Chr06.g181290.t1	0.9998312702014388	0.9993988431345545
Zmar912-H1.Chr06.g172090.t1	Zmar912-H2.Chr06.g167370.t1	0.8952927935328423	0.29349793170573446
Zmar912-H1.Chr01.g006830.t1	Zmar912-H2.Chr01.g006630.t1	1.0	1.0
Zmar912-H1.Chr03.g067090.t1	Zmar912-H2.Chr03.g065410.t1	0.964419641619575	0.9993571632013671
Zmar912-H1.Chr05.g157950.t1	Zmar912-H2.Chr05.g153250.t1	0.979300116160434	0.23097739631933886
Zmar912-H1.Chr04.g129860.t1	Zmar912-H2.Chr04.g126460.t1	1.0	1.0
Zmar912-H1.Chr01.g006230.t1	Zmar912-H2.Chr01.g006100.t1	1.0	1.0
Zmar912-H1.Chr05.g138950.t1	Zmar912-H2.Chr05.g135590.t1	1.0	1.0
Zmar912-H1.Chr06.g167630.t1	Zmar912-H2.Chr06.g162880.t1	1.0	0.8387022222222222
Zmar912-H1.Chr01.g006460.t1	Zmar912-H2.Chr01.g006330.t1	1.0	1.0
Zmar912-H1.Chr05.g142520.t1	Zmar912-H2.Chr05.g139160.t1	0.9994357334539734	0.9996652040368583
Zmar912-H1.Chr06.g180700.t1	Zmar912-H2.Chr06.g176020.t1	0.5151220119411213	0.9993052958307972
Zmar912-H1.Chr04.g104100.t1	Zmar912-H2.Chr04.g100000.t1	0.8868559593774503	0.8641122006537256
Zmar912-H1.Chr05.g139830.t1	Zmar912-H2.Chr05.g136560.t1	0.9987819229567114	0.9950975592450688
Zmar912-H1.Chr01.g026490.t1	Zmar912-H2.Chr01.g032260.t1	0.7874334953542168	0.98905435659394
Zmar912-H1.Chr01.g018090.t1	Zmar912-H2.Chr01.g017660.t1	1.0	1.0
Zmar912-H1.Chr03.g090420.t1	Zmar912-H2.Chr03.g086480.t1	0.950603779836132	0.9954046837246763
Zmar912-H1.Chr04.g120870.t1	Zmar912-H2.Chr04.g117630.t1	1.0	0.3249700288184438
Zmar912-H1.Chr02.g044300.t1	Zmar912-H2.Chr02.g043650.t1
Zmar912-H1.Chr02.g044290.t1	Zmar912-H2.Chr02.g043640.t1	1.0	1.0
Zmar912-H1.Chr01.g029800.t1	Zmar912-H2.Chr01.g028950.t1	0.931335403726708	1.0
Zmar912-H1.Chr02.g061670.t1	Zmar912-H2.Chr02.g060380.t1	1.0	0.9857374179431073
Zmar912-H1.Chr02.g046080.t1	Zmar912-H2.Chr02.g045720.t1	1.0	1.0
Zmar912-H1.Chr05.g146720.t1	Zmar912-H2.Chr05.g142700.t1	0.5681270047286392	0.9805432301372795
Zmar912-H1.Chr06.g188400.t1	Zmar912-H2.Chr06.g183730.t1	1.0	1.0
Zmar912-H1.Chr03.g070370.t1	Zmar912-H2.Chr03.g068520.t1
Zmar912-H1.Chr06.g190820.t1	Zmar912-H2.Chr06.g186200.t1	0.4711874089507372	0.9982079464229874
Zmar912-H1.Chr02.g053130.t1	Zmar912-H2.Chr02.g052090.t1	0.694168118466899	1.0
Zmar912-H1.Chr01.g006120.t1	Zmar912-H2.Chr01.g005990.t1	0.9582611464968153	0.9912676708085704
Zmar912-H1.Chr06.g174210.t1	Zmar912-H2.Chr06.g169400.t1	0.9812132170308527	0.9955777777777778
Zmar912-H1.Chr04.g123860.t1	Zmar912-H2.Chr04.g120760.t1	0.6179743589743589	1.0
Zmar912-H1.Chr02.g049710.t1	Zmar912-H2.Chr02.g049200.t1	1.0	0.9072437499999999
Zmar912-H1.Chr04.g123810.t1	Zmar912-H2.Chr04.g120710.t1
Zmar912-H1.Chr06.g186290.t1	Zmar912-H2.Chr06.g181630.t1	1.0	1.0
Zmar912-H1.Chr01.g031210.t1	Zmar912-H2.Chr01.g027550.t1	0.8420855934509688	1.0
Zmar912-H1.Chr04.g102870.t1	Zmar912-H2.Chr04.g098910.t1
Zmar912-H1.Chr06.g173870.t1	Zmar912-H2.Chr06.g169140.t1	1.0	1.0
Zmar912-H1.Chr06.g185870.t1	Zmar912-H2.Chr06.g181170.t1	0.9182073337902674	0.9961604708798018
Zmar912-H1.Chr02.g050480.t1	Zmar912-H2.Chr02.g049650.t1	1.0	0.9666578844905905
Zmar912-H1.Chr04.g109840.t1	Zmar912-H2.Chr04.g105210.t1	0.9109998919781931	0.9945575240631506
Zmar912-H1.Chr06.g181390.t1	Zmar912-H2.Chr06.g176700.t1	0.9796560664684373	0.9994863259969492
Zmar912-H1.Chr04.g109810.t1	Zmar912-H2.Chr04.g105190.t1	0.9375805459215065	0.9074907410290747
Zmar912-H1.Chr03.g083120.t1	Zmar912-H2.Chr03.g079240.t1	0.9399231790928947	1.0
Zmar912-H1.Chr03.g102170.t1	Zmar912-H2.Chr03.g098230.t1	1.0	1.0
Zmar912-H1.Chr03.g102360.t1	Zmar912-H2.Chr03.g098410.t1	0.878702964823443	0.9603796175704085
Zmar912-H1.Chr03.g102390.t1	Zmar912-H2.Chr03.g098440.t1	0.8181168308705565	0.9488673172019536
Zmar912-H1.Chr03.g102380.t1	Zmar912-H2.Chr03.g098430.t1	0.7145878758712924	0.9954449162511975
Zmar912-H1.Chr04.g117570.t1	Zmar912-H2.Chr04.g114370.t1
Zmar912-H1.Chr03.g078910.t1	Zmar912-H2.Chr03.g075150.t1	0.9996130583733077	0.9347288888888888
Zmar912-H1.Chr01.g019410.t1	Zmar912-H2.Chr01.g018870.t1	0.986439587605697	1.0
Zmar912-H1.Chr02.g060940.t1	Zmar912-H2.Chr02.g059590.t1	1.0	1.0
Zmar912-H1.Chr01.g034810.t1	Zmar912-H2.Chr01.g034000.t1	0.9810084200077135	0.9918885521500458
Zmar912-H1.Chr06.g169160.t1	Zmar912-H2.Chr06.g164490.t1	0.8658181818181817	1.0
Zmar912-H1.Chr05.g163780.t1	Zmar912-H2.Chr05.g159010.t1
Zmar912-H1.Chr02.g059700.t1	Zmar912-H2.Chr02.g058370.t1	0.7613816091954022	0.9716739130434783
Zmar912-H1.Chr01.g020500.t1	Zmar912-H2.Chr01.g019980.t1	1.0	0.885242718446602
Zmar912-H1.Chr02.g047570.t1	Zmar912-H2.Chr02.g047110.t1	1.0	1.0
Zmar912-H1.Chr06.g168530.t1	Zmar912-H2.Chr06.g163820.t1	0.9834825424034676	0.8889812485235058
Zmar912-H1.Chr02.g063140.t1	Zmar912-H2.Chr02.g061810.t1	1.0	0.9960881612090681
Zmar912-H1.Chr03.g068970.t1	Zmar912-H2.Chr03.g067340.t1	1.0	0.7959701546514365
Zmar912-H1.Chr01.g010470.t1	Zmar912-H2.Chr01.g010380.t1	0.9980892036753446	0.9989644670050762
Zmar912-H1.Chr02.g044630.t1	Zmar912-H2.Chr02.g043990.t1	0.9391835383159887	0.9890253968253968
Zmar912-H1.Chr02.g044620.t1	Zmar912-H2.Chr02.g043970.t1	1.0	1.0
Zmar912-H1.Chr03.g079030.t1	Zmar912-H2.Chr03.g075280.t1	1.0	1.0
Zmar912-H1.Chr01.g035220.t1	Zmar912-H2.Chr01.g034430.t1	0.965518134469697	1.0
Zmar912-H1.Chr01.g003480.t1	Zmar912-H2.Chr01.g003470.t1	1.0	0.8805652173913043
Zmar912-H1.Chr03.g066370.t1	Zmar912-H2.Chr03.g064810.t1	0.9706668382288837	0.9979355675020659
Zmar912-H1.Chr03.g066350.t1	Zmar912-H2.Chr03.g064790.t1	1.0	0.9931735026345773
Zmar912-H1.Chr06.g171170.t1	Zmar912-H2.Chr06.g166510.t1	0.9939902395468366	0.945467689822294
Zmar912-H1.Chr01.g026100.t1	Zmar912-H2.Chr01.g025520.t1
Zmar912-H1.Chr03.g100880.t1	Zmar912-H2.Chr03.g096990.t1	0.9197628527889552	0.7056040157998683
Zmar912-H1.Chr01.g039190.t1	Zmar912-H2.Chr01.g038510.t1	0.9996950873878129	0.9988515918565252
Zmar912-H1.Chr03.g077420.t1	Zmar912-H2.Chr03.g073970.t1	0.9984479923782595	0.7372185669787212
Zmar912-H1.ctg81.g278230.t1	Zmar912-H2.ctg95.g250630.t1	1.0	0.0
Zmar912-H1.ctg237.g233260.t1	Zmar912-H2.ctg70.g238600.t1
Zmar912-H1.ctg317.g248970.t1	Zmar912-H2.ctg73.g240530.t1
Zmar912-H1.ctg23.g230100.t1	Zmar912-H2.ctg152.g206010.t1
Zmar912-H1.ctg61.g268980.t1	Zmar912-H2.ctg146.g204730.t1
Zmar912-H1.ctg83.g279480.t1	Zmar912-H2.ctg140.g203390.t1	0.0	1.0
Zmar912-H1.ctg92.g282480.t1	Zmar912-H2.ctg167.g208760.t1	0.9270543482089395	0.3528687663469421
Zmar912-H1.Chr01.g038370.t1	Zmar912-H2.Chr01.g037700.t1	1.0	0.9991415959840748
Zmar912-H1.Chr01.g033650.t1	Zmar912-H2.Chr01.g032840.t1	1.0	0.9804999999999999
Zmar912-H1.Chr03.g081440.t1	Zmar912-H2.Chr03.g077610.t1	0.9449410839412298	0.8741982487140323
Zmar912-H1.Chr04.g119680.t1	Zmar912-H2.Chr04.g116500.t1	1.0	0.9278637754848398
Zmar912-H1.Chr01.g031470.t1	Zmar912-H2.Chr01.g027280.t1	0.9997293727575385	0.9951517981600223
Zmar912-H1.Chr01.g032610.t1	Zmar912-H2.Chr01.g026210.t1	0.9994698405719252	0.9901581248481904
Zmar912-H1.Chr04.g125360.t1	Zmar912-H2.Chr04.g122060.t1	0.9469805964767563	0.9941571623890113
Zmar912-H1.Chr03.g090110.t1	Zmar912-H2.Chr03.g086140.t1	0.7420695676138825	0.3637474136674923
Zmar912-H1.Chr06.g187430.t1	Zmar912-H2.Chr06.g182790.t1	0.7661978609625668	0.9466487341772153
Zmar912-H1.Chr03.g073060.t1	Zmar912-H2.Chr01.g019940.t1
Zmar912-H1.Chr06.g173740.t1	Zmar912-H2.Chr03.g085430.t1	0.9208516254005307	0.8181285379953194
Zmar912-H1.Chr05.g154470.t1	Zmar912-H2.Chr04.g118480.t1	0.6188813559322034	1.0
Zmar912-H1.Chr05.g154140.t1	Zmar912-H2.Chr05.g149550.t1	1.0	0.8
Zmar912-H1.Chr06.g188050.t1	Zmar912-H2.Chr04.g111760.t1	0.07218459576509967	0.9071713242221349
Zmar912-H1.Chr02.g044260.t1	Zmar912-H2.Chr01.g010980.t1	0.9031575325844214	0.1570449263719908
Zmar912-H1.Chr03.g067840.t1	Zmar912-H2.Chr05.g131900.t1	0.6181154961277697	0.609844038517811
Zmar912-H1.Chr03.g085940.t1	Zmar912-H2.Chr03.g082070.t1	1.0	0.9068397129186604
Zmar912-H1.Chr01.g002740.t1	Zmar912-H2.Chr01.g002690.t1	0.9820813956152628	0.7616242718446602
Zmar912-H1.Chr06.g190000.t1	Zmar912-H2.Chr06.g185340.t1	0.9984878526413098	1.0
Zmar912-H1.Chr01.g021670.t1	Zmar912-H2.Chr01.g021020.t1	1.0	0.9970343283582089
Zmar912-H1.Chr01.g039050.t1	Zmar912-H2.Chr01.g038370.t1	0.9605684210526316	0.9356523139203238
Zmar912-H1.Chr01.g030390.t1	Zmar912-H2.Chr01.g028380.t1	0.7403620319673595	0.795043055266925
Zmar912-H1.Chr02.g058990.t1	Zmar912-H2.Chr02.g057640.t1	1.0	0.9730207910750507
Zmar912-H1.Chr03.g100800.t1	Zmar912-H2.Chr03.g096920.t1	0.9546031054711989	0.995657100591716
Zmar912-H1.Chr06.g176320.t1	Zmar912-H2.Chr06.g171610.t1	0.6716423869813856	0.8167220188284519
Zmar912-H1.Chr03.g083360.t1	Zmar912-H2.Chr03.g079480.t1	0.9910313547831022	1.0
Zmar912-H1.Chr04.g127280.t1	Zmar912-H2.Chr04.g123900.t1	0.9999547125071614	0.9922286450559046
Zmar912-H1.Chr05.g131410.t1	Zmar912-H2.Chr05.g127940.t1	0.9973209095653187	0.9928603902254216
Zmar912-H1.Chr05.g140790.t1	Zmar912-H2.Chr02.g049440.t1
Zmar912-H1.Chr02.g052150.t1	Zmar912-H2.Chr02.g051150.t1
Zmar912-H1.Chr01.g027180.t1	Zmar912-H2.Chr01.g031520.t1	0.8604973779891572	1.0
Zmar912-H1.Chr04.g125200.t1	Zmar912-H2.Chr06.g160420.t1	0.408783409116114	0.932900828460039
Zmar912-H1.Chr01.g039690.t1	Zmar912-H2.Chr01.g039000.t1
Zmar912-H1.Chr05.g131440.t1	Zmar912-H2.Chr01.g008350.t1	0.75	0.6363636363636364
Zmar912-H1.Chr04.g125700.t1	Zmar912-H2.Chr03.g091370.t1	0.28657894736842104	0.9696969696969697
Zmar912-H1.Chr05.g148730.t1	Zmar912-H2.Chr05.g144230.t1
Zmar912-H1.Chr04.g117940.t1	Zmar912-H2.Chr04.g114800.t1	0.012051724137931034	0.8832833333333334
Zmar912-H1.Chr02.g057240.t1	Zmar912-H2.Chr03.g073700.t1	0.9922480620155039	0.0
Zmar912-H1.Chr01.g012370.t1	Zmar912-H2.Chr01.g012210.t1	0.5426523683785094	0.4365122615803815
Zmar912-H1.Chr04.g109420.t1	Zmar912-H2.Chr06.g179150.t1	0.19114078652813818	0.7622864771434756
Zmar912-H1.Chr04.g109480.t1	Zmar912-H2.Chr04.g104050.t1	0.05155	0.957354999222516
Zmar912-H1.Chr05.g140910.t1	Zmar912-H2.Chr05.g137610.t1	0.7321249582358837	0.6964203173951005
Zmar912-H1.Chr03.g091730.t1	Zmar912-H2.Chr03.g087840.t1	0.9990946914674423	1.0
Zmar912-H1.Chr05.g135170.t1	Zmar912-H2.Chr05.g131660.t1	0.9996005932110261	0.995963842486753
Zmar912-H1.Chr02.g050920.t1	Zmar912-H2.Chr02.g050040.t1	1.0	0.9946723288602005
Zmar912-H1.Chr04.g105110.t1	Zmar912-H2.Chr04.g100710.t1	0.6832154578978419	0.9915940397350993
Zmar912-H1.Chr05.g139420.t1	Zmar912-H2.Chr05.g136050.t1	0.9958728223834094	1.0
Zmar912-H1.Chr03.g082110.t1	Zmar912-H2.Chr03.g078260.t1	0.8534276750980387	0.9993020217180189
Zmar912-H1.Chr05.g149610.t1	Zmar912-H2.Chr05.g145010.t1	0.7105627814288346	0.9777032425204747
Zmar912-H1.Chr01.g009730.t1	Zmar912-H2.Chr01.g009630.t1	1.0	1.0
Zmar912-H1.Chr04.g124830.t1	Zmar912-H2.Chr04.g121590.t1	0.9726257217554211	0.7854177330895795
Zmar912-H1.Chr03.g087080.t1	Zmar912-H2.Chr03.g083210.t1	0.7306782334384858	0.9033390348197924
Zmar912-H1.Chr03.g069800.t1	Zmar912-H2.Chr03.g068000.t1	0.999195933014354	0.9408363636363637
Zmar912-H1.Chr01.g008410.t1	Zmar912-H2.Chr01.g008260.t1	1.0	0.870373786407767
Zmar912-H1.Chr01.g037720.t1	Zmar912-H2.Chr01.g037010.t1	1.0	1.0
Zmar912-H1.Chr05.g157620.t1	Zmar912-H2.Chr05.g152920.t1	0.9092764374703696	0.9733368298368299
Zmar912-H1.Chr03.g077720.t1	Zmar912-H2.Chr03.g074200.t1	1.0	0.656552036199095
Zmar912-H1.Chr03.g076860.t1	Zmar912-H2.Chr03.g073660.t1	0.72896875	0.08875465938303342
Zmar912-H1.Chr06.g192470.t1	Zmar912-H2.Chr06.g187830.t1	1.0	1.0
Zmar912-H1.Chr05.g144590.t1	Zmar912-H2.Chr05.g141060.t1	0.9993776812102496	0.9996397103892124
Zmar912-H1.Chr02.g043680.t1	Zmar912-H2.Chr02.g043030.t1	0.9881346398876598	0.9578311614730879
Zmar912-H1.Chr02.g043840.t1	Zmar912-H2.Chr02.g043220.t1	1.0	0.9365059880239521
Zmar912-H1.Chr02.g059310.t1	Zmar912-H2.Chr02.g057950.t1	0.9811989379084967	0.9460786206896552
Zmar912-H1.Chr06.g176370.t1	Zmar912-H2.Chr06.g171660.t1	0.9978334269339811	0.9943183651990879
Zmar912-H1.Chr05.g141500.t1	Zmar912-H2.Chr05.g138150.t1	0.9879707847739295	1.0
Zmar912-H1.Chr01.g003140.t1	Zmar912-H2.Chr01.g003100.t1	0.9960660276517077	0.9970811485642946
Zmar912-H1.Chr01.g004830.t1	Zmar912-H2.Chr01.g004800.t1	1.0	0.9993886614817846
Zmar912-H1.Chr03.g100170.t1	Zmar912-H2.Chr03.g096240.t1	0.997077979903484	0.9971401623686724
Zmar912-H1.Chr03.g089280.t1	Zmar912-H2.Chr03.g085320.t1	0.9894581552081542	0.7209986997789625
Zmar912-H1.Chr05.g152140.t1	Zmar912-H2.Chr05.g147510.t1	0.9107363358679404	1.0
Zmar912-H1.Chr05.g152150.t1	Zmar912-H2.Chr05.g147520.t1	0.8536585365853658	0.6683340292275574
Zmar912-H1.Chr05.g136330.t1	Zmar912-H2.Chr05.g132830.t1	1.0	1.0
Zmar912-H1.Chr01.g012710.t1	Zmar912-H2.Chr01.g012500.t1	0.9303029392117569	1.0
Zmar912-H1.Chr06.g184160.t1	Zmar912-H2.Chr06.g179500.t1	0.9095787931398005	0.9973348620579642
Zmar912-H1.Chr04.g130220.t1	Zmar912-H2.Chr04.g126800.t1	0.9960954692556634	0.9364153156589738
Zmar912-H1.Chr02.g048790.t1	Zmar912-H2.Chr02.g048330.t1	0.9803675731332021	0.9963638671461815
Zmar912-H1.Chr03.g066720.t1	Zmar912-H2.Chr03.g065140.t1	0.8302995720134785	1.0
Zmar912-H1.Chr02.g052850.t1	Zmar912-H2.Chr02.g051820.t1
Zmar912-H1.Chr02.g061400.t1	Zmar912-H2.Chr02.g060120.t1	0.8909991405035841	0.9998799883362475
Zmar912-H1.Chr03.g084200.t1	Zmar912-H2.Chr03.g080360.t1	1.0	0.9529036226930964
Zmar912-H1.Chr04.g129330.t1	Zmar912-H2.Chr04.g125890.t1	0.46900709219858155	0.9868451178451179
Zmar912-H1.Chr04.g129340.t1	Zmar912-H2.Chr04.g125900.t1	0.6968990136408224	0.654448078756609
Zmar912-H1.Chr03.g075820.t1	Zmar912-H2.Chr03.g072500.t1	1.0	0.8936964285714285
Zmar912-H1.Chr03.g075840.t1	Zmar912-H2.Chr03.g072520.t1
Zmar912-H1.Chr06.g180690.t1	Zmar912-H2.Chr06.g176010.t1	0.929779851809181	0.9936339982653947
Zmar912-H1.Chr02.g061830.t1	Zmar912-H2.Chr02.g060520.t1	0.9962216035634743	0.9819586909871245
Zmar912-H1.Chr05.g146590.t1	Zmar912-H2.Chr05.g142590.t1	1.0	1.0
Zmar912-H1.Chr04.g106080.t1	Zmar912-H2.Chr04.g101570.t1	0.9225604651162791	1.0
Zmar912-H1.Chr03.g081480.t1	Zmar912-H2.Chr03.g077670.t1	1.0	1.0
Zmar912-H1.Chr01.g036370.t1	Zmar912-H2.Chr01.g035640.t1	0.9639091981132075	0.963903004101541
Zmar912-H1.Chr01.g036300.t1	Zmar912-H2.Chr01.g035580.t1
Zmar912-H1.Chr01.g036310.t1	Zmar912-H2.Chr01.g035590.t1	0.987820736222587	0.9997088911200358
Zmar912-H1.Chr03.g091570.t1	Zmar912-H2.Chr03.g087700.t1	0.9221470588235294	1.0
Zmar912-H1.Chr01.g029750.t1	Zmar912-H2.Chr01.g029000.t1	0.9995664119660835	0.9972873164891941
Zmar912-H1.Chr03.g098770.t1	Zmar912-H2.Chr03.g094880.t1	1.0	0.995085653526781
Zmar912-H1.Chr02.g044110.t1	Zmar912-H2.Chr02.g043470.t1	1.0	1.0
Zmar912-H1.Chr06.g168130.t1	Zmar912-H2.Chr06.g163380.t1	0.8478445209409065	0.9405693277310925
Zmar912-H1.Chr01.g001140.t1	Zmar912-H2.Chr01.g001140.t1	1.0	1.0
Zmar912-H1.Chr03.g069010.t1	Zmar912-H2.Chr03.g067390.t1
Zmar912-H1.Chr06.g195110.t1	Zmar912-H2.Chr06.g190440.t1	0.8248991228070175	0.9564965517241379
Zmar912-H1.Chr05.g164130.t1	Zmar912-H2.Chr05.g159350.t1	0.8404163440341456	1.0
Zmar912-H1.Chr06.g189820.t1	Zmar912-H2.Chr06.g185140.t1	0.9954605734767025	0.8594844124700239
Zmar912-H1.Chr03.g096010.t1	Zmar912-H2.Chr03.g092150.t1	1.0	1.0
Zmar912-H1.Chr06.g181430.t1	Zmar912-H2.Chr06.g176740.t1	0.5259840423002672	0.9975883347093192
Zmar912-H1.Chr01.g004960.t1	Zmar912-H2.Chr01.g004940.t1	0.9960815865187012	0.5479759346798453
Zmar912-H1.Chr04.g122400.t1	Zmar912-H2.Chr04.g119380.t1	0.9901896012857542	0.9995711242741677
Zmar912-H1.Chr06.g174500.t1	Zmar912-H2.Chr06.g169710.t1	1.0	1.0
Zmar912-H1.Chr01.g003390.t1	Zmar912-H2.Chr01.g003370.t1	1.0	1.0
Zmar912-H1.Chr04.g120920.t1	Zmar912-H2.Chr04.g117680.t1
Zmar912-H1.Chr01.g000560.t1	Zmar912-H2.Chr01.g000540.t1
Zmar912-H1.Chr01.g039040.t1	Zmar912-H2.Chr01.g038360.t1
Zmar912-H1.Chr02.g055660.t1	Zmar912-H2.Chr02.g054300.t1	0.9997896331625101	0.9992624561403509
Zmar912-H1.Chr03.g073790.t1	Zmar912-H2.Chr03.g071630.t1	0.9995277828542739	0.9992001636958894
Zmar912-H1.Chr04.g128100.t1	Zmar912-H2.Chr04.g124650.t1	0.9598960678184921	0.9870862390204951
Zmar912-H1.Chr05.g134820.t1	Zmar912-H2.Chr05.g131320.t1	0.968309790614794	0.9995229977650001
Zmar912-H1.Chr05.g137440.t1	Zmar912-H2.Chr05.g134050.t1	0.45880000000000004	0.38405
Zmar912-H1.Chr02.g048450.t1	Zmar912-H2.Chr02.g048010.t1	1.0	0.9844938271604938
Zmar912-H1.Chr05.g131550.t1	Zmar912-H2.Chr05.g128090.t1	0.998589407719414	0.9994445714285713
Zmar912-H1.Chr02.g051570.t1	Zmar912-H2.Chr02.g050620.t1	0.7205907345794084	0.930845339550014
Zmar912-H1.Chr05.g133580.t1	Zmar912-H2.Chr05.g130040.t1	0.0	1.0
Zmar912-H1.Chr04.g104370.t1	Zmar912-H2.Chr04.g100250.t1	1.0	0.8761687153053132
Zmar912-H1.Chr03.g066090.t1	Zmar912-H2.Chr03.g064550.t1	0.9552303675449969	0.9918377216550242
Zmar912-H1.Chr03.g077650.t1	Zmar912-H2.Chr03.g074150.t1	0.6615402711576843	0.9296242519767377
Zmar912-H1.Chr05.g164510.t1	Zmar912-H2.Chr05.g159730.t1	0.8341812476623909	0.9891166471162525
Zmar912-H1.Chr06.g166460.t1	Zmar912-H2.Chr06.g161690.t1	0.7633758865248227	0.9960075825156111
Zmar912-H1.Chr05.g132530.t1	Zmar912-H2.Chr05.g129000.t1	0.9318571428571428	0.9374736842105263
Zmar912-H1.Chr01.g009110.t1	Zmar912-H2.Chr01.g009020.t1	1.0	0.9861311101770118
Zmar912-H1.Chr03.g099800.t1	Zmar912-H2.Chr03.g095860.t1	0.755522844461939	0.8729176192353173
Zmar912-H1.Chr04.g123740.t1	Zmar912-H2.Chr04.g120650.t1	1.0	1.0
Zmar912-H1.Chr04.g123750.t1	Zmar912-H2.Chr04.g120660.t1	0.9992237288135593	0.9986831049842725
Zmar912-H1.Chr01.g001900.t1	Zmar912-H2.Chr01.g001870.t1	1.0	1.0
Zmar912-H1.Chr02.g060670.t1	Zmar912-H2.Chr02.g059340.t1	0.6743081395348837	0.993384297520661
Zmar912-H1.Chr01.g027620.t1	Zmar912-H2.Chr01.g031050.t1	0.7069369771332962	0.996680676026111
Zmar912-H1.Chr06.g185900.t1	Zmar912-H2.Chr06.g181200.t1	0.8751680722891566	0.9845306122448979
Zmar912-H1.Chr02.g062870.t1	Zmar912-H2.Chr02.g061600.t1	0.03871863580998782	0.9734112337011033
Zmar912-H1.Chr05.g155590.t1	Zmar912-H2.Chr05.g150950.t1	1.0	0.8013999999999999
Zmar912-H1.Chr06.g173570.t1	Zmar912-H2.Chr06.g168870.t1	0.996256206088993	0.9983217704319017
Zmar912-H1.Chr04.g110660.t1	Zmar912-H2.Chr04.g105990.t1	0.9983373296065177	0.9969086114723307
Zmar912-H1.Chr01.g021240.t1	Zmar912-H2.Chr01.g020590.t1	0.9651864406779661	1.0
Zmar912-H1.Chr01.g006930.t1	Zmar912-H2.Chr01.g006740.t1	1.0	1.0
Zmar912-H1.Chr03.g072710.t1	Zmar912-H2.Chr03.g070640.t1	0.9764017955780392	0.9592579365079364
Zmar912-H1.Chr05.g148700.t1	Zmar912-H2.Chr05.g144190.t1	0.9954137774531944	0.9958793448804053
Zmar912-H1.Chr06.g172460.t1	Zmar912-H2.Chr06.g167730.t1	1.0	0.9871435849309559
Zmar912-H1.Chr03.g082720.t1	Zmar912-H2.Chr03.g078860.t1
Zmar912-H1.Chr05.g157220.t1	Zmar912-H2.Chr05.g152540.t1	0.9997241675025065	0.5049028242537813
Zmar912-H1.Chr06.g193680.t1	Zmar912-H2.Chr06.g188980.t1	0.6645656694613148	0.9926291542888104
Zmar912-H1.Chr03.g085870.t1	Zmar912-H2.Chr03.g081960.t1	0.983849272232131	0.9936245733788396
Zmar912-H1.Chr01.g024030.t1	Zmar912-H2.Chr01.g023410.t1	0.9968726734654044	1.0
Zmar912-H1.Chr02.g042080.t1	Zmar912-H2.Chr02.g041300.t1	0.8961846120751233	0.9994778174732055
Zmar912-H1.Chr01.g039580.t1	Zmar912-H2.Chr01.g038900.t1	0.9253196573686104	1.0
Zmar912-H1.Chr01.g011310.t1	Zmar912-H2.Chr01.g011080.t1	0.9789736842105262	1.0
Zmar912-H1.ctg228.g229600.t1	Zmar912-H2.ctg58.g234400.t1
Zmar912-H1.ctg79.g277550.t1	Zmar912-H2.ctg45.g230170.t1
Zmar912-H1.ctg66.g271750.t1	Zmar912-H2.ctg88.g248190.t1
Zmar912-H1.ctg93.g282900.t1	Zmar912-H2.ctg14.g202630.t1
Zmar912-H1.ctg35.g252460.t1	Zmar912-H2.ctg96.g250770.t1
Zmar912-H1.ctg117.g201210.t1	Zmar912-H2.ctg203.g214460.t1
Zmar912-H1.ctg63.g269460.t1	Zmar912-H2.ctg33.g221230.t1	0.0	1.0
Zmar912-H1.ctg37.g255190.t1	Zmar912-H2.ctg19.g213100.t1
Zmar912-H1.ctg201.g224070.t1	Zmar912-H2.ctg89.g248360.t1
Zmar912-H1.ctg63.g269660.t1	Zmar912-H2.ctg33.g221440.t1
Zmar912-H1.ctg18.g217500.t1	Zmar912-H2.ctg21.g215180.t1
Zmar912-H1.ctg273.g242630.t1	Zmar912-H2.ctg30.g219380.t1	1.0	0.0
Zmar912-H1.Chr01.g026700.t1	Zmar912-H2.Chr01.g032040.t1	0.9919111747851004	1.0
Zmar912-H1.Chr03.g078130.t1	Zmar912-H2.Chr03.g074590.t1	1.0	1.0
Zmar912-H1.Chr01.g027640.t1	Zmar912-H2.Chr01.g031030.t1	0.3501851851851852	1.0
Zmar912-H1.Chr04.g118940.t1	Zmar912-H2.Chr04.g115780.t1	0.9094643451939611	0.9988161935784087
Zmar912-H1.Chr06.g167520.t1	Zmar912-H2.Chr06.g162770.t1	0.9968340397014668	0.9701868858481035
Zmar912-H1.Chr05.g131380.t1	Zmar912-H2.Chr05.g127900.t1	0.9037784090909091	0.9797862732595212
Zmar912-H1.Chr01.g017660.t1	Zmar912-H2.Chr01.g017270.t1	0.8916891009519801	0.9201057235923685
Zmar912-H1.Chr03.g077940.t1	Zmar912-H2.Chr03.g074390.t1	0.9730295081967213	0.9982081218274111
Zmar912-H1.Chr02.g057600.t1	Zmar912-H2.Chr02.g056190.t1	0.9807876745857238	0.6611264346538319
Zmar912-H1.Chr01.g017750.t1	Zmar912-H2.Chr01.g017320.t1	0.9900857041432122	0.9976284741917186
Zmar912-H1.Chr04.g123950.t1	Zmar912-H2.Chr04.g120840.t1	0.9393307064326593	0.992045681937862
Zmar912-H1.ctg66.g271460.t1	Zmar912-H2.ctg77.g242100.t1
Zmar912-H1.ctg37.g254740.t1	Zmar912-H2.ctg67.g236950.t1
Zmar912-H1.ctg95.g283140.t1	Zmar912-H2.ctg87.g247280.t1
Zmar912-H1.ctg231.g232290.t1	Zmar912-H2.ctg145.g204380.t1
Zmar912-H1.ctg77.g276450.t1	Zmar912-H2.ctg122.g197530.t1
Zmar912-H1.ctg83.g279810.t1	Zmar912-H2.ctg97.g251230.t1
Zmar912-H1.ctg37.g255700.t1	Zmar912-H2.ctg44.g229380.t1
Zmar912-H1.ctg337.g250910.t1	Zmar912-H2.ctg170.g210200.t1
Zmar912-H1.ctg54.g264830.t1	Zmar912-H2.ctg17.g209070.t1
Zmar912-H1.Chr03.g081590.t1	Zmar912-H2.Chr03.g077790.t1	0.8085	0.0
Zmar912-H1.Chr01.g023800.t1	Zmar912-H2.Chr01.g023170.t1
Zmar912-H1.Chr03.g094220.t1	Zmar912-H2.Chr03.g090380.t1
Zmar912-H1.Chr03.g078580.t1	Zmar912-H2.Chr03.g074850.t1	1.0	1.0
Zmar912-H1.Chr02.g060520.t1	Zmar912-H2.Chr02.g059190.t1	0.8822042253521127	1.0
Zmar912-H1.Chr01.g017480.t1	Zmar912-H2.Chr01.g017100.t1	1.0	0.9753023255813954
Zmar912-H1.Chr05.g154390.t1	Zmar912-H2.Chr05.g149790.t1
Zmar912-H1.Chr06.g192960.t1	Zmar912-H2.Chr06.g188300.t1	0.9418919110925874	1.0
Zmar912-H1.Chr01.g034950.t1	Zmar912-H2.Chr01.g034130.t1	0.8670712953859975	0.9996295503211992
Zmar912-H1.Chr06.g189960.t1	Zmar912-H2.Chr06.g185300.t1	0.9985552965061933	0.9576513157894737
Zmar912-H1.Chr01.g023580.t1	Zmar912-H2.Chr01.g022950.t1	0.9566562172220718	0.989845083853777
Zmar912-H1.Chr05.g161270.t1	Zmar912-H2.Chr05.g156540.t1	0.9995161355390791	0.9937330990106787
Zmar912-H1.Chr01.g008760.t1	Zmar912-H2.Chr01.g008710.t1	0.9665462689862936	0.7170389307683154
Zmar912-H1.Chr06.g165680.t1	Zmar912-H2.Chr06.g160950.t1	0.9922892112855148	0.9811609164420485
Zmar912-H1.ctg78.g276590.t1	Zmar912-H2.ctg14.g202660.t1
Zmar912-H1.ctg118.g201630.t1	Zmar912-H2.ctg45.g230480.t1
Zmar912-H1.Chr01.g036550.t1	Zmar912-H2.Chr01.g035840.t1	1.0	0.9972119110360159
Zmar912-H1.Chr03.g080570.t1	Zmar912-H2.Chr03.g076780.t1	1.0	1.0
Zmar912-H1.Chr06.g179970.t1	Zmar912-H2.Chr06.g175270.t1	0.9995781438583277	0.9998484937979918
Zmar912-H1.Chr05.g133310.t1	Zmar912-H2.Chr05.g129770.t1	1.0	1.0
Zmar912-H1.Chr02.g051630.t1	Zmar912-H2.Chr02.g050700.t1	0.03910051888750942	1.0
Zmar912-H1.Chr04.g127400.t1	Zmar912-H2.Chr04.g124020.t1	0.992499440333886	0.8701426550818347
Zmar912-H1.Chr01.g027310.t1	Zmar912-H2.Chr01.g031360.t1	1.0	1.0
Zmar912-H1.Chr02.g059670.t1	Zmar912-H2.Chr02.g058320.t1	0.8938091566152204	0.9976597425188163
Zmar912-H1.Chr01.g030670.t1	Zmar912-H2.Chr01.g028100.t1	1.0	0.9946395939086294
Zmar912-H1.Chr01.g040060.t1	Zmar912-H2.Chr01.g039380.t1	1.0	0.9997532707622299
Zmar912-H1.Chr01.g013600.t1	Zmar912-H2.Chr01.g013330.t1	1.0	1.0
Zmar912-H1.Chr04.g123410.t1	Zmar912-H2.Chr04.g120310.t1	0.7908333333333334	1.0
Zmar912-H1.Chr05.g136260.t1	Zmar912-H2.Chr05.g132690.t1	1.0	1.0
Zmar912-H1.Chr03.g086870.t1	Zmar912-H2.Chr03.g083010.t1	0.9885424028268551	0.8101666666666667
Zmar912-H1.Chr05.g164390.t1	Zmar912-H2.Chr05.g159610.t1	0.7160488721804512	1.0
Zmar912-H1.Chr05.g163890.t1	Zmar912-H2.Chr05.g159130.t1	0.8946750607127127	1.0
Zmar912-H1.Chr06.g174400.t1	Zmar912-H2.Chr06.g169610.t1	1.0	1.0
Zmar912-H1.Chr05.g155430.t1	Zmar912-H2.Chr05.g150820.t1	0.9972933333333334	0.5604285714285714
Zmar912-H1.Chr06.g179670.t1	Zmar912-H2.Chr06.g175000.t1	0.9991426403641881	0.999420668612364
Zmar912-H1.Chr04.g128390.t1	Zmar912-H2.Chr04.g124980.t1	0.3625102711585867	0.9604007155635064
Zmar912-H1.Chr02.g049250.t1	Zmar912-H2.Chr02.g048770.t1	0.9970576637720343	0.9995753916449086
Zmar912-H1.Chr03.g085640.t1	Zmar912-H2.Chr03.g081760.t1	0.9973839376868716	0.993299953353205
Zmar912-H1.Chr02.g047820.t1	Zmar912-H2.Chr02.g047380.t1	0.9998754871955248	0.9968112688719778
Zmar912-H1.Chr06.g168820.t1	Zmar912-H2.Chr06.g164130.t1	0.9990998563096494	0.989362641941869
Zmar912-H1.Chr05.g131360.t1	Zmar912-H2.Chr05.g127880.t1	0.9992702349869452	0.9915827368421053
Zmar912-H1.Chr05.g152390.t1	Zmar912-H2.Chr05.g147770.t1	0.9470942408376962	0.9707659192825112
Zmar912-H1.Chr04.g123080.t1	Zmar912-H2.Chr04.g120010.t1	0.9948170475037436	0.9477313797313798
Zmar912-H1.Chr01.g038440.t1	Zmar912-H2.Chr01.g037780.t1	1.0	0.9474521937568401
Zmar912-H1.Chr03.g071900.t1	Zmar912-H2.Chr03.g069810.t1	0.2514801587301587	0.9958608414239483
Zmar912-H1.Chr06.g173560.t1	Zmar912-H2.Chr06.g168860.t1	0.9121736919386556	0.9963226649248856
Zmar912-H1.Chr06.g186170.t1	Zmar912-H2.Chr06.g181500.t1	0.9643204379263859	0.8804916512059369
Zmar912-H1.Chr06.g186160.t1	Zmar912-H2.Chr06.g181490.t1	0.5674366752239685	0.9944089957403797
Zmar912-H1.Chr02.g065320.t1	Zmar912-H2.Chr02.g063800.t1	1.0	0.9322233766233766
Zmar912-H1.Chr02.g065330.t1	Zmar912-H2.Chr02.g063810.t1	0.9990104741973704	0.9908171785837041
Zmar912-H1.Chr01.g034110.t1	Zmar912-H2.Chr01.g033270.t1
Zmar912-H1.Chr05.g133040.t1	Zmar912-H2.Chr05.g129500.t1	1.0	0.9806098147764901
Zmar912-H1.Chr02.g052340.t1	Zmar912-H2.Chr02.g051330.t1	1.0	0.3823810975609756
[truncated: 14,367 more rows]
