# Supplementary material for: Hybridization and low-light adaptability in California eelgrass (Zostera spp.)
Source: Nat Plants. 2025 Oct 29;11(11):2409–22. doi: 10.1038/s41477-025-02142-2 (PMC12626889; doi:10.1038/s41477-025-02142-2)
Supplement: Supplementary file 3 — Supplementary Data 1–5. [file 41477_2025_2142_MOESM3_ESM.zip › supplementary_data/Supp_data_5_GO_results_hybrid_marina_combined.csv]

GO	NS	name	study_count_2R_light_up	enrichment_2R_light_up	-log10(FDR)_2R_light_up	study_count_2L_dark_up	enrichment_2L_dark_up	-log10(FDR)_2L_dark_up	study_count_2L_light_up	enrichment_2L_light_up	-log10(FDR)_2L_light_up	study_count_2R_dark_up	enrichment_2R_dark_up	-log10(FDR)_2R_dark_up	study_count_1R_Hap1_dark_up	enrichment_1R_Hap1_dark_up	-log10(FDR)_1R_Hap1_dark_up	study_count_1R_Hap1_light_up	enrichment_1R_Hap1_light_up	-log10(FDR)_1R_Hap1_light_up	study_count_1L_Hap2_dark_up	enrichment_1L_Hap2_dark_up	-log10(FDR)_1L_Hap2_dark_up	study_count_1L_Hap2_light_up	enrichment_1L_Hap2_light_up	-log10(FDR)_1L_Hap2_light_up	study_count_1L_Hap1_light_up	enrichment_1L_Hap1_light_up	-log10(FDR)_1L_Hap1_light_up	study_count_1L_Hap1_dark_up	enrichment_1L_Hap1_dark_up	-log10(FDR)_1L_Hap1_dark_up	study_count_1R_Hap2_light_up	enrichment_1R_Hap2_light_up	-log10(FDR)_1R_Hap2_light_up	study_count_1R_Hap2_dark_up	enrichment_1R_Hap2_dark_up	-log10(FDR)_1R_Hap2_dark_up
GO:0000002	BP	mitochondrial genome maintenance	0	0.0	-0.0	0	0.0	-0.0	1	1.3107563546187229	-0.0	0	0.0	-0.0	0	0.0	-0.0	0	0.0	-0.0	0	0.0	-0.0	0	0.0	0.022220722118582018	1	0.7502661462029808	-0.0	0	0.0	-0.0	0	0.0	-0.0	0	0.0	-0.0
GO:0000011	BP	vacuole inheritance	0	0.0	-0.0	0	0.0	-0.0	0	0.0	-0.0	0	0.0	-0.0	0	0.0	-0.0	0	0.0	-0.0	0	0.0	-0.0	0	0.0	-0.0	0	0.0	-0.0	0	0.0	-0.0	0	0.0	-0.0	0	0.0	-0.0
GO:0000012	BP	single strand break repair	0	0.0	-0.0	0	0.0	-0.0	0	0.0	-0.0	0	0.0	-0.0	0	0.0	-0.0	0	0.0	-0.0	0	0.0	-0.0	1	3.038807042759612	0.0895695886674709	1	3.0010645848119233	0.08637169704760861	0	0.0	-0.0	0	0.0	-0.0	0	0.0	-0.0
GO:0000014	MF	single-stranded DNA endodeoxyribonuclease activity	0	0.0	-0.0	0	0.0	-0.0	0	0.0	-0.0	0	0.0	-0.0	0	0.0	-0.0	0	0.0	-0.0	0	0.0	-0.0	0	0.0	-0.0	0	0.0	-0.0	0	0.0	-0.0	0	0.0	-0.0	0	0.0	-0.0
GO:0000018	BP	regulation of DNA recombination	0	0.0	-0.0	0	0.0	-0.0	4	3.145815251084935	0.4050295392671555	0	0.0	-0.0	2	2.441867179980751	0.006686316209106707	0	0.0	-0.0	0	0.0	0.11935498231795091	6	2.7349263384836506	0.7526749967818506	8	3.6012775017743084	1.7449208961760132	0	0.0	0.12228166146289465	2	3.8972350230414747	0.07273260244496664	0	0.0	-0.0
GO:0000019	BP	regulation of mitotic recombination	0	0.0	-0.0	0	0.0	-0.0	0	0.0	-0.0	0	0.0	-0.0	0	0.0	-0.0	0	0.0	-0.0	0	0.0	-0.0	1	9.116421128278837	0.31918487611286567	0	0.0	-0.0	0	0.0	-0.0	1	38.97235023041475	0.32033498871041954	0	0.0	-0.0
GO:0000022	BP	mitotic spindle elongation	0	0.0	-0.0	0	0.0	-0.0	1	7.864538127712337	0.17927297248184132	0	0.0	-0.0	0	0.0	-0.0	0	0.0	-0.0	0	0.0	-0.0	1	4.558210564139419	0.1730373202841411	1	4.501596877217885	0.16666717005889728	0	0.0	-0.0	0	0.0	-0.0	0	0.0	-0.0
GO:0000023	BP	maltose metabolic process	0	0.0	-0.0	0	0.0	-0.0	0	0.0	-0.0	0	0.0	-0.0	0	0.0	-0.0	0	0.0	-0.0	0	0.0	-0.0	1	9.116421128278837	0.31918487611286567	1	9.00319375443577	0.31509305676493615	0	0.0	-0.0	0	0.0	-0.0	0	0.0	-0.0
GO:0000025	BP	maltose catabolic process	0	0.0	-0.0	0	0.0	-0.0	0	0.0	-0.0	0	0.0	-0.0	0	0.0	-0.0	0	0.0	-0.0	0	0.0	-0.0	1	9.116421128278837	0.31918487611286567	1	9.00319375443577	0.31509305676493615	0	0.0	-0.0	0	0.0	-0.0	0	0.0	-0.0
GO:0000026	MF	alpha-1,2-mannosyltransferase activity	0	0.0	-0.0	1	4.458091723774381	0.12363948245899446	0	0.0	-0.0	0	0.0	-0.0	1	8.139557266602504	0.12090883010852489	0	0.0	-0.0	1	3.516424116424117	0.11935498231795091	1	3.038807042759612	0.0895695886674709	1	3.0010645848119233	0.08637169704760861	1	3.5533613445378154	0.12228166146289465	0	0.0	-0.0	0	0.0	-0.0
GO:0000027	BP	ribosomal large subunit assembly	1	1.2914079201873154	-0.0	3	0.19197524169363359	2.1857538696813807	2	0.15051747612846578	1.9550990958854728	0	0.0	-0.0	0	0.0	1.7596749385902177	5	0.9634313055365685	-0.0	3	0.15142496195127775	3.7726398813809205	4	0.17447695939289637	4.292329697477008	3	0.12923244623592015	5.228674180822503	2	0.10201037352740139	4.535139247319259	2	0.37294115053028465	-0.0	1	0.11774233219942545	0.916240439886467
GO:0000028	BP	ribosomal small subunit assembly	1	0.9996453900709219	-0.0	1	0.04953435248638201	5.482804102050026	2	0.11651167596610869	3.335322512700486	0	0.0	-0.0	0	0.0	2.75200951926713	4	0.5966137566137566	-0.0	4	0.1562855162855163	5.203852544847335	3	0.10129356809198704	7.672395597645266	4	0.13338064821386325	6.829344653334651	2	0.07896358543417367	6.81136730555681	2	0.28868407578085	0.17760574128351947	0	0.0	2.670541549494709
GO:0000030	MF	mannosyltransferase activity	0	0.0	-0.0	2	1.4860305745914604	-0.0	1	0.8738375697458153	-0.0	0	0.0	-0.0	2	2.713185755534168	0.03648274979831735	1	2.2373015873015873	-0.0	3	1.7582120582120584	0.11935498231795091	4	2.0258713618397413	0.27002142741380303	3	1.5005322924059616	-0.0	3	1.7766806722689077	0.12228166146289465	1	2.165130568356375	-0.0	0	0.0	-0.0
GO:0000032	BP	cell wall mannoprotein biosynthetic process	0	0.0	-0.0	0	0.0	-0.0	1	7.864538127712337	0.17927297248184132	0	0.0	-0.0	0	0.0	-0.0	1	20.135714285714286	0.1828748015022606	0	0.0	-0.0	1	4.558210564139419	0.1730373202841411	2	9.00319375443577	0.8768924261163983	0	0.0	-0.0	0	0.0	-0.0	0	0.0	-0.0
GO:0000033	MF	alpha-1,3-mannosyltransferase activity	0	0.0	-0.0	1	6.687137585661572	0.20209962075651006	0	0.0	-0.0	0	0.0	-0.0	0	0.0	-0.0	0	0.0	-0.0	1	5.274636174636175	0.19691082433281537	0	0.0	-0.0	0	0.0	-0.0	1	5.330042016806724	0.20785496227014297	0	0.0	-0.0	0	0.0	-0.0
GO:0000035	MF	acyl binding	0	0.0	-0.0	1	4.458091723774381	0.12363948245899446	0	0.0	-0.0	0	0.0	-0.0	0	0.0	-0.0	0	0.0	-0.0	2	7.032848232848234	0.604539659162899	0	0.0	-0.0	0	0.0	-0.0	1	3.5533613445378154	0.12228166146289465	0	0.0	-0.0	0	0.0	-0.0
GO:0000036	MF	acyl carrier activity	0	0.0	-0.0	0	0.0	-0.0	0	0.0	-0.0	0	0.0	-0.0	0	0.0	-0.0	0	0.0	-0.0	1	5.274636174636175	0.19691082433281537	0	0.0	-0.0	0	0.0	-0.0	0	0.0	-0.0	0	0.0	-0.0	0	0.0	-0.0
GO:0000038	BP	very long-chain fatty acid metabolic process	0	0.0	-0.0	4	2.431686394786026	0.3180280140823617	2	1.4299160232204249	-0.0	1	3.6962412587412588	-0.0	1	1.1099396272639777	-0.0	0	0.0	-0.0	3	1.4385371385371386	-0.0	4	1.6575311142325158	0.0895695886674709	3	1.2277082392412413	-0.0	6	2.9072956455309398	0.7733561348883417	0	0.0	-0.0	0	0.0	-0.0
GO:0000041	BP	transition metal ion transport	0	0.0	-0.0	7	0.8358921982076964	-0.0	7	0.9830672659640423	-0.0	1	0.7260473901098902	-0.0	1	0.2180238553554242	0.1594827232675506	3	1.078698979591837	-0.0	13	1.2244691119691122	0.002597830659766067	8	0.6511729377342026	0.14686444146988029	12	0.9646279022609754	-0.0	10	0.9517932172869148	-0.0	3	1.0439022383146808	-0.0	3	0.6591468061521408	-0.0
GO:0000045	BP	autophagosome assembly	0	0.0	-0.0	3	1.7444706745204097	0.0684825857204683	1	0.683872880670638	-0.0	0	0.0	-0.0	2	2.123362765200653	-0.0	0	0.0	-0.0	1	0.45866401518575434	-0.0	2	0.7927322720242466	-0.0	2	0.7828864134291974	-0.0	1	0.4634819145049324	-0.0	0	0.0	-0.0	2	2.1398389069286887	-0.0
GO:0000049	MF	tRNA binding	0	0.0	-0.0	1	0.7430152872957302	-0.0	4	3.495350278983261	0.5043040670251848	0	0.0	-0.0	1	1.356592877767084	-0.0	1	2.2373015873015873	-0.0	1	0.5860706860706861	-0.0	6	3.0388070427596117	0.9086867611723607	5	2.500887154009936	0.5338026312996473	1	0.5922268907563026	-0.0	1	2.165130568356375	-0.0	1	1.3671193016488847	-0.0
GO:0000050	BP	urea cycle	0	0.0	-0.0	0	0.0	-0.0	0	0.0	-0.0	0	0.0	-0.0	1	4.069778633301252	-0.0	0	0.0	-0.0	2	3.516424116424117	0.30493000763453815	0	0.0	-0.0	0	0.0	-0.0	2	3.5533613445378154	0.3309215535666924	0	0.0	-0.0	2	8.202715809893308	0.42926592778769296
GO:0000053	BP	argininosuccinate metabolic process	0	0.0	-0.0	0	0.0	-0.0	0	0.0	-0.0	0	0.0	-0.0	0	0.0	-0.0	0	0.0	-0.0	1	10.54927234927235	0.3264909146820516	0	0.0	-0.0	0	0.0	-0.0	1	10.660084033613447	0.346009832907409	0	0.0	-0.0	1	24.608147429679924	0.36515978467564725
GO:0000054	BP	ribosomal subunit export from nucleus	1	16.86901595744681	-0.0	1	0.8358921982076964	-0.0	1	0.9830672659640421	-0.0	0	0.0	-0.0	0	0.0	-0.0	1	2.5169642857142858	-0.0	2	1.3186590436590437	-0.0	2	1.1395526410348547	-0.0	3	1.688098828956707	0.0025250969182803156	1	0.6662552521008405	-0.0	2	4.871543778801843	0.12763730800659603	0	0.0	-0.0
GO:0000055	BP	ribosomal large subunit export from nucleus	1	33.73803191489362	-0.0	1	1.671784396415393	-0.0	1	1.9661345319280843	-0.0	0	0.0	-0.0	0	0.0	-0.0	1	5.0339285714285715	-0.0	2	2.6373180873180875	0.19691082433281537	1	1.1395526410348547	-0.0	2	2.2507984386089426	0.15516575525357254	1	1.332510504201681	-0.0	1	4.871543778801843	-0.0	0	0.0	-0.0
GO:0000056	BP	ribosomal small subunit export from nucleus	0	0.0	-0.0	0	0.0	-0.0	0	0.0	-0.0	0	0.0	-0.0	0	0.0	-0.0	0	0.0	-0.0	1	2.10985446985447	0.026435312389500247	0	0.0	-0.0	2	3.6012775017743084	0.31509305676493615	1	2.1320168067226892	0.029914469769349392	0	0.0	-0.0	0	0.0	-0.0
GO:0000062	MF	fatty-acyl-CoA binding	0	0.0	-0.0	0	0.0	-0.0	1	3.9322690638561686	0.049987707368913815	0	0.0	-0.0	0	0.0	-0.0	1	10.067857142857143	0.08457961510962507	1	2.6373180873180875	0.06516030050811258	0	0.0	-0.0	1	2.2507984386089426	0.03095138212453836	0	0.0	-0.0	0	0.0	-0.0	0	0.0	-0.0
GO:0000064	MF	L-ornithine transmembrane transporter activity	0	0.0	-0.0	0	0.0	-0.0	1	5.2430254184748915	0.10115010449141237	0	0.0	-0.0	0	0.0	-0.0	0	0.0	-0.0	0	0.0	-0.0	2	6.077614085519224	0.5743007090641111	2	6.002129169623847	0.5993875123490712	0	0.0	-0.0	0	0.0	-0.0	0	0.0	-0.0
GO:0000070	BP	mitotic sister chromatid segregation	0	0.0	-0.0	2	0.8916183447548761	-0.0	2	1.0486050836949783	-0.0	0	0.0	-0.0	1	0.8139557266602503	-0.0	0	0.0	-0.0	5	1.7582120582120584	0.16191823804717015	6	1.823284225655767	0.2591234953555374	4	1.2004258339247693	-0.0	4	1.4213445378151262	-0.0	0	0.0	-0.0	2	1.6405431619786615	-0.0
GO:0000075	BP	cell cycle checkpoint signaling	0	0.0	-0.0	5	1.393153663679494	-0.0	5	1.6384454432734037	0.049987707368913815	1	1.6941105769230769	-0.0	4	2.034889316650626	0.08134663021186099	3	2.5169642857142858	0.04794675192090004	4	0.8791060291060292	-0.0	9	1.7093289615522818	0.31918487611286567	8	1.5005322924059616	0.11717084827131348	7	1.5545955882352942	0.1512248961188189	2	1.6238479262672811	-0.0	2	1.0253394762366634	-0.0
GO:0000076	BP	DNA replication checkpoint signaling	0	0.0	-0.0	1	1.9106107387604492	-0.0	3	6.74103268089629	0.8538920138983618	0	0.0	-0.0	1	3.4883816856867873	-0.0	2	11.506122448979593	0.38109632724459647	1	1.5070389070389072	-0.0	3	3.9070376264052156	0.5743007090641111	5	6.430852681739836	2.126896540009228	1	1.522869147659064	-0.0	1	5.567478604344965	-0.0	0	0.0	-0.0
GO:0000077	BP	DNA damage checkpoint signaling	0	0.0	-0.0	2	1.1145229309435953	-0.0	3	1.9661345319280843	0.07085996826359772	1	3.3882211538461537	-0.0	0	0.0	-0.0	2	3.355952380952381	0.04794675192090004	1	0.4395530145530146	-0.0	4	1.519403521379806	0.053897204860187675	4	1.5005322924059616	0.04974647476701804	3	1.3325105042016807	-0.0	2	3.2476958525345623	0.034207173611937036	0	0.0	-0.0
GO:0000079	BP	regulation of cyclin-dependent protein serine/threonine kinase activity	0	0.0	-0.0	1	0.7039092195433233	-0.0	1	0.8278461187065618	-0.0	0	0.0	-0.0	3	3.855579757864343	0.3797515096515482	0	0.0	-0.0	2	1.110449720976037	-0.0	1	0.47981163833046503	-0.0	1	0.47385230286504054	-0.0	2	1.1221141088014153	-0.0	1	2.0511763279165653	-0.0	1	1.29516565419368	-0.0
GO:0000082	BP	G1/S transition of mitotic cell cycle	0	0.0	-0.0	2	1.671784396415393	0.006512369713818885	1	0.9830672659640421	-0.0	0	0.0	-0.0	0	0.0	-0.0	1	2.5169642857142858	-0.0	1	0.6593295218295219	-0.0	2	1.1395526410348547	-0.0	1	0.5626996096522356	-0.0	1	0.6662552521008405	-0.0	2	4.871543778801843	0.12763730800659603	1	1.5380092143549953	-0.0
GO:0000086	BP	G2/M transition of mitotic cell cycle	0	0.0	-0.0	2	4.458091723774381	0.32901781829365784	0	0.0	-0.0	0	0.0	-0.0	0	0.0	-0.0	0	0.0	-0.0	1	1.7582120582120584	-0.0	0	0.0	-0.0	0	0.0	-0.0	2	3.5533613445378154	0.3309215535666924	0	0.0	-0.0	1	4.101357904946654	-0.0
GO:0000096	BP	sulfur amino acid metabolic process	0	0.0	-0.0	1	0.514395198897044	-0.0	2	1.2099289427249749	-0.0	1	3.12758875739645	-0.0	2	1.8783593692159621	-0.0	2	3.097802197802198	0.019476114205537097	4	1.6229649768111307	0.06516030050811258	3	1.051894745570635	-0.0	4	1.385106731451657	-0.0	4	1.6400129282482225	0.0684358788617187	1	1.498936547323644	-0.0	1	0.9464672088338432	-0.0
GO:0000097	BP	sulfur amino acid biosynthetic process	0	0.0	-0.0	1	0.7430152872957302	-0.0	1	0.8738375697458153	-0.0	1	4.517628205128205	-0.0	2	2.713185755534168	0.03648274979831735	1	2.2373015873015873	-0.0	3	1.7582120582120584	0.11935498231795091	2	1.0129356809198706	-0.0	2	1.0003548616039746	-0.0	3	1.7766806722689077	0.12228166146289465	0	0.0	-0.0	1	1.3671193016488847	-0.0
GO:0000098	BP	sulfur amino acid catabolic process	0	0.0	-0.0	0	0.0	-0.0	1	3.9322690638561686	0.049987707368913815	0	0.0	-0.0	0	0.0	-0.0	0	0.0	-0.0	0	0.0	-0.0	1	2.2791052820697093	0.03278384673179338	1	2.2507984386089426	0.03095138212453836	0	0.0	-0.0	0	0.0	-0.0	0	0.0	-0.0
GO:0000099	MF	sulfur amino acid transmembrane transporter activity	0	0.0	-0.0	0	0.0	-0.0	0	0.0	-0.0	0	0.0	-0.0	0	0.0	-0.0	0	0.0	-0.0	1	10.54927234927235	0.3264909146820516	0	0.0	-0.0	0	0.0	-0.0	1	10.660084033613447	0.346009832907409	0	0.0	-0.0	0	0.0	-0.0
GO:0000101	BP	sulfur amino acid transport	0	0.0	-0.0	0	0.0	-0.0	0	0.0	-0.0	0	0.0	-0.0	0	0.0	-0.0	0	0.0	-0.0	1	10.54927234927235	0.3264909146820516	0	0.0	-0.0	0	0.0	-0.0	1	10.660084033613447	0.346009832907409	0	0.0	-0.0	0	0.0	-0.0
GO:0000103	BP	sulfate assimilation	1	44.984042553191486	-0.0	1	2.2290458618871907	-0.0	0	0.0	-0.0	0	0.0	-0.0	1	4.069778633301252	-0.0	1	6.711904761904762	0.019476114205537097	1	1.7582120582120584	-0.0	0	0.0	-0.0	0	0.0	-0.0	0	0.0	-0.0	0	0.0	-0.0	0	0.0	-0.0
GO:0000104	MF	succinate dehydrogenase activity	0	0.0	-0.0	0	0.0	-0.0	0	0.0	-0.0	0	0.0	-0.0	0	0.0	-0.0	0	0.0	-0.0	0	0.0	-0.0	1	3.038807042759612	0.0895695886674709	0	0.0	-0.0	0	0.0	-0.0	0	0.0	-0.0	0	0.0	-0.0
GO:0000105	BP	L-histidine biosynthetic process	0	0.0	-0.0	2	2.9720611491829207	0.20209962075651006	1	1.7476751394916306	-0.0	0	0.0	-0.0	0	0.0	-0.0	0	0.0	-0.0	2	2.3442827442827445	0.15454664161486342	3	3.0388070427596117	0.3681638490849967	3	3.0010645848119233	0.38493636618715554	3	3.5533613445378154	0.43167605668027514	1	4.33026113671275	-0.0	0	0.0	-0.0
GO:0000109	CC	nucleotide-excision repair complex	0	0.0	-0.0	0	0.0	-0.0	0	0.0	-0.0	0	0.0	-0.0	0	0.0	-0.0	0	0.0	-0.0	0	0.0	-0.0	0	0.0	-0.0	0	0.0	-0.0	0	0.0	-0.0	0	0.0	-0.0	0	0.0	-0.0
GO:0000110	CC	nucleotide-excision repair factor 1 complex	0	0.0	-0.0	0	0.0	-0.0	0	0.0	-0.0	0	0.0	-0.0	0	0.0	-0.0	0	0.0	-0.0	0	0.0	-0.0	0	0.0	-0.0	0	0.0	-0.0	0	0.0	-0.0	0	0.0	-0.0	0	0.0	-0.0
GO:0000111	CC	nucleotide-excision repair factor 2 complex	0	0.0	-0.0	0	0.0	-0.0	0	0.0	-0.0	0	0.0	-0.0	0	0.0	-0.0	0	0.0	-0.0	0	0.0	-0.0	0	0.0	-0.0	0	0.0	-0.0	0	0.0	-0.0	0	0.0	-0.0	0	0.0	-0.0
GO:0000118	CC	histone deacetylase complex	0	0.0	-0.0	0	0.0	-0.0	1	1.0486050836949783	-0.0	0	0.0	-0.0	3	4.883734359961501	0.47874067699954	0	0.0	-0.0	1	0.7032848232848233	-0.0	1	0.6077614085519224	-0.0	1	0.6002129169623847	-0.0	0	0.0	0.029914469769349392	0	0.0	-0.0	2	3.281086323957323	0.12838253177761041
GO:0000120	CC	RNA polymerase I transcription regulator complex	0	0.0	-0.0	1	2.6748550342646285	0.023451280674856235	1	3.145815251084935	0.0057340323575091395	0	0.0	-0.0	0	0.0	-0.0	0	0.0	-0.0	3	6.32956340956341	0.9624372931761874	0	0.0	-0.0	1	1.8006387508871542	-0.0	2	4.2640336134453785	0.346009832907409	0	0.0	-0.0	1	4.921629485935985	0.03384101785192728
GO:0000122	BP	negative regulation of transcription by RNA polymerase II	0	0.0	-0.0	2	0.9223638049188374	-0.0	5	2.7119096992111507	0.4050295392671555	0	0.0	-0.0	5	4.210115827553018	0.8188385954161589	0	0.0	-0.0	3	1.0913040361316224	-0.0	4	1.2574373970039774	-0.0	6	1.8627297422970557	0.2679756427957748	3	1.1027673138220806	-0.0	1	1.3438741458763706	-0.0	5	4.242784039599987	0.7927040364883258
GO:0000123	CC	histone acetyltransferase complex	0	0.0	-0.0	2	0.9906870497276402	-0.0	2	1.165116759661087	-0.0	0	0.0	-0.0	1	0.9043952518447226	-0.0	1	1.4915343915343917	-0.0	2	0.7814275814275815	-0.0	2	0.6752904539465805	-0.0	1	0.33345162053465816	0.03095138212453836	3	1.1844537815126053	-0.0	1	1.44342037890425	-0.0	0	0.0	-0.0
GO:0000124	CC	SAGA complex	0	0.0	-0.0	0	0.0	-0.0	1	1.5729076255424674	-0.0	0	0.0	-0.0	0	0.0	-0.0	0	0.0	-0.0	0	0.0	-0.0	1	0.9116421128278837	-0.0	0	0.0	-0.0	0	0.0	-0.0	0	0.0	-0.0	0	0.0	-0.0
GO:0000126	CC	transcription factor TFIIIB complex	0	0.0	-0.0	0	0.0	-0.0	0	0.0	-0.0	0	0.0	-0.0	0	0.0	-0.0	1	13.423809523809524	0.12731121569956985	0	0.0	-0.0	2	6.077614085519224	0.5743007090641111	2	6.002129169623847	0.5993875123490712	0	0.0	-0.0	1	12.990783410138249	0.1150775995919533	0	0.0	-0.0
GO:0000137	CC	Golgi cis cisterna	0	0.0	-0.0	0	0.0	-0.0	1	7.864538127712337	0.17927297248184132	0	0.0	-0.0	0	0.0	-0.0	0	0.0	-0.0	0	0.0	-0.0	1	4.558210564139419	0.1730373202841411	1	4.501596877217885	0.16666717005889728	0	0.0	-0.0	0	0.0	-0.0	0	0.0	-0.0
GO:0000138	CC	Golgi trans cisterna	0	0.0	-0.0	0	0.0	-0.0	0	0.0	-0.0	0	0.0	-0.0	0	0.0	-0.0	0	0.0	-0.0	0	0.0	-0.0	0	0.0	-0.0	0	0.0	-0.0	0	0.0	-0.0	1	19.486175115207374	0.18636032164306526	0	0.0	-0.0
GO:0000139	CC	Golgi membrane	1	2.2492021276595744	-0.0	13	1.4488798102266736	0.15720119665790305	13	1.7039832610043397	0.3184799700664182	1	0.6776442307692307	-0.0	9	1.831400384985563	0.2316802222787096	6	2.013571428571429	0.026703577620076427	19	1.6703014553014555	0.5828897837386117	21	1.5953736974487962	0.6019280071092071	19	1.4255056777856636	0.31509305676493615	19	1.687846638655462	0.5779205137822574	5	1.6238479262672811	-0.0	9	1.845611057225994	0.24192951501604898
GO:0000145	CC	exocyst	0	0.0	-0.0	1	0.636870246253483	-0.0	1	0.7490036312106987	-0.0	0	0.0	-0.0	1	1.162793895228929	-0.0	1	1.917687074829932	-0.0	2	1.0046926046926048	-0.0	1	0.4341152918228017	-0.0	3	1.2861705363479672	-0.0	2	1.0152460984393759	-0.0	0	0.0	-0.0	1	1.1718165442704724	-0.0
GO:0000146	MF	microfilament motor activity	1	22.492021276595743	-0.0	1	1.1145229309435953	-0.0	4	5.2430254184748915	0.9633113692417549	0	0.0	-0.0	2	4.069778633301252	0.19516282681823988	2	6.711904761904762	0.2044803571873193	1	0.8791060291060292	-0.0	7	5.317912324829321	2.570816357212878	5	3.751330731014904	1.0331570896411981	1	0.8883403361344538	-0.0	1	3.2476958525345623	-0.0	0	0.0	-0.0
GO:0000147	BP	actin cortical patch assembly	0	0.0	-0.0	0	0.0	-0.0	0	0.0	-0.0	0	0.0	-0.0	0	0.0	-0.0	1	20.135714285714286	0.1828748015022606	0	0.0	-0.0	0	0.0	-0.0	0	0.0	-0.0	0	0.0	-0.0	0	0.0	-0.0	0	0.0	-0.0
GO:0000149	MF	SNARE binding	1	7.7115501519756835	-0.0	7	2.6748550342646285	0.660725071165343	3	1.348206536179258	-0.0	0	0.0	-0.0	4	2.7907053485494298	0.29278655509237694	2	2.3012244897959184	-0.0	8	2.4112622512622512	0.7519527149765352	6	1.5628150505620861	0.0895695886674709	5	1.2861705363479672	-0.0	7	2.1320168067226892	0.43538547967176616	2	2.2269914417379857	-0.0	4	2.812359706249134	0.29250433132838194
GO:0000150	MF	DNA strand exchange activity	0	0.0	-0.0	0	0.0	-0.0	0	0.0	-0.0	0	0.0	-0.0	0	0.0	-0.0	0	0.0	-0.0	0	0.0	-0.0	2	1.3023458754684052	-0.0	2	1.2861705363479674	-0.0	0	0.0	-0.0	1	2.7837393021724823	-0.0	0	0.0	-0.0
GO:0000151	CC	ubiquitin ligase complex	0	0.0	-0.0	18	1.8661779308822988	0.7454719560017016	12	1.4631698842255512	0.06471144793203566	1	0.6303667262969588	-0.0	11	2.0822123240145936	0.47874067699954	3	0.9365448504983389	-0.0	28	2.2897645409273317	3.017645642619294	18	1.272058762085419	0.10234565669247137	19	1.3260517932889895	0.16666717005889728	25	2.065907758452218	1.96366864784207	5	1.5105562104811916	-0.0	8	1.5260866623057316	-0.0
GO:0000152	CC	nuclear ubiquitin ligase complex	0	0.0	-0.0	2	2.057580795588176	0.0684825857204683	4	4.8397157708998995	0.8555896320388345	0	0.0	-0.0	0	0.0	-0.0	1	3.097802197802198	-0.0	1	0.8114824884055654	-0.0	4	2.8050526548550265	0.4713551992503931	5	3.462766828629142	0.9075234427314903	1	0.8200064641241113	-0.0	1	2.997873094647288	-0.0	1	1.8929344176676863	-0.0
GO:0000153	CC	cytoplasmic ubiquitin ligase complex	0	0.0	-0.0	0	0.0	-0.0	0	0.0	-0.0	0	0.0	-0.0	0	0.0	-0.0	0	0.0	-0.0	0	0.0	-0.0	0	0.0	-0.0	0	0.0	-0.0	1	2.665021008403362	0.06825597993879702	0	0.0	-0.0	0	0.0	-0.0
GO:0000154	BP	rRNA modification	0	0.0	-0.0	3	1.1145229309435951	-0.0	6	2.6215127092374457	0.5022911665068799	0	0.0	-0.0	0	0.0	-0.0	3	3.3559523809523815	0.1284440112713565	2	0.5860706860706861	-0.0	8	2.0258713618397413	0.4240037265121161	8	2.000709723207949	0.44471165192192474	7	2.072794117647059	0.346009832907409	4	4.33026113671275	0.35895865340545474	1	0.6835596508244424	-0.0
GO:0000155	MF	phosphorelay sensor kinase activity	0	0.0	-0.0	0	0.0	-0.0	0	0.0	-0.0	0	0.0	-0.0	0	0.0	-0.0	0	0.0	-0.0	0	0.0	-0.0	0	0.0	-0.0	0	0.0	-0.0	0	0.0	-0.0	0	0.0	-0.0	0	0.0	-0.0
GO:0000156	MF	phosphorelay response regulator activity	0	0.0	-0.0	6	3.3435687928307853	0.8725063030523655	1	0.6553781773093614	-0.0	2	6.7764423076923075	0.07813356155404216	4	4.069778633301252	0.5705390542766107	1	1.6779761904761905	-0.0	6	2.6373180873180875	0.6228980571077025	1	0.3798508803449515	-0.0	0	0.0	0.31509305676493615	7	3.1091911764705884	1.0374873417627657	1	1.6238479262672811	-0.0	3	3.0760184287099905	0.2300862766236472
GO:0000159	CC	protein phosphatase type 2A complex	0	0.0	-0.0	3	4.4580917237743805	0.4737931961666797	1	1.7476751394916306	-0.0	0	0.0	-0.0	1	2.713185755534168	-0.0	0	0.0	-0.0	2	2.3442827442827445	0.15454664161486342	0	0.0	-0.0	1	1.0003548616039746	-0.0	3	3.5533613445378154	0.43167605668027514	0	0.0	-0.0	0	0.0	-0.0
GO:0000160	BP	phosphorelay signal transduction system	0	0.0	-0.0	13	2.556846723929424	1.4089972008169724	7	1.6191696145290106	0.057834667504009105	3	3.5875282805429864	-0.0	7	2.513686802921361	0.4798461148554967	4	2.36890756302521	0.08457961510962507	12	1.8616362969304145	0.5053577837464931	8	1.0725201327386866	-0.0	7	0.9267993570742704	-0.0	15	2.3514891250617893	1.528269903238367	5	2.8656139875304962	0.26662580424747734	6	2.1713071261482284	0.26165437551915005
GO:0000162	BP	tryptophan biosynthetic process	0	0.0	-0.0	2	1.9106107387604492	0.052660112523250285	0	0.0	-0.0	0	0.0	-0.0	0	0.0	-0.0	0	0.0	-0.0	2	1.5070389070389072	0.026435312389500247	1	0.6511729377342026	-0.0	1	0.6430852681739837	-0.0	5	3.807172869147659	0.9483172195907085	0	0.0	-0.0	0	0.0	-0.0
GO:0000164	CC	protein phosphatase type 1 complex	0	0.0	-0.0	1	2.2290458618871907	-0.0	1	2.6215127092374457	-0.0	0	0.0	-0.0	0	0.0	-0.0	2	13.423809523809524	0.4855471114716284	1	1.7582120582120584	-0.0	1	1.519403521379806	-0.0	2	3.0010645848119233	0.2544500702270808	1	1.7766806722689077	-0.0	2	12.990783410138249	0.4708815930189666	0	0.0	-0.0
GO:0000165	BP	MAPK cascade	0	0.0	-0.0	5	2.026405328988355	0.2556022855025672	6	2.8598320464408498	0.6045913364858946	1	2.4641608391608387	-0.0	3	2.219879254527955	0.06374013167673485	0	0.0	-0.0	10	3.1967491967491966	1.7825355984513738	9	2.4862966713487733	1.0069385065372642	9	2.4554164784824826	0.9791486780816889	8	2.584262796027502	0.8745534550468969	1	1.180980310012568	-0.0	4	2.982805749052112	0.3426924728038867
GO:0000166	MF	nucleotide binding	2	2.558334173641222	-0.0	25	1.5846297596354435	0.48056718269631854	27	2.012725397613584	1.7149698056979672	2	0.770780167699599	-0.0	13	1.5044679307938273	0.05470025427697334	13	2.4811780636425187	0.8614341022885298	29	1.4498999911322188	0.4223538692749655	45	1.9442604302016473	3.356434768311079	41	1.749435753231595	2.044569343915097	33	1.6672169341670318	1.133770333941298	12	2.2164369799288006	0.37297541420766556	9	1.0496366202233143	-0.0
GO:0000171	MF	ribonuclease MRP activity	0	0.0	-0.0	0	0.0	-0.0	0	0.0	-0.0	0	0.0	-0.0	0	0.0	-0.0	0	0.0	-0.0	0	0.0	-0.0	0	0.0	-0.0	0	0.0	-0.0	0	0.0	-0.0	0	0.0	-0.0	0	0.0	-0.0
GO:0000172	CC	ribonuclease MRP complex	0	0.0	-0.0	0	0.0	-0.0	0	0.0	-0.0	0	0.0	-0.0	0	0.0	-0.0	0	0.0	-0.0	0	0.0	-0.0	0	0.0	-0.0	0	0.0	-0.0	0	0.0	-0.0	0	0.0	-0.0	0	0.0	-0.0
GO:0000175	MF	3'-5'-RNA exonuclease activity	0	0.0	-0.0	3	2.11172765862997	0.15032963712396036	1	0.8278461187065618	-0.0	1	4.2798582995951415	-0.0	3	3.855579757864343	0.3797515096515482	1	2.119548872180451	-0.0	5	2.776124302440092	0.5649989806654184	3	1.439434914991395	-0.0	4	1.8954092114601622	0.21722081278941244	3	1.683171163202123	0.009628352057080472	1	2.0511763279165653	-0.0	3	3.8854969625810405	0.36515978467564725
GO:0000176	CC	nuclear exosome (RNase complex)	0	0.0	-0.0	0	0.0	-0.0	2	3.145815251084935	0.16672291858522564	0	0.0	-0.0	0	0.0	-0.0	0	0.0	-0.0	1	1.054927234927235	-0.0	1	0.9116421128278837	-0.0	1	0.9003193754435771	-0.0	0	0.0	-0.0	0	0.0	-0.0	0	0.0	-0.0
GO:0000177	CC	cytoplasmic exosome (RNase complex)	0	0.0	-0.0	0	0.0	2.0363574967937517	2	0.2711909699211151	0.4050295392671555	0	0.0	-0.0	0	0.0	0.5611636116174276	0	0.0	0.03516723951562617	1	0.09094200301096853	2.265604482169353	1	0.07858983731274859	2.905701304307742	1	0.07761373926237733	2.886515191898758	0	0.0	3.1611993922214126	0	0.0	0.028307715462560917	0	0.0	0.5198791444004067
GO:0000178	CC	exosome (RNase complex)	0	0.0	-0.0	2	0.21925041264464165	0.8081018728895007	2	0.2578537091053225	0.5013455339020695	0	0.0	-0.0	0	0.0	0.6637074547099182	1	0.33009367681498825	-0.0	3	0.25940833645751676	1.113778253252024	3	0.22417429003964345	1.7964908027078785	3	0.22139001035497793	1.7929464705867155	1	0.08737773798043807	2.383885654317346	1	0.31944549369192415	-0.0	0	0.0	0.6196735527643553
GO:0000179	MF	rRNA (adenine-N6,N6-)-dimethyltransferase activity	0	0.0	-0.0	0	0.0	-0.0	0	0.0	-0.0	0	0.0	-0.0	0	0.0	-0.0	1	13.423809523809524	0.12731121569956985	0	0.0	-0.0	0	0.0	-0.0	2	6.002129169623847	0.5993875123490712	0	0.0	-0.0	1	12.990783410138249	0.1150775995919533	0	0.0	-0.0
GO:0000182	MF	rDNA binding	0	0.0	-0.0	0	0.0	-0.0	0	0.0	-0.0	0	0.0	-0.0	0	0.0	-0.0	0	0.0	-0.0	0	0.0	-0.0	0	0.0	-0.0	0	0.0	-0.0	0	0.0	-0.0	0	0.0	-0.0	0	0.0	-0.0
GO:0000183	BP	rDNA heterochromatin formation	0	0.0	-0.0	0	0.0	-0.0	0	0.0	-0.0	0	0.0	-0.0	0	0.0	-0.0	0	0.0	-0.0	0	0.0	-0.0	0	0.0	-0.0	0	0.0	-0.0	0	0.0	-0.0	0	0.0	-0.0	0	0.0	-0.0
GO:0000184	BP	nuclear-transcribed mRNA catabolic process, nonsense-mediated decay	0	0.0	-0.0	3	2.3601662067040836	0.20209962075651006	3	2.7757193391925896	0.21707930135263703	0	0.0	-0.0	3	4.309177376436619	0.3912834579984746	1	2.36890756302521	-0.0	4	2.482181729240553	0.3264909146820516	2	1.0725201327386866	-0.0	2	1.0591992652277378	-0.0	3	1.8811913000494316	0.1558351798143119	2	4.584982380048793	0.1150775995919533	2	2.895076168197638	0.08489961620815825
GO:0000209	BP	protein polyubiquitination	0	0.0	-0.0	7	1.586778410156983	0.12330617255365978	5	1.3329725640190404	-0.0	2	2.7565189048239898	-0.0	8	3.3110063457366117	1.0524016051020233	4	2.730266343825666	0.12901056374434222	10	1.788012262588534	0.3264909146820516	11	1.6996717357807998	0.31918487611286567	9	1.3733685388122363	0.08604621025603507	10	1.806793904002279	0.346009832907409	4	2.642193235960322	0.11521536360308539	6	2.502523467425077	0.36515978467564725
GO:0000212	BP	meiotic spindle organization	0	0.0	-0.0	0	0.0	-0.0	1	3.145815251084935	0.0057340323575091395	0	0.0	-0.0	0	0.0	-0.0	0	0.0	-0.0	0	0.0	-0.0	1	1.8232842256557673	-0.0	1	1.8006387508871542	-0.0	0	0.0	-0.0	0	0.0	-0.0	0	0.0	-0.0
GO:0000213	MF	tRNA-intron endonuclease activity	0	0.0	-0.0	0	0.0	-0.0	0	0.0	-0.0	0	0.0	-0.0	0	0.0	-0.0	0	0.0	-0.0	0	0.0	-0.0	1	9.116421128278837	0.31918487611286567	0	0.0	-0.0	0	0.0	-0.0	0	0.0	-0.0	0	0.0	-0.0
GO:0000214	CC	tRNA-intron endonuclease complex	0	0.0	-0.0	0	0.0	-0.0	0	0.0	-0.0	0	0.0	-0.0	0	0.0	-0.0	0	0.0	-0.0	0	0.0	-0.0	1	9.116421128278837	0.31918487611286567	0	0.0	-0.0	0	0.0	-0.0	0	0.0	-0.0	0	0.0	-0.0
GO:0000215	MF	tRNA 2'-phosphotransferase activity	0	0.0	-0.0	0	0.0	-0.0	1	15.729076255424674	0.3184799700664182	0	0.0	-0.0	0	0.0	-0.0	0	0.0	-0.0	0	0.0	-0.0	1	9.116421128278837	0.31918487611286567	1	9.00319375443577	0.31509305676493615	0	0.0	-0.0	0	0.0	-0.0	0	0.0	-0.0
GO:0000217	MF	DNA secondary structure binding	0	0.0	-0.0	1	0.36146689652224706	-0.0	1	0.4251101690655317	-0.0	0	0.0	-0.0	2	1.3199282053950003	-0.0	0	0.0	-0.0	0	0.0	0.4193993214704929	6	1.4783385613425137	0.0895695886674709	8	1.946636487445572	0.4117056127387796	1	0.28811037928684985	0.12228166146289465	2	2.1066135259683647	-0.0	1	0.6650850656670249	-0.0
GO:0000220	CC	vacuolar proton-transporting V-type ATPase, V0 domain	0	0.0	-0.0	0	0.0	-0.0	0	0.0	-0.0	0	0.0	-0.0	0	0.0	-0.0	0	0.0	-0.0	2	7.032848232848234	0.604539659162899	0	0.0	-0.0	0	0.0	-0.0	0	0.0	-0.0	0	0.0	-0.0	0	0.0	-0.0
GO:0000221	CC	vacuolar proton-transporting V-type ATPase, V1 domain	0	0.0	-0.0	1	3.343568792830786	0.0684825857204683	0	0.0	-0.0	0	0.0	-0.0	2	12.209335899903754	0.6956162991851675	0	0.0	-0.0	1	2.6373180873180875	0.06516030050811258	0	0.0	-0.0	0	0.0	-0.0	1	2.665021008403362	0.06825597993879702	0	0.0	-0.0	2	12.304073714839962	0.6558805467542433
GO:0000224	MF	peptide-N4-(N-acetyl-beta-glucosaminyl)asparagine amidase activity	0	0.0	-0.0	0	0.0	-0.0	0	0.0	-0.0	0	0.0	-0.0	0	0.0	-0.0	0	0.0	-0.0	0	0.0	-0.0	0	0.0	-0.0	0	0.0	-0.0	0	0.0	-0.0	0	0.0	-0.0	0	0.0	-0.0
GO:0000226	BP	microtubule cytoskeleton organization	1	2.3675811870100785	-0.0	8	0.9385456260577644	-0.0	17	2.345564003001925	1.3987710517278014	0	0.0	-0.0	7	1.4993921280583558	-0.0	8	2.8260651629072684	0.5075921923552577	15	1.3880621512200462	0.16669438185155694	25	1.999215159710271	1.80344127180706	29	2.2902861305143625	3.24074967891355	11	1.0286045997346307	-0.0	5	1.709313606597138	-0.0	7	1.5110265965592935	-0.0
GO:0000228	CC	nuclear chromosome	0	0.0	-0.0	9	0.872235337260205	-0.0	22	2.50753389579234	2.5152486029745083	0	0.0	-0.0	8	1.4155751768004354	-0.0	5	1.4591097308488614	-0.0	12	0.9173280303715088	-0.0	29	1.9157696573919294	1.907528793919393	26	1.6962538957632611	1.062188836129212	12	0.926963829009865	-0.0	6	1.6944500100180326	-0.0	5	0.8915995445536206	-0.0
GO:0000234	MF	phosphoethanolamine N-methyltransferase activity	0	0.0	-0.0	0	0.0	-0.0	0	0.0	-0.0	0	0.0	-0.0	0	0.0	-0.0	0	0.0	-0.0	0	0.0	-0.0	0	0.0	-0.0	0	0.0	-0.0	0	0.0	-0.0	0	0.0	-0.0	0	0.0	-0.0
GO:0000242	CC	pericentriolar material	0	0.0	-0.0	0	0.0	-0.0	0	0.0	-0.0	0	0.0	-0.0	0	0.0	-0.0	0	0.0	-0.0	0	0.0	-0.0	1	3.038807042759612	0.0895695886674709	1	3.0010645848119233	0.08637169704760861	0	0.0	-0.0	0	0.0	-0.0	0	0.0	-0.0
GO:0000243	CC	commitment complex	0	0.0	-0.0	1	1.671784396415393	-0.0	1	1.9661345319280843	-0.0	0	0.0	-0.0	0	0.0	-0.0	0	0.0	-0.0	3	3.9559771309771317	0.5192772726784532	1	1.1395526410348547	-0.0	1	1.1253992193044713	-0.0	3	3.9975315126050424	0.516771057657792	1	4.871543778801843	-0.0	0	0.0	-0.0
GO:0000244	BP	spliceosomal tri-snRNP complex assembly	0	0.0	-0.0	1	4.458091723774381	0.12363948245899446	0	0.0	-0.0	0	0.0	-0.0	1	8.139557266602504	0.12090883010852489	0	0.0	-0.0	0	0.0	-0.0	0	0.0	-0.0	0	0.0	-0.0	1	3.5533613445378154	0.12228166146289465	0	0.0	-0.0	1	8.202715809893308	0.13688520721914937
GO:0000245	BP	spliceosomal complex assembly	0	0.0	-0.0	3	1.9106107387604487	0.12363948245899446	3	2.2470108936320963	0.1255383562106952	0	0.0	-0.0	1	1.162793895228929	-0.0	2	3.835374149659864	0.08457961510962507	3	1.507038907038907	-0.0	5	2.170576459114008	0.3410073775423469	4	1.714894048463956	0.08637169704760861	6	3.0457382953181273	0.8486282655978918	2	3.7116524028966422	0.07006892132024009	1	1.1718165442704724	-0.0
GO:0000247	MF	C-8 sterol isomerase activity	0	0.0	-0.0	1	13.374275171323143	0.32901781829365784	0	0.0	-0.0	0	0.0	-0.0	0	0.0	-0.0	0	0.0	-0.0	1	10.54927234927235	0.3264909146820516	0	0.0	-0.0	0	0.0	-0.0	1	10.660084033613447	0.346009832907409	0	0.0	-0.0	0	0.0	-0.0
GO:0000248	MF	C-5 sterol desaturase activity	0	0.0	-0.0	0	0.0	-0.0	0	0.0	-0.0	0	0.0	-0.0	0	0.0	-0.0	0	0.0	-0.0	0	0.0	-0.0	0	0.0	-0.0	0	0.0	-0.0	0	0.0	-0.0	0	0.0	-0.0	1	2.4608147429679925	-0.0
GO:0000249	MF	C-22 sterol desaturase (NADPH) activity	0	0.0	-0.0	1	13.374275171323143	0.32901781829365784	0	0.0	-0.0	0	0.0	-0.0	0	0.0	-0.0	0	0.0	-0.0	1	10.54927234927235	0.3264909146820516	0	0.0	-0.0	0	0.0	-0.0	1	10.660084033613447	0.346009832907409	0	0.0	-0.0	0	0.0	-0.0
GO:0000253	MF	3-keto sterol reductase activity	0	0.0	-0.0	0	0.0	-0.0	0	0.0	-0.0	0	0.0	-0.0	0	0.0	-0.0	0	0.0	-0.0	0	0.0	-0.0	0	0.0	-0.0	0	0.0	-0.0	0	0.0	-0.0	0	0.0	-0.0	0	0.0	-0.0
GO:0000254	MF	C-4 methylsterol oxidase activity	0	0.0	-0.0	0	0.0	-0.0	0	0.0	-0.0	0	0.0	-0.0	0	0.0	-0.0	0	0.0	-0.0	0	0.0	-0.0	0	0.0	-0.0	0	0.0	-0.0	0	0.0	-0.0	0	0.0	-0.0	0	0.0	-0.0
GO:0000255	BP	allantoin metabolic process	0	0.0	-0.0	0	0.0	-0.0	2	6.29163050216987	0.4050295392671555	0	0.0	-0.0	1	4.883734359961502	0.019751493255404737	0	0.0	-0.0	0	0.0	-0.0	2	3.6465684513115346	0.31918487611286567	2	3.6012775017743084	0.31509305676493615	1	2.1320168067226892	0.029914469769349392	1	7.7944700460829495	0.04068221435741919	0	0.0	-0.0
GO:0000256	BP	allantoin catabolic process	0	0.0	-0.0	0	0.0	-0.0	2	7.864538127712337	0.5316319506807906	0	0.0	-0.0	1	6.104667949951877	0.06374013167673485	0	0.0	-0.0	0	0.0	-0.0	2	4.558210564139419	0.389859710574971	2	4.501596877217885	0.4117056127387796	1	2.665021008403362	0.06825597993879702	1	9.743087557603687	0.07273260244496664	0	0.0	-0.0
GO:0000257	MF	nitrilase activity	0	0.0	-0.0	1	13.374275171323143	0.32901781829365784	0	0.0	-0.0	0	0.0	-0.0	0	0.0	-0.0	1	40.27142857142857	0.2862166939190278	0	0.0	-0.0	0	0.0	-0.0	0	0.0	-0.0	0	0.0	-0.0	0	0.0	-0.0	0	0.0	-0.0
GO:0000266	BP	mitochondrial fission	1	14.20548712206047	-0.0	1	0.7039092195433233	-0.0	2	1.6556922374131235	-0.0	0	0.0	-0.0	0	0.0	-0.0	0	0.0	-0.0	2	1.110449720976037	-0.0	1	0.47981163833046503	-0.0	2	0.9477046057300811	-0.0	1	0.5610570544007076	-0.0	0	0.0	-0.0	0	0.0	-0.0
GO:0000268	MF	peroxisome targeting sequence binding	0	0.0	-0.0	0	0.0	-0.0	0	0.0	-0.0	0	0.0	-0.0	0	0.0	-0.0	1	20.135714285714286	0.1828748015022606	0	0.0	-0.0	0	0.0	-0.0	0	0.0	-0.0	0	0.0	-0.0	0	0.0	-0.0	0	0.0	-0.0
GO:0000270	BP	peptidoglycan metabolic process	0	0.0	-0.0	0	0.0	-0.0	0	0.0	-0.0	0	0.0	-0.0	0	0.0	-0.0	0	0.0	-0.0	0	0.0	-0.0	0	0.0	-0.0	0	0.0	-0.0	0	0.0	-0.0	0	0.0	-0.0	0	0.0	-0.0
GO:0000271	BP	polysaccharide biosynthetic process	0	0.0	-0.0	7	0.8140863147761913	-0.0	12	1.6412949136095314	0.24199840357318764	0	0.0	-0.0	6	1.2740176591203918	-0.0	7	2.4513043478260874	0.2862166939190278	17	1.5594576516315648	0.3643895599369268	25	1.9818306800606167	1.7794799719221224	27	2.113793316258833	2.385343288028373	12	1.112356594811838	-0.0	10	3.3889000200360653	1.1027313176017486	5	1.0699194534643446	-0.0
GO:0000272	BP	polysaccharide catabolic process	0	0.0	-0.0	5	0.9160462446111741	-0.0	3	0.6464003940585483	-0.0	0	0.0	-0.0	1	0.33450235342202067	-0.0	2	1.1033268101761253	-0.0	3	0.43353174038105546	0.19691082433281537	8	0.999059849674393	-0.0	8	0.9866513703491255	-0.0	6	0.8761712904339819	-0.0	2	1.067735622751089	-0.0	4	1.3483916399824616	-0.0
GO:0000274	CC	mitochondrial proton-transporting ATP synthase, stator stalk	0	0.0	-0.0	0	0.0	-0.0	0	0.0	-0.0	0	0.0	-0.0	0	0.0	-0.0	0	0.0	-0.0	0	0.0	-0.0	0	0.0	-0.0	0	0.0	-0.0	0	0.0	-0.0	0	0.0	-0.0	0	0.0	-0.0
GO:0000275	CC	mitochondrial proton-transporting ATP synthase complex, catalytic sector F(1)	0	0.0	-0.0	0	0.0	-0.0	1	3.9322690638561686	0.049987707368913815	0	0.0	-0.0	0	0.0	-0.0	0	0.0	-0.0	0	0.0	-0.0	1	2.2791052820697093	0.03278384673179338	1	2.2507984386089426	0.03095138212453836	0	0.0	-0.0	1	9.743087557603687	0.07273260244496664	0	0.0	-0.0
GO:0000276	CC	mitochondrial proton-transporting ATP synthase complex, coupling factor F(o)	0	0.0	-0.0	0	0.0	-0.0	0	0.0	-0.0	0	0.0	-0.0	0	0.0	-0.0	0	0.0	-0.0	0	0.0	0.013533255590706336	0	0.0	0.10921169138175982	0	0.0	0.10785252056150359	0	0.0	0.018078733655347647	0	0.0	-0.0	0	0.0	-0.0
GO:0000278	BP	mitotic cell cycle	1	1.1890055300403037	-0.0	22	1.296185258894754	0.12363948245899446	15	1.0393662723848904	-0.0	1	0.35822602507624535	-0.0	16	1.7211398625414986	0.3797515096515482	11	1.951478917558213	0.2328752250851301	27	1.254759266213011	0.14925636199190356	38	1.526096928962977	1.0108177447021514	36	1.4278192738312236	0.6528092449477941	25	1.1740180653759302	0.003449058998753599	8	1.373474897988185	-0.0	15	1.6260890372035193	0.2487844114771452
GO:0000280	BP	nuclear division	0	0.0	-0.0	13	1.1145229309435951	-0.0	16	1.6132385902999666	0.30385420487776604	0	0.0	-0.0	10	1.565299474346635	0.06374013167673485	7	1.807051282051282	0.04794675192090004	17	1.1496001919078842	-0.0	31	1.8115965062605377	1.6461724570178355	26	1.5005322924059616	0.5565980211933963	17	1.161675824175824	-0.0	5	1.2491137894363702	-0.0	11	1.7351898828620458	0.2313419850722333
GO:0000281	BP	mitotic cytokinesis	1	2.620429663292708	-0.0	9	1.1686259858437698	-0.0	7	1.0689663474560458	-0.0	0	0.0	-0.0	7	1.6595213844529373	-0.0	5	1.9549237170596392	0.04794675192090004	14	1.4338816785418727	0.19691082433281537	19	1.6816699168669695	0.6331552267237127	19	1.660783313925045	0.6500780739510698	11	1.1384555764053192	-0.0	3	1.1351169970023711	-0.0	4	0.9556562108613562	-0.0
GO:0000285	MF	1-phosphatidylinositol-3-phosphate 5-kinase activity	0	0.0	-0.0	0	0.0	-0.0	0	0.0	-0.0	0	0.0	-0.0	0	0.0	-0.0	0	0.0	-0.0	1	2.6373180873180875	0.06516030050811258	1	2.2791052820697093	0.03278384673179338	1	2.2507984386089426	0.03095138212453836	0	0.0	-0.0	1	9.743087557603687	0.07273260244496664	0	0.0	-0.0
GO:0000287	MF	magnesium ion binding	0	0.0	-0.0	5	1.671784396415393	0.10115543180497812	4	1.5729076255424674	-0.0	0	0.0	-0.0	1	0.6104667949951877	-0.0	1	1.0067857142857144	-0.0	9	2.373586278586279	0.8362939342138769	7	1.5953736974487964	0.1730373202841411	7	1.57555890702626	0.16666717005889728	8	2.1320168067226892	0.414382865610015	3	2.922926267281106	0.09073786968943756	0	0.0	-0.0
GO:0000288	BP	nuclear-transcribed mRNA catabolic process, deadenylation-dependent decay	0	0.0	-0.0	3	1.1800831033520418	-0.0	4	1.8504795594617263	0.10115010449141237	2	4.783371040723981	-0.0	4	2.8727849176244127	0.31778243435338455	0	0.0	-0.0	6	1.8616362969304145	0.22281457091477827	5	1.340650165923358	-0.0	4	1.0591992652277378	-0.0	4	1.2541275333662878	-0.0	1	1.1462455950121984	-0.0	4	2.895076168197638	0.3119660782851476
GO:0000289	BP	nuclear-transcribed mRNA poly(A) tail shortening	0	0.0	-0.0	0	0.0	-0.0	0	0.0	-0.0	0	0.0	-0.0	1	3.4883816856867873	-0.0	0	0.0	-0.0	0	0.0	-0.0	1	1.3023458754684052	-0.0	2	2.572341072695935	0.17280004176530112	0	0.0	-0.0	0	0.0	-0.0	1	3.5154496328114178	-0.0
GO:0000290	BP	deadenylation-dependent decapping of nuclear-transcribed mRNA	0	0.0	-0.0	1	1.4860305745914604	-0.0	1	1.7476751394916306	-0.0	1	9.03525641025641	-0.0	1	2.713185755534168	-0.0	0	0.0	-0.0	2	2.3442827442827445	0.15454664161486342	2	2.0258713618397413	0.10342152517931592	2	2.000709723207949	0.09656385084066009	2	2.3689075630252105	0.1630666827882161	1	4.33026113671275	-0.0	1	2.7342386032977695	-0.0
GO:0000293	MF	ferric-chelate reductase activity	0	0.0	-0.0	1	4.458091723774381	0.12363948245899446	0	0.0	-0.0	0	0.0	-0.0	1	8.139557266602504	0.12090883010852489	1	13.423809523809524	0.12731121569956985	0	0.0	-0.0	0	0.0	-0.0	0	0.0	-0.0	0	0.0	-0.0	1	12.990783410138249	0.1150775995919533	1	8.202715809893308	0.13688520721914937
GO:0000295	MF	adenine nucleotide transmembrane transporter activity	0	0.0	-0.0	4	3.1468882756054453	0.4248499068369172	1	0.9252397797308631	-0.0	0	0.0	-0.0	2	2.8727849176244127	0.06374013167673485	2	4.73781512605042	0.12731121569956985	4	2.482181729240553	0.3264909146820516	7	3.753820464585403	1.5896382478722015	5	2.647998163069344	0.5993875123490712	3	1.8811913000494316	0.1558351798143119	0	0.0	-0.0	3	4.342614252296457	0.36515978467564725
GO:0000301	BP	retrograde transport, vesicle recycling within Golgi	0	0.0	-0.0	1	6.687137585661572	0.20209962075651006	0	0.0	-0.0	0	0.0	-0.0	0	0.0	-0.0	0	0.0	-0.0	2	10.54927234927235	0.9095770957183462	0	0.0	-0.0	0	0.0	-0.0	2	10.660084033613447	0.9084783364168503	0	0.0	-0.0	0	0.0	-0.0
GO:0000302	BP	response to reactive oxygen species	2	3.8014683847767454	-0.0	18	1.6953306555198349	0.4767036043818603	14	1.5507539970137003	0.17927297248184132	4	2.290628385698808	-0.0	9	1.5476622971708982	0.006939925173632089	2	0.5672032193158953	-0.0	26	1.9315569090216977	1.5694666058728737	26	1.6692038685580968	0.9171363498306625	27	1.7118748688011676	1.15493077693836	23	1.7266333293880933	0.9084783364168503	3	0.8233595119101706	-0.0	10	1.7329681288506988	0.21756505304316529
GO:0000303	BP	response to superoxide	0	0.0	-0.0	2	2.9720611491829207	0.20209962075651006	1	1.7476751394916306	-0.0	0	0.0	-0.0	1	2.713185755534168	-0.0	0	0.0	-0.0	3	3.516424116424117	0.4193993214704929	0	0.0	-0.0	1	1.0003548616039746	-0.0	3	3.5533613445378154	0.43167605668027514	0	0.0	-0.0	1	2.7342386032977695	-0.0
GO:0000304	BP	response to singlet oxygen	0	0.0	-0.0	2	4.458091723774381	0.32901781829365784	0	0.0	-0.0	1	13.552884615384615	-0.0	2	8.139557266602504	0.47359309091592827	0	0.0	-0.0	3	5.274636174636175	0.7724913376557848	0	0.0	-0.0	0	0.0	-0.0	3	5.330042016806723	0.7774717829457507	0	0.0	-0.0	3	12.304073714839962	1.2799566197056391
GO:0000305	BP	response to oxygen radical	0	0.0	-0.0	3	3.6475295921790387	0.3495368475901583	1	1.4299160232204249	-0.0	0	0.0	-0.0	1	2.2198792545279553	-0.0	0	0.0	-0.0	3	2.877074277074277	0.3264909146820516	0	0.0	-0.0	1	0.818472159494161	-0.0	3	2.9072956455309398	0.346009832907409	0	0.0	-0.0	1	2.237104311789084	-0.0
GO:0000307	CC	cyclin-dependent protein kinase holoenzyme complex	0	0.0	-0.0	0	0.0	-0.0	2	2.2470108936320963	0.049987707368913815	0	0.0	-0.0	0	0.0	-0.0	0	0.0	-0.0	0	0.0	-0.0	2	1.3023458754684052	-0.0	2	1.2861705363479674	-0.0	0	0.0	-0.0	2	5.567478604344965	0.18636032164306526	0	0.0	-0.0
GO:0000311	CC	plastid large ribosomal subunit	0	0.0	-0.0	1	3.343568792830786	0.0684825857204683	0	0.0	-0.0	0	0.0	-0.0	1	6.104667949951877	0.06374013167673485	0	0.0	-0.0	3	7.911954261954263	1.2501781946586712	0	0.0	-0.0	0	0.0	-0.0	4	10.660084033613447	2.6034623202334686	0	0.0	-0.0	2	12.304073714839962	0.6558805467542433
GO:0000312	CC	plastid small ribosomal subunit	0	0.0	-0.0	0	0.0	1.6135826752166742	0	0.0	1.1574746547691526	0	0.0	-0.0	0	0.0	0.3797515096515482	0	0.0	-0.0	0	0.0	2.379274392921641	0	0.0	3.072185046146947	0	0.0	3.049733086186603	0	0.0	2.3555442503086823	0	0.0	-0.0	0	0.0	0.36515978467564725
GO:0000313	CC	organellar ribosome	1	0.702875664893617	-0.0	4	0.13931536636794942	6.107905397309519	1	0.04096113608183509	7.090789743338255	0	0.0	0.2620295111951403	2	0.12718058229066412	2.663412637303429	1	0.1048735119047619	1.012783238135722	9	0.2472485706860707	5.646192883594364	2	0.04748136004311894	13.970112885611151	2	0.0468916341376863	14.152228455126941	8	0.22208508403361346	6.096945821519871	1	0.10149049539170507	1.0497053166150752	3	0.1922511517943744	1.95525309781958
GO:0000314	CC	organellar small ribosomal subunit	1	1.1837905935050392	-0.0	1	0.05865910162861027	4.274088367704952	0	0.0	4.21454878440866	0	0.0	-0.0	0	0.0	2.050002882886472	0	0.0	0.5020722541859457	3	0.1388062151220046	4.491959735695758	0	0.0	9.234790198485372	1	0.03948769190542005	8.07234503500768	3	0.14026426360017694	4.320062049276525	0	0.0	0.6033809321556374	0	0.0	2.101734559484759
GO:0000315	CC	organellar large ribosomal subunit	0	0.0	-0.0	2	0.17482712642252474	1.5291905648075834	1	0.10280441997009591	1.457003123727642	0	0.0	-0.0	2	0.3191983241804903	0.14866034448737567	0	0.0	0.20201684754459584	4	0.275797969915617	1.5526839035314222	0	0.0	5.6778981455407305	0	0.0	5.709458862004734	5	0.34836875926841326	1.0387867621929436	0	0.0	0.22653990273372016	3	0.48251269469960634	-0.0
GO:0000322	CC	storage vacuole	0	0.0	-0.0	2	1.273740492506966	-0.0	0	0.0	-0.0	1	3.872252747252747	-0.0	2	2.325587790457858	-0.0	0	0.0	-0.0	4	2.0093852093852096	0.22281457091477827	4	1.7364611672912067	0.0895695886674709	4	1.714894048463956	0.08637169704760861	3	1.5228691476590637	-0.0	2	3.7116524028966422	0.07006892132024009	1	1.1718165442704724	-0.0
GO:0000323	CC	lytic vacuole	0	0.0	-0.0	9	1.7965444259986312	0.2556022855025672	3	0.7042869965115526	-0.0	0	0.0	-0.0	6	2.186746728340971	0.2757224227657671	2	1.202132196162047	-0.0	11	1.731970087193968	0.34693524959707733	5	0.6803299349461818	-0.0	8	1.075008209484868	-0.0	10	1.591057318449768	0.2346127714937147	3	1.7450306073320037	-0.0	5	1.836428912662681	0.01548168050228492
GO:0000324	CC	fungal-type vacuole	0	0.0	-0.0	0	0.0	-0.0	0	0.0	-0.0	0	0.0	-0.0	1	3.4883816856867873	-0.0	0	0.0	-0.0	2	3.0140778140778144	0.21767590389705208	1	1.3023458754684052	-0.0	2	2.572341072695935	0.17280004176530112	1	1.522869147659064	-0.0	1	5.567478604344965	-0.0	1	3.5154496328114178	-0.0
GO:0000325	CC	plant-type vacuole	0	0.0	-0.0	15	1.2012822010170487	-0.0	15	1.412791280427366	0.11236088568883919	5	2.434649930907416	-0.0	11	1.608415507771752	0.12090883010852489	5	1.2057313943541488	-0.0	14	0.884370137064748	-0.0	24	1.3101443537646231	0.17761945693463738	22	1.1860494766322571	0.023241889238778943	17	1.085158254918734	-0.0	6	1.4002041998951407	-0.0	14	2.062958467158796	0.6558805467542433
GO:0000326	CC	protein storage vacuole	0	0.0	-0.0	2	1.9106107387604492	0.052660112523250285	0	0.0	-0.0	1	5.808379120879121	-0.0	1	1.7441908428433937	-0.0	0	0.0	-0.0	2	1.5070389070389072	0.026435312389500247	3	1.9535188132026078	0.1730373202841411	2	1.2861705363479674	-0.0	2	1.522869147659064	0.029914469769349392	1	2.7837393021724823	-0.0	0	0.0	-0.0
GO:0000327	CC	lytic vacuole within protein storage vacuole	0	0.0	-0.0	0	0.0	-0.0	0	0.0	-0.0	0	0.0	-0.0	0	0.0	-0.0	0	0.0	-0.0	0	0.0	-0.0	1	4.558210564139419	0.1730373202841411	1	4.501596877217885	0.16666717005889728	0	0.0	-0.0	0	0.0	-0.0	0	0.0	-0.0
GO:0000329	CC	fungal-type vacuole membrane	0	0.0	-0.0	0	0.0	-0.0	0	0.0	-0.0	0	0.0	-0.0	1	4.883734359961502	0.019751493255404737	0	0.0	-0.0	2	4.21970893970894	0.3264909146820516	1	1.8232842256557673	-0.0	1	1.8006387508871542	-0.0	1	2.1320168067226892	0.029914469769349392	1	7.7944700460829495	0.04068221435741919	1	4.921629485935985	0.03384101785192728
GO:0000331	CC	contractile vacuole	1	44.984042553191486	-0.0	0	0.0	-0.0	1	2.6215127092374457	-0.0	0	0.0	-0.0	1	4.069778633301252	-0.0	0	0.0	-0.0	0	0.0	-0.0	1	1.519403521379806	-0.0	1	1.5005322924059616	-0.0	0	0.0	-0.0	0	0.0	-0.0	0	0.0	-0.0
GO:0000333	CC	telomerase catalytic core complex	0	0.0	-0.0	0	0.0	-0.0	0	0.0	-0.0	0	0.0	-0.0	0	0.0	-0.0	0	0.0	-0.0	0	0.0	-0.0	1	4.558210564139419	0.1730373202841411	0	0.0	-0.0	0	0.0	-0.0	0	0.0	-0.0	0	0.0	-0.0
GO:0000338	BP	protein deneddylation	0	0.0	-0.0	0	0.0	-0.0	1	1.3107563546187229	-0.0	0	0.0	-0.0	0	0.0	-0.0	0	0.0	-0.0	0	0.0	-0.0	3	2.279105282069709	0.2552214910207434	2	1.5005322924059616	-0.0	1	0.8883403361344538	-0.0	0	0.0	-0.0	0	0.0	-0.0
GO:0000339	MF	RNA cap binding	0	0.0	-0.0	2	4.458091723774381	0.32901781829365784	0	0.0	-0.0	0	0.0	-0.0	1	4.069778633301252	-0.0	1	6.711904761904762	0.019476114205537097	2	3.516424116424117	0.30493000763453815	1	1.519403521379806	-0.0	2	3.0010645848119233	0.2544500702270808	2	3.5533613445378154	0.3309215535666924	2	12.990783410138249	0.4708815930189666	1	4.101357904946654	-0.0
GO:0000340	MF	RNA 7-methylguanosine cap binding	0	0.0	-0.0	0	0.0	-0.0	0	0.0	-0.0	0	0.0	-0.0	0	0.0	-0.0	0	0.0	-0.0	0	0.0	-0.0	1	9.116421128278837	0.31918487611286567	1	9.00319375443577	0.31509305676493615	0	0.0	-0.0	0	0.0	-0.0	0	0.0	-0.0
GO:0000346	CC	transcription export complex	0	0.0	-0.0	0	0.0	-0.0	0	0.0	-0.0	0	0.0	-0.0	0	0.0	-0.0	0	0.0	-0.0	0	0.0	-0.0	0	0.0	-0.0	0	0.0	-0.0	1	2.665021008403362	0.06825597993879702	0	0.0	-0.0	1	6.152036857419981	0.08489961620815825
GO:0000347	CC	THO complex	0	0.0	-0.0	0	0.0	-0.0	2	2.8598320464408498	0.11571952365233519	0	0.0	-0.0	1	2.2198792545279553	-0.0	0	0.0	-0.0	1	0.9590247590247591	-0.0	3	2.4862966713487733	0.31918487611286567	3	2.4554164784824826	0.31038504822969376	2	1.9381970970206266	0.09970532065436179	0	0.0	-0.0	2	4.474208623578168	0.2300862766236472
GO:0000349	BP	generation of catalytic spliceosome for first transesterification step	0	0.0	-0.0	0	0.0	-0.0	0	0.0	-0.0	0	0.0	-0.0	0	0.0	-0.0	0	0.0	-0.0	0	0.0	-0.0	0	0.0	-0.0	0	0.0	-0.0	0	0.0	-0.0	0	0.0	-0.0	0	0.0	-0.0
GO:0000350	BP	generation of catalytic spliceosome for second transesterification step	0	0.0	-0.0	0	0.0	-0.0	0	0.0	-0.0	0	0.0	-0.0	1	8.139557266602504	0.12090883010852489	0	0.0	-0.0	0	0.0	-0.0	0	0.0	-0.0	0	0.0	-0.0	0	0.0	-0.0	0	0.0	-0.0	0	0.0	-0.0
GO:0000354	BP	cis assembly of pre-catalytic spliceosome	0	0.0	-0.0	0	0.0	-0.0	1	7.864538127712337	0.17927297248184132	0	0.0	-0.0	0	0.0	-0.0	0	0.0	-0.0	0	0.0	-0.0	1	4.558210564139419	0.1730373202841411	1	4.501596877217885	0.16666717005889728	0	0.0	-0.0	0	0.0	-0.0	0	0.0	-0.0
GO:0000373	BP	Group II intron splicing	0	0.0	-0.0	3	1.7444706745204097	0.0684825857204683	4	2.735491522682552	0.3184799700664182	1	3.535535117056856	-0.0	5	5.308406913001631	1.1216382227810542	0	0.0	-0.0	4	1.8346560607430173	0.10500941917844371	7	2.774562952084863	0.9202824394337256	4	1.5657728268583948	0.07114177071269108	3	1.3904457435147972	-0.0	0	0.0	-0.0	3	3.2097583603930335	0.23464832535134517
GO:0000374	BP	Group III intron splicing	0	0.0	-0.0	0	0.0	-0.0	0	0.0	-0.0	0	0.0	-0.0	0	0.0	-0.0	0	0.0	-0.0	0	0.0	-0.0	0	0.0	-0.0	0	0.0	-0.0	0	0.0	-0.0	0	0.0	-0.0	0	0.0	-0.0
GO:0000375	BP	RNA splicing, via transesterification reactions	0	0.0	-0.0	15	1.6579679964450176	0.32901781829365784	12	1.5599083889677363	0.1652181344246272	1	0.6720438652256834	-0.0	10	2.0180720495708684	0.3797515096515482	5	1.6641086186540732	-0.0	20	1.7436813800450166	0.7972387416537986	19	1.4315041441099	0.31918487611286567	17	1.2649115192182487	0.07837141056200544	21	1.8500972289742343	0.9512505052024257	5	1.6104276954716839	-0.0	10	2.033731192535531	0.36515978467564725
GO:0000377	BP	RNA splicing, via transesterification reactions with bulged adenosine as nucleophile	0	0.0	-0.0	15	1.6717843964153927	0.32901781829365784	12	1.5729076255424674	0.16672291858522564	1	0.6776442307692307	-0.0	10	2.0348893166506254	0.3797515096515482	5	1.6779761904761903	-0.0	20	1.7582120582120584	0.8198050941218493	19	1.4434333453108157	0.31918487611286567	17	1.2754524485450676	0.07920729615350429	20	1.7766806722689075	0.838054571862507	5	1.6238479262672811	-0.0	10	2.050678952473327	0.36515978467564725
GO:0000379	BP	tRNA-type intron splice site recognition and cleavage	0	0.0	-0.0	0	0.0	-0.0	0	0.0	-0.0	0	0.0	-0.0	0	0.0	-0.0	0	0.0	-0.0	0	0.0	-0.0	1	9.116421128278837	0.31918487611286567	0	0.0	-0.0	0	0.0	-0.0	0	0.0	-0.0	0	0.0	-0.0
GO:0000380	BP	alternative mRNA splicing, via spliceosome	0	0.0	-0.0	2	8.916183447548763	0.6179095084012769	0	0.0	-0.0	0	0.0	-0.0	0	0.0	-0.0	0	0.0	-0.0	2	7.032848232848234	0.604539659162899	0	0.0	-0.0	0	0.0	-0.0	1	3.5533613445378154	0.12228166146289465	0	0.0	-0.0	0	0.0	-0.0
GO:0000381	BP	regulation of alternative mRNA splicing, via spliceosome	0	0.0	-0.0	6	4.720332413408167	1.5251466212884357	2	1.8504795594617263	-0.0	0	0.0	-0.0	2	2.8727849176244127	0.06374013167673485	2	4.73781512605042	0.12731121569956985	3	1.8616362969304145	0.1442272956065574	1	0.5362600663693433	-0.0	2	1.0591992652277378	-0.0	4	2.5082550667325756	0.346009832907409	2	4.584982380048793	0.1150775995919533	2	2.895076168197638	0.08489961620815825
GO:0000387	BP	spliceosomal snRNP assembly	0	0.0	-0.0	2	2.6748550342646285	0.14899544821275143	2	3.145815251084935	0.16672291858522564	0	0.0	-0.0	1	2.441867179980751	-0.0	1	4.027142857142858	-0.0	1	1.054927234927235	-0.0	2	1.8232842256557673	0.0848818071185019	2	1.8006387508871542	0.07920729615350429	2	2.1320168067226892	0.12228166146289465	0	0.0	-0.0	2	4.921629485935985	0.2573176067958107
GO:0000389	BP	mRNA 3'-splice site recognition	0	0.0	-0.0	1	6.687137585661572	0.20209962075651006	0	0.0	-0.0	0	0.0	-0.0	0	0.0	-0.0	0	0.0	-0.0	1	5.274636174636175	0.19691082433281537	0	0.0	-0.0	0	0.0	-0.0	1	5.330042016806724	0.20785496227014297	0	0.0	-0.0	0	0.0	-0.0
GO:0000390	BP	spliceosomal complex disassembly	0	0.0	-0.0	0	0.0	-0.0	0	0.0	-0.0	0	0.0	-0.0	0	0.0	-0.0	0	0.0	-0.0	0	0.0	-0.0	0	0.0	-0.0	0	0.0	-0.0	0	0.0	-0.0	0	0.0	-0.0	0	0.0	-0.0
GO:0000393	BP	spliceosomal conformational changes to generate catalytic conformation	0	0.0	-0.0	0	0.0	-0.0	0	0.0	-0.0	0	0.0	-0.0	1	4.883734359961502	0.019751493255404737	0	0.0	-0.0	0	0.0	-0.0	0	0.0	-0.0	0	0.0	-0.0	0	0.0	-0.0	0	0.0	-0.0	0	0.0	-0.0
GO:0000394	BP	RNA splicing, via endonucleolytic cleavage and ligation	0	0.0	-0.0	3	4.012282551396942	0.4248499068369172	1	1.5729076255424674	-0.0	0	0.0	-0.0	1	2.441867179980751	-0.0	1	4.027142857142858	-0.0	3	3.164781704781705	0.34242036411094906	2	1.8232842256557673	0.0848818071185019	2	1.8006387508871542	0.07920729615350429	2	2.1320168067226892	0.12228166146289465	1	3.8972350230414747	-0.0	1	2.4608147429679925	-0.0
GO:0000395	BP	mRNA 5'-splice site recognition	0	0.0	-0.0	2	3.343568792830786	0.20209962075651006	1	1.9661345319280843	-0.0	0	0.0	-0.0	1	3.0523339749759386	-0.0	0	0.0	-0.0	1	1.3186590436590437	-0.0	1	1.1395526410348547	-0.0	1	1.1253992193044713	-0.0	3	3.9975315126050424	0.516771057657792	1	4.871543778801843	-0.0	1	3.0760184287099905	-0.0
GO:0000398	BP	mRNA splicing, via spliceosome	0	0.0	-0.0	12	1.6376663475089561	0.30235478225077134	8	1.2840062249326265	-0.0	0	0.0	-0.0	5	1.2458506020309952	-0.0	5	2.05466472303207	0.07971444823627259	16	1.7223301794730368	0.4960032211592164	13	1.2093211700778048	-0.0	13	1.1943012123231125	-0.0	17	1.849198250728863	0.776751400724031	5	1.988385215837487	0.04561556872588226	7	1.7577248164057089	0.12838253177761041
GO:0000400	MF	four-way junction DNA binding	0	0.0	-0.0	0	0.0	-0.0	0	0.0	-0.0	0	0.0	-0.0	1	1.2851932526214478	-0.0	0	0.0	-0.0	0	0.0	0.11935498231795091	2	0.9596232766609301	-0.0	3	1.4215569085951216	-0.0	0	0.0	0.12228166146289465	1	2.0511763279165653	-0.0	0	0.0	-0.0
GO:0000403	MF	Y-form DNA binding	0	0.0	-0.0	0	0.0	-0.0	0	0.0	-0.0	0	0.0	-0.0	1	24.41867179980751	0.3797515096515482	0	0.0	-0.0	0	0.0	-0.0	0	0.0	-0.0	1	9.00319375443577	0.31509305676493615	0	0.0	-0.0	0	0.0	-0.0	0	0.0	-0.0
GO:0000404	MF	heteroduplex DNA loop binding	0	0.0	-0.0	0	0.0	-0.0	1	2.6215127092374457	-0.0	0	0.0	-0.0	0	0.0	-0.0	0	0.0	-0.0	0	0.0	-0.0	2	3.038807042759612	0.25975498924087853	3	4.501596877217885	0.7192238032829893	0	0.0	-0.0	0	0.0	-0.0	0	0.0	-0.0
GO:0000405	MF	bubble DNA binding	0	0.0	-0.0	0	0.0	-0.0	0	0.0	-0.0	0	0.0	-0.0	1	12.209335899903754	0.20621585972919146	0	0.0	-0.0	0	0.0	-0.0	0	0.0	-0.0	1	4.501596877217885	0.16666717005889728	0	0.0	-0.0	0	0.0	-0.0	0	0.0	-0.0
GO:0000407	CC	phagophore assembly site	0	0.0	-0.0	2	1.9106107387604492	0.052660112523250285	1	1.1235054468160481	-0.0	0	0.0	-0.0	0	0.0	-0.0	1	2.876530612244898	-0.0	0	0.0	-0.0	1	0.6511729377342026	-0.0	2	1.2861705363479674	-0.0	0	0.0	-0.0	1	2.7837393021724823	-0.0	1	1.7577248164057089	-0.0
GO:0000408	CC	EKC/KEOPS complex	0	0.0	-0.0	1	3.343568792830786	0.0684825857204683	0	0.0	-0.0	0	0.0	-0.0	1	6.104667949951877	0.06374013167673485	0	0.0	-0.0	0	0.0	-0.0	1	2.2791052820697093	0.03278384673179338	0	0.0	-0.0	1	2.665021008403362	0.06825597993879702	0	0.0	-0.0	2	12.304073714839962	0.6558805467542433
GO:0000413	BP	protein peptidyl-prolyl isomerization	0	0.0	-0.0	7	2.2290458618871902	0.4165108107618895	5	1.872509078026747	0.07884752056359083	1	1.9361263736263734	-0.0	3	1.7441908428433932	-0.0	4	3.835374149659864	0.2862166939190278	11	2.762904662904663	1.5208387679790796	4	0.8682305836456033	-0.0	6	1.2861705363479672	-0.0	11	2.791926770708283	1.5330127490434524	4	3.7116524028966422	0.32033498871041954	5	2.9295413606761813	0.3762222617353537
GO:0000418	CC	RNA polymerase IV complex	0	0.0	-0.0	4	4.115161591176352	0.6763109533134124	2	2.4198578854499497	0.06727435798228938	0	0.0	-0.0	1	1.8783593692159621	-0.0	1	3.097802197802198	-0.0	1	0.8114824884055654	-0.0	4	2.8050526548550265	0.4713551992503931	3	2.0776600971774855	0.18497555993402337	2	1.6400129282482225	0.04710537163271441	1	2.997873094647288	-0.0	1	1.8929344176676863	-0.0
GO:0000419	CC	RNA polymerase V complex	0	0.0	-0.0	5	4.4580917237743805	1.0651593383671627	2	2.0972101673899566	0.02858080053365747	0	0.0	-0.0	0	0.0	-0.0	1	2.684761904761905	-0.0	2	1.4065696465696467	-0.0	3	1.823284225655767	0.15346807503058096	3	1.800638750887154	0.14409439055027587	3	2.1320168067226892	0.20785496227014297	1	2.59815668202765	-0.0	0	0.0	-0.0
GO:0000421	CC	autophagosome membrane	0	0.0	-0.0	0	0.0	-0.0	0	0.0	-0.0	0	0.0	-0.0	0	0.0	-0.0	0	0.0	-0.0	0	0.0	-0.0	0	0.0	-0.0	0	0.0	-0.0	0	0.0	-0.0	0	0.0	-0.0	0	0.0	-0.0
GO:0000422	BP	autophagy of mitochondrion	0	0.0	-0.0	3	2.5076765946230894	0.20209962075651006	0	0.0	-0.0	0	0.0	-0.0	0	0.0	-0.0	0	0.0	-0.0	1	0.6593295218295219	-0.0	1	0.5697763205174273	-0.0	1	0.5626996096522356	-0.0	1	0.6662552521008405	-0.0	0	0.0	-0.0	1	1.5380092143549953	-0.0
GO:0000423	BP	mitophagy	0	0.0	-0.0	1	13.374275171323143	0.32901781829365784	0	0.0	-0.0	0	0.0	-0.0	0	0.0	-0.0	0	0.0	-0.0	1	10.54927234927235	0.3264909146820516	0	0.0	-0.0	0	0.0	-0.0	1	10.660084033613447	0.346009832907409	0	0.0	-0.0	0	0.0	-0.0
GO:0000427	CC	plastid-encoded plastid RNA polymerase complex	0	0.0	-0.0	2	4.458091723774381	0.32901781829365784	2	5.2430254184748915	0.3184799700664182	0	0.0	-0.0	1	4.069778633301252	-0.0	0	0.0	-0.0	3	5.274636174636175	0.7724913376557848	2	3.038807042759612	0.25975498924087853	1	1.5005322924059616	-0.0	2	3.5533613445378154	0.3309215535666924	0	0.0	-0.0	1	4.101357904946654	-0.0
GO:0000428	CC	DNA-directed RNA polymerase complex	0	0.0	-0.0	11	0.27193535468494373	5.501689446210399	14	0.40703709348603595	2.414909178398275	0	0.0	0.8916064117095522	6	0.2708170624747598	2.287345162349344	7	0.5210720887245841	0.08457961510962507	10	0.19499579203830592	10.020912794641573	20	0.33702111379958727	7.131033996188357	16	0.2662682071552169	9.475581703747743	11	0.21674847388123455	9.171375743542207	8	0.5763009276216599	0.025180239843062495	3	0.13645922789101622	4.0121434084499565
GO:0000438	CC	core TFIIH complex portion of holo TFIIH complex	0	0.0	-0.0	0	0.0	-0.0	0	0.0	-0.0	0	0.0	-0.0	0	0.0	-0.0	0	0.0	-0.0	0	0.0	-0.0	0	0.0	-0.0	0	0.0	-0.0	0	0.0	-0.0	0	0.0	-0.0	0	0.0	-0.0
GO:0000439	CC	transcription factor TFIIH core complex	0	0.0	-0.0	0	0.0	-0.0	0	0.0	-0.0	0	0.0	-0.0	0	0.0	-0.0	0	0.0	-0.0	0	0.0	-0.0	0	0.0	-0.0	0	0.0	-0.0	0	0.0	-0.0	0	0.0	-0.0	0	0.0	-0.0
GO:0000444	CC	MIS12/MIND type complex	0	0.0	-0.0	0	0.0	-0.0	0	0.0	-0.0	0	0.0	-0.0	0	0.0	-0.0	0	0.0	-0.0	0	0.0	-0.0	0	0.0	-0.0	0	0.0	-0.0	0	0.0	-0.0	0	0.0	-0.0	0	0.0	-0.0
GO:0000445	CC	THO complex part of transcription export complex	0	0.0	-0.0	0	0.0	-0.0	0	0.0	-0.0	0	0.0	-0.0	0	0.0	-0.0	0	0.0	-0.0	0	0.0	-0.0	0	0.0	-0.0	0	0.0	-0.0	1	2.665021008403362	0.06825597993879702	0	0.0	-0.0	1	6.152036857419981	0.08489961620815825
GO:0000447	BP	endonucleolytic cleavage in ITS1 to separate SSU-rRNA from 5.8S rRNA and LSU-rRNA from tricistronic rRNA transcript (SSU-rRNA, 5.8S rRNA, LSU-rRNA)	1	26.990425531914894	-0.0	1	1.3374275171323142	-0.0	1	1.5729076255424674	-0.0	0	0.0	-0.0	0	0.0	-0.0	3	12.081428571428573	0.9676372144714694	2	2.10985446985447	0.11935498231795091	0	0.0	-0.0	2	1.8006387508871542	0.07920729615350429	1	1.0660084033613446	-0.0	3	11.691705069124424	0.8714660873025067	0	0.0	-0.0
GO:0000448	BP	cleavage in ITS2 between 5.8S rRNA and LSU-rRNA of tricistronic rRNA transcript (SSU-rRNA, 5.8S rRNA, LSU-rRNA)	0	0.0	-0.0	1	4.458091723774381	0.12363948245899446	1	5.2430254184748915	0.10115010449141237	0	0.0	-0.0	1	8.139557266602504	0.12090883010852489	0	0.0	-0.0	1	3.516424116424117	0.11935498231795091	1	3.038807042759612	0.0895695886674709	1	3.0010645848119233	0.08637169704760861	1	3.5533613445378154	0.12228166146289465	1	12.990783410138249	0.1150775995919533	1	8.202715809893308	0.13688520721914937
GO:0000451	BP	rRNA 2'-O-methylation	0	0.0	-0.0	0	0.0	-0.0	0	0.0	-0.0	0	0.0	-0.0	0	0.0	-0.0	0	0.0	-0.0	0	0.0	-0.0	1	3.038807042759612	0.0895695886674709	0	0.0	-0.0	1	3.5533613445378154	0.12228166146289465	0	0.0	-0.0	0	0.0	-0.0
GO:0000454	BP	snoRNA guided rRNA pseudouridine synthesis	0	0.0	-0.0	0	0.0	-0.0	0	0.0	-0.0	0	0.0	-0.0	0	0.0	-0.0	0	0.0	-0.0	0	0.0	-0.0	0	0.0	-0.0	0	0.0	-0.0	1	5.330042016806724	0.20785496227014297	0	0.0	-0.0	0	0.0	-0.0
GO:0000455	BP	enzyme-directed rRNA pseudouridine synthesis	0	0.0	-0.0	1	2.6748550342646285	0.023451280674856235	0	0.0	-0.0	0	0.0	-0.0	0	0.0	-0.0	0	0.0	-0.0	0	0.0	-0.0	0	0.0	-0.0	0	0.0	-0.0	2	4.2640336134453785	0.346009832907409	0	0.0	-0.0	1	4.921629485935985	0.03384101785192728
GO:0000460	BP	maturation of 5.8S rRNA	1	8.996808510638298	-0.0	2	0.8916183447548761	-0.0	4	2.0972101673899566	0.17927297248184132	0	0.0	-0.0	1	0.8139557266602503	-0.0	4	5.36952380952381	0.5773133057169504	5	1.7582120582120584	0.16191823804717015	2	0.6077614085519224	-0.0	4	1.2004258339247693	-0.0	2	0.7106722689075631	-0.0	5	6.4953917050691246	1.0497053166150752	1	0.8202715809893307	-0.0
GO:0000461	BP	endonucleolytic cleavage to generate mature 3'-end of SSU-rRNA from (SSU-rRNA, 5.8S rRNA, LSU-rRNA)	0	0.0	-0.0	0	0.0	-0.0	0	0.0	-0.0	0	0.0	-0.0	0	0.0	-0.0	1	8.054285714285715	0.04794675192090004	1	2.10985446985447	0.026435312389500247	0	0.0	-0.0	1	1.8006387508871542	-0.0	0	0.0	-0.0	1	7.7944700460829495	0.04068221435741919	0	0.0	-0.0
GO:0000462	BP	maturation of SSU-rRNA from tricistronic rRNA transcript (SSU-rRNA, 5.8S rRNA, LSU-rRNA)	2	12.852583586626139	-0.0	2	0.636870246253483	-0.0	5	1.872509078026747	0.07884752056359083	0	0.0	-0.0	1	0.5813969476144645	-0.0	6	5.753061224489796	1.2122607587266203	4	1.0046926046926048	-0.0	6	1.302345875468405	-0.0	9	1.9292558045219508	0.5060210148759576	2	0.5076230492196879	-0.0	4	3.7116524028966422	0.32033498871041954	1	0.5859082721352362	-0.0
GO:0000463	BP	maturation of LSU-rRNA from tricistronic rRNA transcript (SSU-rRNA, 5.8S rRNA, LSU-rRNA)	1	24.536750483558993	-0.0	3	3.6475295921790387	0.3495368475901583	2	2.8598320464408498	0.11571952365233519	0	0.0	-0.0	1	2.2198792545279553	-0.0	1	3.6610389610389613	-0.0	4	3.8360990360990366	0.7413741540034384	3	2.4862966713487733	0.31918487611286567	3	2.4554164784824826	0.31038504822969376	2	1.9381970970206266	0.09970532065436179	2	7.085881860075409	0.265845290137895	1	2.237104311789084	-0.0
GO:0000466	BP	maturation of 5.8S rRNA from tricistronic rRNA transcript (SSU-rRNA, 5.8S rRNA, LSU-rRNA)	1	12.852583586626139	-0.0	2	1.273740492506966	-0.0	3	2.2470108936320963	0.1255383562106952	0	0.0	-0.0	1	1.162793895228929	-0.0	3	5.753061224489796	0.3151316468680697	4	2.0093852093852096	0.22281457091477827	1	0.4341152918228017	-0.0	3	1.2861705363479672	-0.0	2	1.0152460984393759	-0.0	4	7.4233048057932844	0.8621458187532172	1	1.1718165442704724	-0.0
GO:0000467	BP	exonucleolytic trimming to generate mature 3'-end of 5.8S rRNA from tricistronic rRNA transcript (SSU-rRNA, 5.8S rRNA, LSU-rRNA)	0	0.0	-0.0	0	0.0	-0.0	1	2.6215127092374457	-0.0	0	0.0	-0.0	0	0.0	-0.0	0	0.0	-0.0	0	0.0	-0.0	0	0.0	-0.0	0	0.0	-0.0	0	0.0	-0.0	0	0.0	-0.0	0	0.0	-0.0
GO:0000470	BP	maturation of LSU-rRNA	1	10.380932896890343	-0.0	3	1.5431855966911316	-0.0	3	1.8148934140874624	0.049987707368913815	0	0.0	-0.0	2	1.8783593692159621	-0.0	1	1.548901098901099	-0.0	7	2.8401887094194787	0.9095770957183462	5	1.7531579092843914	0.1730373202841411	5	1.731383414314571	0.16666717005889728	5	2.050016160310278	0.346009832907409	3	4.496809641970932	0.2920041267296139	2	1.8929344176676863	-0.0
GO:0000472	BP	endonucleolytic cleavage to generate mature 5'-end of SSU-rRNA from (SSU-rRNA, 5.8S rRNA, LSU-rRNA)	0	0.0	-0.0	1	4.458091723774381	0.12363948245899446	0	0.0	-0.0	0	0.0	-0.0	0	0.0	-0.0	1	13.423809523809524	0.12731121569956985	1	3.516424116424117	0.11935498231795091	0	0.0	-0.0	0	0.0	-0.0	1	3.5533613445378154	0.12228166146289465	1	12.990783410138249	0.1150775995919533	0	0.0	-0.0
GO:0000479	BP	endonucleolytic cleavage of tricistronic rRNA transcript (SSU-rRNA, 5.8S rRNA, LSU-rRNA)	1	13.495212765957447	-0.0	2	1.3374275171323142	-0.0	4	3.145815251084935	0.4050295392671555	0	0.0	-0.0	1	1.2209335899903755	-0.0	3	6.040714285714286	0.3595054525705387	3	1.5823908523908525	-0.0	1	0.4558210564139418	-0.0	4	1.8006387508871542	0.08794148505552407	2	1.0660084033613446	-0.0	4	7.7944700460829495	0.9021544833185416	1	1.2304073714839963	-0.0
GO:0000480	BP	endonucleolytic cleavage in 5'-ETS of tricistronic rRNA transcript (SSU-rRNA, 5.8S rRNA, LSU-rRNA)	0	0.0	-0.0	1	4.458091723774381	0.12363948245899446	0	0.0	-0.0	0	0.0	-0.0	0	0.0	-0.0	1	13.423809523809524	0.12731121569956985	1	3.516424116424117	0.11935498231795091	0	0.0	-0.0	0	0.0	-0.0	1	3.5533613445378154	0.12228166146289465	1	12.990783410138249	0.1150775995919533	0	0.0	-0.0
GO:0000481	BP	maturation of 5S rRNA	0	0.0	-0.0	0	0.0	-0.0	0	0.0	-0.0	0	0.0	-0.0	0	0.0	-0.0	0	0.0	-0.0	0	0.0	-0.0	0	0.0	-0.0	0	0.0	-0.0	0	0.0	-0.0	0	0.0	-0.0	0	0.0	-0.0
GO:0000488	BP	maturation of LSU-rRNA from tetracistronic rRNA transcript (SSU-rRNA, LSU-rRNA, 4.5S-rRNA, 5S-rRNA)	0	0.0	-0.0	0	0.0	-0.0	0	0.0	-0.0	0	0.0	-0.0	0	0.0	-0.0	0	0.0	-0.0	0	0.0	-0.0	0	0.0	-0.0	0	0.0	-0.0	0	0.0	-0.0	0	0.0	-0.0	0	0.0	-0.0
GO:0000489	BP	maturation of SSU-rRNA from tetracistronic rRNA transcript (SSU-rRNA, LSU-rRNA, 4.5S-rRNA, 5S-rRNA)	0	0.0	-0.0	0	0.0	-0.0	0	0.0	-0.0	0	0.0	-0.0	0	0.0	-0.0	0	0.0	-0.0	0	0.0	-0.0	0	0.0	-0.0	0	0.0	-0.0	0	0.0	-0.0	0	0.0	-0.0	0	0.0	-0.0
GO:0000491	BP	small nucleolar ribonucleoprotein complex assembly	0	0.0	-0.0	0	0.0	-0.0	0	0.0	-0.0	0	0.0	-0.0	0	0.0	-0.0	0	0.0	-0.0	0	0.0	-0.0	0	0.0	-0.0	0	0.0	-0.0	1	10.660084033613447	0.346009832907409	0	0.0	-0.0	0	0.0	-0.0
GO:0000493	BP	box H/ACA snoRNP assembly	0	0.0	-0.0	0	0.0	-0.0	0	0.0	-0.0	0	0.0	-0.0	0	0.0	-0.0	0	0.0	-0.0	0	0.0	-0.0	0	0.0	-0.0	0	0.0	-0.0	1	10.660084033613447	0.346009832907409	0	0.0	-0.0	0	0.0	-0.0
GO:0000494	BP	box C/D sno(s)RNA 3'-end processing	0	0.0	-0.0	0	0.0	-0.0	1	15.729076255424674	0.3184799700664182	0	0.0	-0.0	0	0.0	-0.0	1	40.27142857142857	0.2862166939190278	0	0.0	-0.0	1	9.116421128278837	0.31918487611286567	1	9.00319375443577	0.31509305676493615	0	0.0	-0.0	1	38.97235023041475	0.32033498871041954	0	0.0	-0.0
GO:0000495	BP	box H/ACA sno(s)RNA 3'-end processing	0	0.0	-0.0	0	0.0	-0.0	1	15.729076255424674	0.3184799700664182	0	0.0	-0.0	0	0.0	-0.0	0	0.0	-0.0	0	0.0	-0.0	1	9.116421128278837	0.31918487611286567	1	9.00319375443577	0.31509305676493615	0	0.0	-0.0	0	0.0	-0.0	0	0.0	-0.0
GO:0000500	CC	RNA polymerase I upstream activating factor complex	0	0.0	-0.0	1	3.343568792830786	0.0684825857204683	1	3.9322690638561686	0.049987707368913815	0	0.0	-0.0	0	0.0	-0.0	0	0.0	-0.0	3	7.911954261954263	1.2501781946586712	0	0.0	-0.0	1	2.2507984386089426	0.03095138212453836	2	5.330042016806724	0.43167605668027514	0	0.0	-0.0	0	0.0	-0.0
GO:0000502	CC	proteasome complex	0	0.0	-0.0	4	1.1145229309435953	-0.0	3	0.9830672659640421	-0.0	0	0.0	-0.0	2	1.017444658325313	-0.0	0	0.0	-0.0	2	0.4395530145530146	0.06516030050811258	8	1.519403521379806	0.12249024078304756	7	1.3129657558552166	-0.0	1	0.22208508403361346	0.346009832907409	0	0.0	-0.0	1	0.5126697381183317	-0.0
GO:0000506	CC	glycosylphosphatidylinositol-N-acetylglucosaminyltransferase (GPI-GnT) complex	0	0.0	-0.0	1	2.2290458618871907	-0.0	0	0.0	-0.0	0	0.0	-0.0	0	0.0	-0.0	0	0.0	-0.0	1	1.7582120582120584	-0.0	0	0.0	-0.0	0	0.0	-0.0	1	1.7766806722689077	-0.0	0	0.0	-0.0	0	0.0	-0.0
GO:0000578	BP	embryonic axis specification	0	0.0	-0.0	2	1.7832366895097522	0.023451280674856235	2	2.0972101673899566	0.02858080053365747	0	0.0	-0.0	1	1.6279114533205006	-0.0	1	2.684761904761905	-0.0	2	1.4065696465696467	-0.0	3	1.823284225655767	0.15346807503058096	3	1.800638750887154	0.14409439055027587	1	0.7106722689075631	-0.0	1	2.59815668202765	-0.0	1	1.6405431619786615	-0.0
GO:0000700	MF	mismatch base pair DNA N-glycosylase activity	0	0.0	-0.0	0	0.0	-0.0	0	0.0	-0.0	0	0.0	-0.0	0	0.0	-0.0	0	0.0	-0.0	0	0.0	-0.0	0	0.0	-0.0	0	0.0	-0.0	0	0.0	-0.0	0	0.0	-0.0	0	0.0	-0.0
GO:0000702	MF	oxidized base lesion DNA N-glycosylase activity	0	0.0	-0.0	1	2.2290458618871907	-0.0	2	5.2430254184748915	0.3184799700664182	0	0.0	-0.0	0	0.0	-0.0	1	6.711904761904762	0.019476114205537097	1	1.7582120582120584	-0.0	4	6.077614085519224	1.4858908462123266	3	4.501596877217885	0.7192238032829893	1	1.7766806722689077	-0.0	1	6.4953917050691246	0.009066645385869912	0	0.0	-0.0
GO:0000703	MF	oxidized pyrimidine nucleobase lesion DNA N-glycosylase activity	0	0.0	-0.0	0	0.0	-0.0	1	15.729076255424674	0.3184799700664182	0	0.0	-0.0	0	0.0	-0.0	0	0.0	-0.0	0	0.0	-0.0	1	9.116421128278837	0.31918487611286567	1	9.00319375443577	0.31509305676493615	0	0.0	-0.0	0	0.0	-0.0	0	0.0	-0.0
GO:0000706	BP	meiotic DNA double-strand break processing	0	0.0	-0.0	0	0.0	-0.0	1	7.864538127712337	0.17927297248184132	0	0.0	-0.0	0	0.0	-0.0	0	0.0	-0.0	0	0.0	-0.0	0	0.0	-0.0	1	4.501596877217885	0.16666717005889728	0	0.0	-0.0	0	0.0	-0.0	0	0.0	-0.0
GO:0000707	BP	meiotic DNA recombinase assembly	0	0.0	-0.0	0	0.0	-0.0	0	0.0	-0.0	0	0.0	-0.0	0	0.0	-0.0	0	0.0	-0.0	0	0.0	-0.0	0	0.0	-0.0	0	0.0	-0.0	0	0.0	-0.0	1	6.4953917050691246	0.009066645385869912	0	0.0	-0.0
GO:0000710	BP	meiotic mismatch repair	0	0.0	-0.0	0	0.0	-0.0	0	0.0	-0.0	0	0.0	-0.0	0	0.0	-0.0	0	0.0	-0.0	0	0.0	-0.0	1	3.038807042759612	0.0895695886674709	0	0.0	-0.0	0	0.0	-0.0	0	0.0	-0.0	0	0.0	-0.0
GO:0000712	BP	resolution of meiotic recombination intermediates	0	0.0	-0.0	1	0.7430152872957302	-0.0	2	1.7476751394916306	-0.0	0	0.0	-0.0	1	1.356592877767084	-0.0	0	0.0	-0.0	1	0.5860706860706861	-0.0	3	1.5194035213798058	-0.0	4	2.000709723207949	0.2602633132296089	1	0.5922268907563026	-0.0	0	0.0	-0.0	1	1.3671193016488847	-0.0
GO:0000715	BP	nucleotide-excision repair, DNA damage recognition	0	0.0	-0.0	0	0.0	-0.0	0	0.0	-0.0	0	0.0	-0.0	0	0.0	-0.0	0	0.0	-0.0	0	0.0	-0.0	0	0.0	-0.0	0	0.0	-0.0	0	0.0	-0.0	0	0.0	-0.0	0	0.0	-0.0
GO:0000719	BP	photoreactive repair	0	0.0	-0.0	0	0.0	-0.0	0	0.0	-0.0	0	0.0	-0.0	0	0.0	-0.0	0	0.0	-0.0	0	0.0	-0.0	0	0.0	-0.0	0	0.0	-0.0	0	0.0	-0.0	0	0.0	-0.0	0	0.0	-0.0
GO:0000722	BP	telomere maintenance via recombination	0	0.0	-0.0	0	0.0	-0.0	1	7.864538127712337	0.17927297248184132	0	0.0	-0.0	1	12.209335899903754	0.20621585972919146	0	0.0	-0.0	0	0.0	-0.0	1	4.558210564139419	0.1730373202841411	1	4.501596877217885	0.16666717005889728	0	0.0	-0.0	0	0.0	-0.0	0	0.0	-0.0
GO:0000723	BP	telomere maintenance	0	0.0	-0.0	2	1.028790397794088	-0.0	3	1.8148934140874624	0.049987707368913815	0	0.0	-0.0	2	1.8783593692159621	-0.0	3	4.646703296703297	0.27378029366025053	2	0.8114824884055654	-0.0	4	1.4025263274275133	-0.0	3	1.0388300485887427	-0.0	2	0.8200064641241113	-0.0	3	4.496809641970932	0.2920041267296139	0	0.0	-0.0
GO:0000724	BP	double-strand break repair via homologous recombination	0	0.0	-0.0	3	0.7039092195433233	-0.0	6	1.6556922374131238	0.10115010449141237	0	0.0	-0.0	4	1.7135910034952637	-0.0	1	0.7065162907268171	-0.0	2	0.3701499069920123	0.19691082433281537	17	2.7189326172059687	2.592770974625285	14	2.2113107467035227	1.1759592841157782	0	0.0	1.0113059150887713	2	1.3674508852777105	-0.0	2	0.8634437694624535	-0.0
GO:0000725	BP	recombinational repair	0	0.0	-0.0	3	0.6687137585661571	-0.0	6	1.5729076255424674	0.0057340323575091395	0	0.0	-0.0	4	1.6279114533205006	-0.0	1	0.6711904761904762	-0.0	2	0.35164241164241167	0.25039764252991203	17	2.58298598634567	2.3316517884667793	14	2.1007452093683465	1.0735911287176205	0	0.0	0.9913438373875058	2	1.299078341013825	-0.0	2	0.8202715809893307	-0.0
GO:0000727	BP	double-strand break repair via break-induced replication	0	0.0	-0.0	1	2.6748550342646285	0.023451280674856235	0	0.0	-0.0	0	0.0	-0.0	0	0.0	-0.0	0	0.0	-0.0	0	0.0	-0.0	2	3.6465684513115346	0.31918487611286567	1	1.8006387508871542	-0.0	0	0.0	-0.0	0	0.0	-0.0	0	0.0	-0.0
GO:0000729	BP	DNA double-strand break processing	0	0.0	-0.0	0	0.0	-0.0	1	5.2430254184748915	0.10115010449141237	0	0.0	-0.0	0	0.0	-0.0	0	0.0	-0.0	0	0.0	-0.0	0	0.0	-0.0	1	3.0010645848119233	0.08637169704760861	0	0.0	-0.0	0	0.0	-0.0	0	0.0	-0.0
GO:0000730	BP	DNA recombinase assembly	0	0.0	-0.0	0	0.0	-0.0	0	0.0	-0.0	0	0.0	-0.0	0	0.0	-0.0	0	0.0	-0.0	0	0.0	-0.0	2	1.3023458754684052	-0.0	2	1.2861705363479674	-0.0	0	0.0	-0.0	1	2.7837393021724823	-0.0	0	0.0	-0.0
GO:0000731	BP	DNA synthesis involved in DNA repair	0	0.0	-0.0	1	0.7867220689013613	-0.0	1	0.9252397797308631	-0.0	0	0.0	-0.0	1	1.4363924588122063	-0.0	1	2.36890756302521	-0.0	1	0.6205454323101383	-0.0	1	0.5362600663693433	-0.0	3	1.5887988978416063	-0.0	0	0.0	0.02371314551698982	1	2.2924911900243967	-0.0	0	0.0	-0.0
GO:0000740	BP	nuclear membrane fusion	0	0.0	-0.0	1	4.458091723774381	0.12363948245899446	0	0.0	-0.0	0	0.0	-0.0	1	8.139557266602504	0.12090883010852489	0	0.0	-0.0	0	0.0	-0.0	0	0.0	-0.0	0	0.0	-0.0	1	3.5533613445378154	0.12228166146289465	0	0.0	-0.0	0	0.0	-0.0
GO:0000741	BP	karyogamy	1	12.852583586626139	-0.0	1	0.636870246253483	-0.0	0	0.0	-0.0	0	0.0	-0.0	1	1.162793895228929	-0.0	1	1.917687074829932	-0.0	3	1.507038907038907	-0.0	2	0.8682305836456033	-0.0	4	1.714894048463956	0.08637169704760861	3	1.5228691476590637	-0.0	0	0.0	-0.0	0	0.0	-0.0
GO:0000747	BP	conjugation with cellular fusion	0	0.0	-0.0	1	4.458091723774381	0.12363948245899446	0	0.0	-0.0	1	27.10576923076923	0.07813356155404216	0	0.0	-0.0	0	0.0	-0.0	1	3.516424116424117	0.11935498231795091	0	0.0	-0.0	0	0.0	-0.0	1	3.5533613445378154	0.12228166146289465	0	0.0	-0.0	1	8.202715809893308	0.13688520721914937
GO:0000749	BP	response to pheromone triggering conjugation with cellular fusion	0	0.0	-0.0	0	0.0	-0.0	0	0.0	-0.0	1	40.65865384615385	0.1808044613872426	0	0.0	-0.0	0	0.0	-0.0	0	0.0	-0.0	0	0.0	-0.0	0	0.0	-0.0	0	0.0	-0.0	0	0.0	-0.0	1	12.304073714839962	0.2300862766236472
GO:0000750	BP	pheromone-dependent signal transduction involved in conjugation with cellular fusion	0	0.0	-0.0	0	0.0	-0.0	0	0.0	-0.0	1	40.65865384615385	0.1808044613872426	0	0.0	-0.0	0	0.0	-0.0	0	0.0	-0.0	0	0.0	-0.0	0	0.0	-0.0	0	0.0	-0.0	0	0.0	-0.0	1	12.304073714839962	0.2300862766236472
GO:0000774	MF	adenyl-nucleotide exchange factor activity	0	0.0	-0.0	0	0.0	-0.0	0	0.0	-0.0	0	0.0	-0.0	0	0.0	-0.0	0	0.0	-0.0	0	0.0	-0.0	0	0.0	-0.0	0	0.0	-0.0	0	0.0	-0.0	0	0.0	-0.0	0	0.0	-0.0
GO:0000775	CC	chromosome, centromeric region	0	0.0	-0.0	3	1.1463664432562692	-0.0	1	0.44940217872641924	-0.0	0	0.0	-0.0	0	0.0	-0.0	2	2.3012244897959184	-0.0	5	1.5070389070389072	0.026435312389500247	6	1.5628150505620861	0.0895695886674709	3	0.7717023218087803	-0.0	5	1.5228691476590637	0.029914469769349392	2	2.2269914417379857	-0.0	3	2.1092697796868505	0.051134232986104665
GO:0000776	CC	kinetochore	0	0.0	-0.0	2	1.1629804496802731	-0.0	1	0.683872880670638	-0.0	0	0.0	-0.0	0	0.0	-0.0	1	1.7509316770186334	-0.0	4	1.8346560607430173	0.10500941917844371	4	1.5854645440484931	0.0753502337804416	2	0.7828864134291974	-0.0	4	1.8539276580197297	0.10647273790654826	1	1.6944500100180324	-0.0	2	2.1398389069286887	-0.0
GO:0000779	CC	condensed chromosome, centromeric region	0	0.0	-0.0	0	0.0	-0.0	1	1.2099289427249749	-0.0	0	0.0	-0.0	0	0.0	-0.0	0	0.0	-0.0	1	0.8114824884055654	-0.0	4	2.8050526548550265	0.4713551992503931	1	0.6925533657258285	-0.0	1	0.8200064641241113	-0.0	0	0.0	-0.0	2	3.7858688353353727	0.1738329887340701
GO:0000781	CC	chromosome, telomeric region	0	0.0	-0.0	1	0.7430152872957302	-0.0	2	1.7476751394916306	-0.0	0	0.0	-0.0	3	4.069778633301251	0.3797515096515482	2	4.474603174603175	0.12731121569956985	2	1.1721413721413723	-0.0	3	1.5194035213798058	-0.0	3	1.5005322924059616	-0.0	2	1.1844537815126053	-0.0	2	4.33026113671275	0.1108057636310539	0	0.0	-0.0
GO:0000782	CC	telomere cap complex	0	0.0	-0.0	0	0.0	-0.0	0	0.0	-0.0	0	0.0	-0.0	0	0.0	-0.0	0	0.0	-0.0	1	5.274636174636175	0.19691082433281537	0	0.0	-0.0	0	0.0	-0.0	1	5.330042016806724	0.20785496227014297	1	19.486175115207374	0.18636032164306526	0	0.0	-0.0
GO:0000783	CC	nuclear telomere cap complex	0	0.0	-0.0	0	0.0	-0.0	0	0.0	-0.0	0	0.0	-0.0	0	0.0	-0.0	0	0.0	-0.0	1	5.274636174636175	0.19691082433281537	0	0.0	-0.0	0	0.0	-0.0	1	5.330042016806724	0.20785496227014297	1	19.486175115207374	0.18636032164306526	0	0.0	-0.0
GO:0000785	CC	chromatin	0	0.0	-0.0	9	0.9707135204992604	-0.0	16	2.0295582265064094	0.8218345953387453	0	0.0	-0.0	8	1.5753981806327426	0.02656019936536603	3	0.9743087557603688	-0.0	13	1.1059721011333916	-0.0	22	1.6174295550172126	0.697507293338546	21	1.5247344261544449	0.5127836582825205	9	0.773715776633234	-0.0	4	1.257172588077895	-0.0	5	0.9922640092612873	-0.0
GO:0000786	CC	nucleosome	0	0.0	-0.0	0	0.0	-0.0	1	1.3107563546187229	-0.0	0	0.0	-0.0	0	0.0	-0.0	0	0.0	-0.0	0	0.0	-0.0	3	2.279105282069709	0.2552214910207434	2	1.5005322924059616	-0.0	0	0.0	-0.0	0	0.0	-0.0	1	2.050678952473327	-0.0
GO:0000791	CC	euchromatin	0	0.0	-0.0	2	1.273740492506966	-0.0	3	2.2470108936320963	0.1255383562106952	0	0.0	-0.0	3	3.4883816856867864	0.2984656402238606	1	1.917687074829932	-0.0	5	2.511731511731512	0.42772322672771906	4	1.7364611672912067	0.0895695886674709	4	1.714894048463956	0.08637169704760861	2	1.0152460984393759	-0.0	2	3.7116524028966422	0.07006892132024009	2	2.343633088540945	-0.0
GO:0000792	CC	heterochromatin	0	0.0	-0.0	1	0.9553053693802246	-0.0	0	0.0	-0.0	0	0.0	-0.0	0	0.0	-0.0	0	0.0	-0.0	0	0.0	-0.0	2	1.3023458754684052	-0.0	3	1.9292558045219508	0.16666717005889728	0	0.0	-0.0	0	0.0	-0.0	0	0.0	-0.0
GO:0000793	CC	condensed chromosome	0	0.0	-0.0	2	0.5814902248401366	-0.0	4	1.367745761341276	-0.0	0	0.0	-0.0	6	3.185044147800979	0.6558189155311684	0	0.0	-0.0	2	0.45866401518575434	0.06516030050811258	10	1.9818306800606162	0.5776199989977264	7	1.3700512235010953	0.03423185156451491	4	0.9269638290098648	-0.0	1	0.8472250050090162	-0.0	7	3.7447180871252055	1.079312344753962
GO:0000794	CC	condensed nuclear chromosome	0	0.0	-0.0	2	0.810562131595342	-0.0	4	1.9065546976272332	0.10919892008015179	0	0.0	-0.0	4	2.9598390060372735	0.34785771404214	0	0.0	-0.0	1	0.3196749196749197	0.028491980513506245	8	2.210041485643354	0.6547513715400674	5	1.3641202658236014	0.004809005994258227	3	0.9690985485103132	-0.0	1	1.180980310012568	-0.0	4	2.982805749052112	0.3426924728038867
GO:0000795	CC	synaptonemal complex	0	0.0	-0.0	0	0.0	-0.0	2	2.8598320464408498	0.11571952365233519	0	0.0	-0.0	1	2.2198792545279553	-0.0	0	0.0	-0.0	0	0.0	-0.0	4	3.3150622284650315	0.6331552267237127	2	1.636944318988322	0.03423185156451491	1	0.9690985485103133	-0.0	0	0.0	-0.0	2	4.474208623578168	0.2300862766236472
GO:0000796	CC	condensin complex	0	0.0	-0.0	0	0.0	-0.0	0	0.0	-0.0	0	0.0	-0.0	0	0.0	-0.0	0	0.0	-0.0	0	0.0	-0.0	0	0.0	-0.0	0	0.0	-0.0	0	0.0	-0.0	0	0.0	-0.0	0	0.0	-0.0
GO:0000800	CC	lateral element	0	0.0	-0.0	0	0.0	-0.0	1	15.729076255424674	0.3184799700664182	0	0.0	-0.0	0	0.0	-0.0	0	0.0	-0.0	0	0.0	-0.0	1	9.116421128278837	0.31918487611286567	1	9.00319375443577	0.31509305676493615	0	0.0	-0.0	0	0.0	-0.0	0	0.0	-0.0
GO:0000802	CC	transverse filament	0	0.0	-0.0	0	0.0	-0.0	0	0.0	-0.0	0	0.0	-0.0	0	0.0	-0.0	0	0.0	-0.0	0	0.0	-0.0	0	0.0	-0.0	0	0.0	-0.0	0	0.0	-0.0	0	0.0	-0.0	1	24.608147429679924	0.36515978467564725
GO:0000808	CC	origin recognition complex	0	0.0	-0.0	0	0.0	-0.0	3	7.864538127712337	1.0280411739313537	0	0.0	-0.0	1	4.069778633301252	-0.0	0	0.0	-0.0	0	0.0	-0.0	3	4.558210564139418	0.7025371693406949	2	3.0010645848119233	0.2544500702270808	0	0.0	-0.0	0	0.0	-0.0	0	0.0	-0.0
GO:0000811	CC	GINS complex	0	0.0	-0.0	0	0.0	-0.0	0	0.0	-0.0	0	0.0	-0.0	0	0.0	-0.0	0	0.0	-0.0	0	0.0	-0.0	1	9.116421128278837	0.31918487611286567	1	9.00319375443577	0.31509305676493615	0	0.0	-0.0	0	0.0	-0.0	0	0.0	-0.0
GO:0000812	CC	Swr1 complex	0	0.0	-0.0	0	0.0	-0.0	0	0.0	-0.0	0	0.0	-0.0	0	0.0	-0.0	0	0.0	-0.0	0	0.0	-0.0	0	0.0	-0.0	0	0.0	-0.0	0	0.0	-0.0	0	0.0	-0.0	0	0.0	-0.0
GO:0000813	CC	ESCRT I complex	0	0.0	-0.0	1	3.343568792830786	0.0684825857204683	0	0.0	-0.0	0	0.0	-0.0	0	0.0	-0.0	0	0.0	-0.0	1	2.6373180873180875	0.06516030050811258	2	4.558210564139419	0.389859710574971	1	2.2507984386089426	0.03095138212453836	1	2.665021008403362	0.06825597993879702	1	9.743087557603687	0.07273260244496664	0	0.0	-0.0
GO:0000814	CC	ESCRT II complex	0	0.0	-0.0	1	4.458091723774381	0.12363948245899446	0	0.0	-0.0	0	0.0	-0.0	0	0.0	-0.0	0	0.0	-0.0	1	3.516424116424117	0.11935498231795091	0	0.0	-0.0	0	0.0	-0.0	1	3.5533613445378154	0.12228166146289465	0	0.0	-0.0	0	0.0	-0.0
GO:0000815	CC	ESCRT III complex	0	0.0	-0.0	1	1.671784396415393	-0.0	1	1.9661345319280843	-0.0	0	0.0	-0.0	0	0.0	-0.0	0	0.0	-0.0	3	3.9559771309771317	0.5192772726784532	3	3.4186579231045635	0.4571217907543835	2	2.2507984386089426	0.15516575525357254	1	1.332510504201681	-0.0	0	0.0	-0.0	0	0.0	-0.0
GO:0000819	BP	sister chromatid segregation	0	0.0	-0.0	3	0.8722353372602049	-0.0	3	1.025809321005957	-0.0	0	0.0	-0.0	6	3.185044147800979	0.6558189155311684	1	0.8754658385093167	-0.0	6	1.375992045557263	-0.0	8	1.5854645440484931	0.20209220460274369	4	0.7828864134291974	-0.0	5	1.158704786262331	-0.0	0	0.0	-0.0	5	2.674798633660861	0.36515978467564725
GO:0000820	BP	regulation of glutamine family amino acid metabolic process	0	0.0	-0.0	0	0.0	-0.0	0	0.0	-0.0	0	0.0	-0.0	0	0.0	-0.0	0	0.0	-0.0	0	0.0	-0.0	0	0.0	-0.0	0	0.0	-0.0	1	5.330042016806724	0.20785496227014297	0	0.0	-0.0	0	0.0	-0.0
GO:0000821	BP	regulation of arginine metabolic process	0	0.0	-0.0	0	0.0	-0.0	0	0.0	-0.0	0	0.0	-0.0	0	0.0	-0.0	0	0.0	-0.0	0	0.0	-0.0	0	0.0	-0.0	0	0.0	-0.0	1	10.660084033613447	0.346009832907409	0	0.0	-0.0	0	0.0	-0.0
GO:0000822	MF	inositol hexakisphosphate binding	0	0.0	-0.0	1	2.2290458618871907	-0.0	1	2.6215127092374457	-0.0	0	0.0	-0.0	1	4.069778633301252	-0.0	0	0.0	-0.0	3	5.274636174636175	0.7724913376557848	1	1.519403521379806	-0.0	1	1.5005322924059616	-0.0	3	5.330042016806723	0.7774717829457507	0	0.0	-0.0	1	4.101357904946654	-0.0
GO:0000823	MF	inositol-1,4,5-trisphosphate 6-kinase activity	0	0.0	-0.0	0	0.0	-0.0	0	0.0	-0.0	0	0.0	-0.0	0	0.0	-0.0	0	0.0	-0.0	0	0.0	-0.0	0	0.0	-0.0	0	0.0	-0.0	0	0.0	-0.0	0	0.0	-0.0	0	0.0	-0.0
GO:0000824	MF	inositol tetrakisphosphate 3-kinase activity	0	0.0	-0.0	0	0.0	-0.0	0	0.0	-0.0	0	0.0	-0.0	0	0.0	-0.0	0	0.0	-0.0	0	0.0	-0.0	0	0.0	-0.0	0	0.0	-0.0	0	0.0	-0.0	0	0.0	-0.0	0	0.0	-0.0
GO:0000825	MF	inositol tetrakisphosphate 6-kinase activity	0	0.0	-0.0	1	13.374275171323143	0.32901781829365784	0	0.0	-0.0	0	0.0	-0.0	0	0.0	-0.0	0	0.0	-0.0	0	0.0	-0.0	0	0.0	-0.0	0	0.0	-0.0	0	0.0	-0.0	0	0.0	-0.0	0	0.0	-0.0
GO:0000835	CC	ER ubiquitin ligase complex	0	0.0	-0.0	0	0.0	-0.0	0	0.0	-0.0	0	0.0	-0.0	0	0.0	-0.0	0	0.0	-0.0	0	0.0	-0.0	0	0.0	-0.0	0	0.0	-0.0	0	0.0	-0.0	0	0.0	-0.0	0	0.0	-0.0
GO:0000836	CC	Hrd1p ubiquitin ligase complex	0	0.0	-0.0	0	0.0	-0.0	0	0.0	-0.0	0	0.0	-0.0	0	0.0	-0.0	0	0.0	-0.0	0	0.0	-0.0	0	0.0	-0.0	0	0.0	-0.0	0	0.0	-0.0	0	0.0	-0.0	0	0.0	-0.0
GO:0000839	CC	Hrd1p ubiquitin ligase ERAD-L complex	0	0.0	-0.0	0	0.0	-0.0	0	0.0	-0.0	0	0.0	-0.0	0	0.0	-0.0	0	0.0	-0.0	0	0.0	-0.0	0	0.0	-0.0	0	0.0	-0.0	0	0.0	-0.0	0	0.0	-0.0	0	0.0	-0.0
GO:0000900	MF	mRNA regulatory element binding translation repressor activity	0	0.0	-0.0	0	0.0	-0.0	1	15.729076255424674	0.3184799700664182	0	0.0	-0.0	0	0.0	-0.0	0	0.0	-0.0	0	0.0	-0.0	1	9.116421128278837	0.31918487611286567	0	0.0	-0.0	0	0.0	-0.0	0	0.0	-0.0	0	0.0	-0.0
GO:0000902	BP	cell morphogenesis	2	1.781546239730356	-0.0	24	1.059348528421635	-0.0	22	1.1420451406578973	-0.0	3	0.8051218583396802	-0.0	12	0.9670761108834656	-0.0	10	1.329090051862329	-0.0	30	1.0444824108190445	-0.0	58	1.7450575097035395	3.0464722782042615	52	1.54510255851703	1.5161542250766054	31	1.090635660204676	-0.0	13	1.6720810329880913	0.1150775995919533	13	1.055795104243693	-0.0
GO:0000905	BP	sporocarp development involved in asexual reproduction	0	0.0	-0.0	2	6.687137585661572	0.4480597590725538	0	0.0	-0.0	0	0.0	-0.0	0	0.0	-0.0	1	10.067857142857143	0.08457961510962507	1	2.6373180873180875	0.06516030050811258	0	0.0	-0.0	0	0.0	-0.0	1	2.665021008403362	0.06825597993879702	0	0.0	-0.0	0	0.0	-0.0
GO:0000910	BP	cytokinesis	1	2.476185828616045	-0.0	11	1.3496974943537114	0.05969277987049937	8	1.1544276150770403	-0.0	0	0.0	-0.0	7	1.5681715834738763	-0.0	5	1.8473132372214938	-0.0	15	1.4517347269640848	0.21531895621530206	21	1.7563747127876654	0.949711942183685	21	1.7345602646160656	0.8610149377938505	13	1.2713861691465576	0.06825597993879702	3	1.0726334925802223	-0.0	4	0.9030512818231163	-0.0
GO:0000911	BP	cytokinesis by cell plate formation	1	4.819718844984803	-0.0	8	1.9106107387604492	0.32901781829365784	1	0.28087636170401203	0.0057340323575091395	0	0.0	-0.0	5	2.1802385535542417	0.20621585972919146	2	1.438265306122449	-0.0	8	1.5070389070389072	0.11935498231795091	9	1.465139109901956	0.1730373202841411	7	1.1253992193044713	-0.0	8	1.522869147659064	0.12228166146289465	1	0.6959348255431206	-0.0	3	1.3182936123042817	-0.0
GO:0000912	BP	assembly of actomyosin apparatus involved in cytokinesis	0	0.0	-0.0	0	0.0	-0.0	0	0.0	-0.0	0	0.0	-0.0	0	0.0	-0.0	0	0.0	-0.0	0	0.0	-0.0	1	9.116421128278837	0.31918487611286567	0	0.0	-0.0	0	0.0	-0.0	0	0.0	-0.0	0	0.0	-0.0
GO:0000913	BP	preprophase band assembly	0	0.0	-0.0	1	4.458091723774381	0.12363948245899446	0	0.0	-0.0	0	0.0	-0.0	0	0.0	-0.0	0	0.0	-0.0	2	7.032848232848234	0.604539659162899	1	3.038807042759612	0.0895695886674709	0	0.0	-0.0	0	0.0	-0.0	0	0.0	-0.0	0	0.0	-0.0
GO:0000914	BP	phragmoplast assembly	0	0.0	-0.0	0	0.0	-0.0	0	0.0	-0.0	0	0.0	-0.0	0	0.0	-0.0	0	0.0	-0.0	0	0.0	-0.0	1	9.116421128278837	0.31918487611286567	0	0.0	-0.0	0	0.0	-0.0	0	0.0	-0.0	0	0.0	-0.0
GO:0000919	BP	cell plate assembly	0	0.0	-0.0	4	2.1398840274117026	0.20209962075651006	0	0.0	-0.0	0	0.0	-0.0	2	1.9534937439846005	-0.0	0	0.0	-0.0	2	0.843941787941788	-0.0	2	0.7293136902623069	-0.0	2	0.7202555003548616	-0.0	2	0.8528067226890756	-0.0	0	0.0	-0.0	2	1.9686517943743937	-0.0
GO:0000920	BP	septum digestion after cytokinesis	0	0.0	-0.0	1	13.374275171323143	0.32901781829365784	0	0.0	-0.0	0	0.0	-0.0	0	0.0	-0.0	0	0.0	-0.0	1	10.54927234927235	0.3264909146820516	0	0.0	-0.0	0	0.0	-0.0	1	10.660084033613447	0.346009832907409	0	0.0	-0.0	0	0.0	-0.0
GO:0000922	CC	spindle pole	0	0.0	-0.0	0	0.0	-0.0	1	1.5729076255424674	-0.0	0	0.0	-0.0	2	4.883734359961502	0.2572789533210981	0	0.0	-0.0	0	0.0	-0.0	1	0.9116421128278837	-0.0	3	2.700958126330731	0.31509305676493615	0	0.0	-0.0	0	0.0	-0.0	1	2.4608147429679925	-0.0
GO:0000923	CC	equatorial microtubule organizing center	0	0.0	-0.0	0	0.0	-0.0	1	3.9322690638561686	0.049987707368913815	0	0.0	-0.0	1	6.104667949951877	0.06374013167673485	1	10.067857142857143	0.08457961510962507	1	2.6373180873180875	0.06516030050811258	0	0.0	-0.0	0	0.0	-0.0	1	2.665021008403362	0.06825597993879702	0	0.0	-0.0	1	6.152036857419981	0.08489961620815825
GO:0000930	CC	gamma-tubulin complex	0	0.0	-0.0	0	0.0	-0.0	1	3.9322690638561686	0.049987707368913815	0	0.0	-0.0	1	6.104667949951877	0.06374013167673485	1	10.067857142857143	0.08457961510962507	1	2.6373180873180875	0.06516030050811258	0	0.0	-0.0	0	0.0	-0.0	1	2.665021008403362	0.06825597993879702	0	0.0	-0.0	1	6.152036857419981	0.08489961620815825
GO:0000931	CC	gamma-tubulin ring complex	0	0.0	-0.0	0	0.0	-0.0	0	0.0	-0.0	0	0.0	-0.0	1	24.41867179980751	0.3797515096515482	0	0.0	-0.0	0	0.0	-0.0	0	0.0	-0.0	0	0.0	-0.0	0	0.0	-0.0	0	0.0	-0.0	1	24.608147429679924	0.36515978467564725
GO:0000932	CC	P-body	0	0.0	-0.0	5	1.0614504104224716	-0.0	6	1.4980072624213976	-0.0	2	2.581501831501831	-0.0	4	1.5503918603052387	-0.0	2	1.2784580498866214	-0.0	7	1.1721413721413723	-0.0	8	1.1576407781941378	-0.0	8	1.1432626989759709	-0.0	6	1.0152460984393759	-0.0	2	1.237217467632214	-0.0	4	1.5624220590272966	-0.0
GO:0000935	CC	division septum	0	0.0	-0.0	1	4.458091723774381	0.12363948245899446	0	0.0	-0.0	1	27.10576923076923	0.07813356155404216	0	0.0	-0.0	0	0.0	-0.0	1	3.516424116424117	0.11935498231795091	0	0.0	-0.0	0	0.0	-0.0	1	3.5533613445378154	0.12228166146289465	0	0.0	-0.0	1	8.202715809893308	0.13688520721914937
GO:0000936	CC	primary cell septum	0	0.0	-0.0	1	13.374275171323143	0.32901781829365784	0	0.0	-0.0	0	0.0	-0.0	0	0.0	-0.0	0	0.0	-0.0	1	10.54927234927235	0.3264909146820516	0	0.0	-0.0	0	0.0	-0.0	1	10.660084033613447	0.346009832907409	0	0.0	-0.0	0	0.0	-0.0
GO:0000938	CC	GARP complex	0	0.0	-0.0	1	3.343568792830786	0.0684825857204683	0	0.0	-0.0	0	0.0	-0.0	0	0.0	-0.0	0	0.0	-0.0	1	2.6373180873180875	0.06516030050811258	0	0.0	-0.0	0	0.0	-0.0	1	2.665021008403362	0.06825597993879702	0	0.0	-0.0	0	0.0	-0.0
GO:0000940	CC	outer kinetochore	0	0.0	-0.0	0	0.0	-0.0	0	0.0	-0.0	0	0.0	-0.0	0	0.0	-0.0	0	0.0	-0.0	0	0.0	-0.0	0	0.0	-0.0	0	0.0	-0.0	0	0.0	-0.0	0	0.0	-0.0	0	0.0	-0.0
GO:0000943	CC	retrotransposon nucleocapsid	0	0.0	-0.0	0	0.0	-0.0	0	0.0	-0.0	0	0.0	-0.0	0	0.0	-0.0	0	0.0	-0.0	0	0.0	-0.0	0	0.0	-0.0	0	0.0	-0.0	0	0.0	-0.0	0	0.0	-0.0	0	0.0	-0.0
GO:0000956	BP	nuclear-transcribed mRNA catabolic process	0	0.0	-0.0	8	1.4078184390866466	0.05632866331235979	8	1.6556922374131235	0.11571952365233519	2	2.1399291497975708	-0.0	7	2.2490881920875334	0.3797515096515482	3	1.5896616541353386	-0.0	10	1.388062151220046	0.11935498231795091	11	1.3194820054087788	0.03278384673179338	8	0.9477046057300811	-0.0	8	1.1221141088014153	-0.0	4	2.0511763279165653	0.01732671950096605	5	1.6189570677421001	-0.0
GO:0000957	BP	mitochondrial RNA catabolic process	0	0.0	-0.0	0	0.0	1.9040977108691166	0	0.0	1.4375183746760642	0	0.0	-0.0	1	0.22609881296118065	0.06978277324504413	0	0.0	0.04794675192090004	0	0.0	2.8578350392125853	2	0.16882261348664512	1.8755851676250377	2	0.16672581026732908	1.879305865396165	0	0.0	2.8421573015840798	0	0.0	0.04068221435741919	0	0.0	0.4127204051528261
GO:0000958	BP	mitochondrial mRNA catabolic process	0	0.0	-0.0	0	0.0	1.7348808717229514	0	0.0	1.2746359060325327	0	0.0	-0.0	0	0.0	0.46241549971699064	0	0.0	0.04794675192090004	0	0.0	2.8616182074682484	1	0.08520019746054987	2.4496483714605275	1	0.0841419977050072	2.600093997514378	0	0.0	2.8421573015840798	0	0.0	0.04068221435741919	0	0.0	0.4155594903972577
GO:0000959	BP	mitochondrial RNA metabolic process	1	1.8114379551620734	-0.0	2	0.17952047209829722	1.3940431071172283	7	0.7389498911944478	-0.0	0	0.0	-0.0	5	0.8194185167720639	-0.0	0	0.0	0.141713960817598	4	0.28320194226234496	1.4368243810331256	15	0.9177605162696815	-0.0	15	0.9063617873593057	-0.0	1	0.07154418814505668	3.2757982737541225	0	0.0	0.23019641800019744	3	0.4954660556311394	-0.0
GO:0000960	BP	regulation of mitochondrial RNA catabolic process	0	0.0	-0.0	0	0.0	1.9040977108691166	0	0.0	1.4375183746760642	0	0.0	-0.0	0	0.0	0.45852529943159426	0	0.0	0.04794675192090004	0	0.0	2.8578350392125853	1	0.08441130674332256	2.6194530595552004	1	0.08336290513366454	2.595928273262441	0	0.0	2.8421573015840798	0	0.0	0.04068221435741919	0	0.0	0.4127204051528261
GO:0000962	BP	positive regulation of mitochondrial RNA catabolic process	0	0.0	-0.0	0	0.0	1.9040977108691166	0	0.0	1.4375183746760642	0	0.0	-0.0	0	0.0	0.45852529943159426	0	0.0	0.04794675192090004	0	0.0	2.8578350392125853	1	0.08441130674332256	2.6194530595552004	1	0.08336290513366454	2.595928273262441	0	0.0	2.8421573015840798	0	0.0	0.04068221435741919	0	0.0	0.4127204051528261
GO:0000963	BP	mitochondrial RNA processing	0	0.0	-0.0	0	0.0	2.3472061548230765	2	0.2557573374865801	0.5005925756470274	0	0.0	-0.0	3	0.5955773609709147	-0.0	0	0.0	0.10132750761078843	0	0.0	3.5075242262338784	7	0.5188207146174948	0.389859710574971	7	0.512376880333743	0.4117056127387796	0	0.0	3.2821181643188617	0	0.0	0.09972339610820137	3	0.6001987177970713	-0.0
GO:0000965	BP	mitochondrial RNA 3'-end processing	0	0.0	-0.0	0	0.0	1.7348808717229514	0	0.0	1.2746359060325327	0	0.0	-0.0	0	0.0	0.46241549971699064	0	0.0	0.04794675192090004	0	0.0	2.8616182074682484	1	0.08520019746054987	2.4496483714605275	1	0.0841419977050072	2.600093997514378	0	0.0	2.8421573015840798	0	0.0	0.04068221435741919	0	0.0	0.4155594903972577
GO:0000966	BP	RNA 5'-end processing	0	0.0	-0.0	2	1.273740492506966	-0.0	2	1.4980072624213974	-0.0	0	0.0	-0.0	3	3.4883816856867864	0.2984656402238606	1	1.917687074829932	-0.0	2	1.0046926046926048	-0.0	3	1.302345875468405	-0.0	4	1.714894048463956	0.08637169704760861	1	0.5076230492196879	-0.0	1	1.8558262014483211	-0.0	3	3.5154496328114178	0.29625392614677504
GO:0000967	BP	rRNA 5'-end processing	0	0.0	-0.0	2	5.349710068529257	0.3331641573567386	0	0.0	-0.0	0	0.0	-0.0	1	4.883734359961502	0.019751493255404737	1	8.054285714285715	0.04794675192090004	2	4.21970893970894	0.3264909146820516	0	0.0	-0.0	0	0.0	-0.0	1	2.1320168067226892	0.029914469769349392	1	7.7944700460829495	0.04068221435741919	0	0.0	-0.0
GO:0000972	BP	transcription-dependent tethering of RNA polymerase II gene DNA at nuclear periphery	0	0.0	-0.0	0	0.0	-0.0	2	1.9661345319280843	0.0057340323575091395	0	0.0	-0.0	0	0.0	-0.0	0	0.0	-0.0	1	0.6593295218295219	-0.0	1	0.5697763205174273	-0.0	2	1.1253992193044713	-0.0	1	0.6662552521008405	-0.0	0	0.0	-0.0	1	1.5380092143549953	-0.0
GO:0000973	BP	post-transcriptional tethering of RNA polymerase II gene DNA at nuclear periphery	0	0.0	-0.0	0	0.0	-0.0	1	3.145815251084935	0.0057340323575091395	0	0.0	-0.0	0	0.0	-0.0	0	0.0	-0.0	1	2.10985446985447	0.026435312389500247	1	1.8232842256557673	-0.0	1	1.8006387508871542	-0.0	0	0.0	-0.0	0	0.0	-0.0	1	4.921629485935985	0.03384101785192728
GO:0000974	CC	Prp19 complex	0	0.0	-0.0	2	2.6748550342646285	0.14899544821275143	0	0.0	-0.0	0	0.0	-0.0	0	0.0	-0.0	0	0.0	-0.0	2	2.10985446985447	0.11935498231795091	0	0.0	-0.0	0	0.0	-0.0	1	1.0660084033613446	-0.0	0	0.0	-0.0	1	2.4608147429679925	-0.0
GO:0000976	MF	transcription cis-regulatory region binding	1	1.0033615439373567	-0.0	32	1.5909918419417866	0.7688388579652853	14	0.8186136341113214	-0.0	15	4.534422362024593	3.3181737740110178	21	1.9062903635537458	0.8767006060463024	7	1.0479553903345724	-0.0	33	1.2941486525129648	0.2634087511568415	30	1.0167012410719891	-0.0	28	0.9371354093836489	-0.0	34	1.3473712161444502	0.346009832907409	10	1.4487862539187637	-0.0	17	1.5551617334741958	0.21447531010242632
GO:0000977	MF	RNA polymerase II transcription regulatory region sequence-specific DNA binding	0	0.0	-0.0	3	0.8916183447548761	-0.0	4	1.3981401115933043	-0.0	2	3.614102564102564	-0.0	5	2.7131857555341674	0.3797515096515482	2	1.78984126984127	-0.0	6	1.4065696465696467	0.06516030050811258	5	1.0129356809198706	-0.0	5	1.0003548616039744	-0.0	7	1.658235294117647	0.1836550723330764	2	1.7321044546850999	-0.0	4	2.1873908826382156	0.13688520721914937
GO:0000978	MF	RNA polymerase II cis-regulatory region sequence-specific DNA binding	0	0.0	-0.0	2	1.4860305745914604	-0.0	1	0.8738375697458153	-0.0	0	0.0	-0.0	2	2.713185755534168	0.03648274979831735	0	0.0	-0.0	3	1.7582120582120584	0.11935498231795091	1	0.5064678404599353	-0.0	1	0.5001774308019873	-0.0	3	1.7766806722689077	0.12228166146289465	0	0.0	-0.0	1	1.3671193016488847	-0.0
GO:0000979	MF	RNA polymerase II core promoter sequence-specific DNA binding	0	0.0	-0.0	0	0.0	-0.0	0	0.0	-0.0	0	0.0	-0.0	0	0.0	-0.0	0	0.0	-0.0	0	0.0	-0.0	0	0.0	-0.0	0	0.0	-0.0	0	0.0	-0.0	0	0.0	-0.0	0	0.0	-0.0
GO:0000981	MF	DNA-binding transcription factor activity, RNA polymerase II-specific	1	2.212329961632368	-0.0	10	1.0962520632232082	-0.0	6	0.7735611273159676	-0.0	6	3.9992118537200505	0.7184298361409049	7	1.4010713327758404	-0.0	4	1.320374707259953	-0.0	11	0.9511639003442282	-0.0	16	1.1955962135447653	-0.0	15	1.1069500517748898	-0.0	12	1.048532855765257	-0.0	5	1.5972274684596206	-0.0	8	1.61364901178229	0.06213294803013848
GO:0000987	MF	cis-regulatory region sequence-specific DNA binding	0	0.0	-0.0	2	1.1629804496802731	-0.0	1	0.683872880670638	-0.0	0	0.0	-0.0	3	3.185044147800979	0.22836396820309893	0	0.0	-0.0	4	1.8346560607430173	0.10500941917844371	1	0.3963661360121233	-0.0	1	0.3914432067145987	-0.0	4	1.8539276580197297	0.10647273790654826	0	0.0	-0.0	1	1.0699194534643444	-0.0
GO:0000992	MF	RNA polymerase III cis-regulatory region sequence-specific DNA binding	0	0.0	-0.0	0	0.0	-0.0	0	0.0	-0.0	0	0.0	-0.0	0	0.0	-0.0	0	0.0	-0.0	0	0.0	-0.0	0	0.0	-0.0	0	0.0	-0.0	0	0.0	-0.0	0	0.0	-0.0	0	0.0	-0.0
GO:0000993	MF	RNA polymerase II complex binding	0	0.0	-0.0	0	0.0	-0.0	0	0.0	-0.0	0	0.0	-0.0	1	2.713185755534168	-0.0	0	0.0	-0.0	0	0.0	-0.0	0	0.0	-0.0	0	0.0	-0.0	0	0.0	-0.0	0	0.0	-0.0	1	2.7342386032977695	-0.0
GO:0001006	MF	RNA polymerase III type 3 promoter sequence-specific DNA binding	0	0.0	-0.0	0	0.0	-0.0	0	0.0	-0.0	0	0.0	-0.0	0	0.0	-0.0	0	0.0	-0.0	0	0.0	-0.0	0	0.0	-0.0	0	0.0	-0.0	0	0.0	-0.0	0	0.0	-0.0	0	0.0	-0.0
GO:0001016	MF	RNA polymerase III transcription regulatory region sequence-specific DNA binding	0	0.0	-0.0	0	0.0	-0.0	0	0.0	-0.0	0	0.0	-0.0	0	0.0	-0.0	0	0.0	-0.0	0	0.0	-0.0	0	0.0	-0.0	0	0.0	-0.0	0	0.0	-0.0	0	0.0	-0.0	0	0.0	-0.0
GO:0001046	MF	core promoter sequence-specific DNA binding	0	0.0	-0.0	3	1.9106107387604487	0.12363948245899446	0	0.0	-0.0	0	0.0	-0.0	1	1.162793895228929	-0.0	0	0.0	-0.0	3	1.507038907038907	-0.0	1	0.4341152918228017	-0.0	0	0.0	0.20069743791826014	3	1.5228691476590637	-0.0	0	0.0	-0.0	2	2.343633088540945	-0.0
GO:0001067	MF	transcription regulatory region nucleic acid binding	1	1.0033615439373567	-0.0	32	1.5909918419417866	0.7688388579652853	14	0.8186136341113214	-0.0	15	4.534422362024593	3.3181737740110178	21	1.9062903635537458	0.8767006060463024	7	1.0479553903345724	-0.0	33	1.2941486525129648	0.2634087511568415	30	1.0167012410719891	-0.0	28	0.9371354093836489	-0.0	34	1.3473712161444502	0.346009832907409	10	1.4487862539187637	-0.0	17	1.5551617334741958	0.21447531010242632
GO:0001091	MF	RNA polymerase II general transcription initiation factor binding	0	0.0	-0.0	1	6.687137585661572	0.20209962075651006	0	0.0	-0.0	0	0.0	-0.0	1	12.209335899903754	0.20621585972919146	0	0.0	-0.0	1	5.274636174636175	0.19691082433281537	0	0.0	-0.0	0	0.0	-0.0	1	5.330042016806724	0.20785496227014297	0	0.0	-0.0	1	12.304073714839962	0.2300862766236472
GO:0001093	MF	TFIIB-class transcription factor binding	0	0.0	-0.0	0	0.0	-0.0	0	0.0	-0.0	0	0.0	-0.0	0	0.0	-0.0	0	0.0	-0.0	0	0.0	-0.0	0	0.0	-0.0	0	0.0	-0.0	0	0.0	-0.0	0	0.0	-0.0	0	0.0	-0.0
GO:0001094	MF	TFIID-class transcription factor complex binding	0	0.0	-0.0	1	13.374275171323143	0.32901781829365784	0	0.0	-0.0	0	0.0	-0.0	1	24.41867179980751	0.3797515096515482	0	0.0	-0.0	1	10.54927234927235	0.3264909146820516	0	0.0	-0.0	0	0.0	-0.0	1	10.660084033613447	0.346009832907409	0	0.0	-0.0	1	24.608147429679924	0.36515978467564725
GO:0001098	MF	basal transcription machinery binding	0	0.0	-0.0	1	1.215843197393013	-0.0	0	0.0	-0.0	0	0.0	-0.0	2	4.439758509055911	0.20621585972919146	0	0.0	-0.0	1	0.9590247590247591	-0.0	0	0.0	-0.0	0	0.0	-0.0	1	0.9690985485103133	-0.0	0	0.0	-0.0	2	4.474208623578168	0.2300862766236472
GO:0001099	MF	basal RNA polymerase II transcription machinery binding	0	0.0	-0.0	1	1.215843197393013	-0.0	0	0.0	-0.0	0	0.0	-0.0	2	4.439758509055911	0.20621585972919146	0	0.0	-0.0	1	0.9590247590247591	-0.0	0	0.0	-0.0	0	0.0	-0.0	1	0.9690985485103133	-0.0	0	0.0	-0.0	2	4.474208623578168	0.2300862766236472
GO:0001101	BP	response to acid chemical	6	1.7283089988419356	-0.0	108	1.5415386536850582	3.44221859342445	96	1.6115168842270746	3.5325418328273424	25	2.1696186684180283	1.4689071377292309	57	1.485447484086476	1.0089506435434188	25	1.0744778167403568	-0.0	136	1.5311643964792312	4.562992212252877	142	1.3815707579675502	2.7117365650477034	142	1.3644114334363708	2.407167770309673	133	1.5131175842802438	4.143333655194621	27	1.1230026213673407	-0.0	55	1.4444483549972207	0.7482183896861931
GO:0001139	MF	RNA polymerase II complex recruiting activity	0	0.0	-0.0	0	0.0	-0.0	0	0.0	-0.0	0	0.0	-0.0	0	0.0	-0.0	0	0.0	-0.0	0	0.0	-0.0	0	0.0	-0.0	0	0.0	-0.0	0	0.0	-0.0	0	0.0	-0.0	0	0.0	-0.0
GO:0001163	MF	RNA polymerase I transcription regulatory region sequence-specific DNA binding	0	0.0	-0.0	0	0.0	-0.0	0	0.0	-0.0	0	0.0	-0.0	0	0.0	-0.0	0	0.0	-0.0	0	0.0	-0.0	0	0.0	-0.0	0	0.0	-0.0	0	0.0	-0.0	0	0.0	-0.0	1	24.608147429679924	0.36515978467564725
GO:0001164	MF	RNA polymerase I core promoter sequence-specific DNA binding	0	0.0	-0.0	0	0.0	-0.0	0	0.0	-0.0	0	0.0	-0.0	0	0.0	-0.0	0	0.0	-0.0	0	0.0	-0.0	0	0.0	-0.0	0	0.0	-0.0	0	0.0	-0.0	0	0.0	-0.0	1	24.608147429679924	0.36515978467564725
GO:0001172	BP	RNA-templated transcription	0	0.0	-0.0	0	0.0	-0.0	0	0.0	-0.0	0	0.0	-0.0	0	0.0	-0.0	0	0.0	-0.0	0	0.0	-0.0	1	9.116421128278837	0.31918487611286567	1	9.00319375443577	0.31509305676493615	0	0.0	-0.0	0	0.0	-0.0	0	0.0	-0.0
GO:0001173	BP	DNA-templated transcriptional start site selection	0	0.0	-0.0	0	0.0	-0.0	0	0.0	-0.0	0	0.0	-0.0	0	0.0	-0.0	0	0.0	-0.0	0	0.0	-0.0	0	0.0	-0.0	0	0.0	-0.0	0	0.0	-0.0	0	0.0	-0.0	0	0.0	-0.0
GO:0001174	BP	transcriptional start site selection at RNA polymerase II promoter	0	0.0	-0.0	0	0.0	-0.0	0	0.0	-0.0	0	0.0	-0.0	0	0.0	-0.0	0	0.0	-0.0	0	0.0	-0.0	0	0.0	-0.0	0	0.0	-0.0	0	0.0	-0.0	0	0.0	-0.0	0	0.0	-0.0
GO:0001188	BP	RNA polymerase I preinitiation complex assembly	0	0.0	-0.0	0	0.0	-0.0	0	0.0	-0.0	0	0.0	-0.0	0	0.0	-0.0	0	0.0	-0.0	0	0.0	-0.0	0	0.0	-0.0	0	0.0	-0.0	0	0.0	-0.0	0	0.0	-0.0	1	24.608147429679924	0.36515978467564725
GO:0001192	BP	maintenance of transcriptional fidelity during transcription elongation	0	0.0	-0.0	1	13.374275171323143	0.32901781829365784	0	0.0	-0.0	0	0.0	-0.0	0	0.0	-0.0	0	0.0	-0.0	0	0.0	-0.0	0	0.0	-0.0	0	0.0	-0.0	1	10.660084033613447	0.346009832907409	0	0.0	-0.0	0	0.0	-0.0
GO:0001193	BP	maintenance of transcriptional fidelity during transcription elongation by RNA polymerase II	0	0.0	-0.0	1	13.374275171323143	0.32901781829365784	0	0.0	-0.0	0	0.0	-0.0	0	0.0	-0.0	0	0.0	-0.0	0	0.0	-0.0	0	0.0	-0.0	0	0.0	-0.0	1	10.660084033613447	0.346009832907409	0	0.0	-0.0	0	0.0	-0.0
GO:0001216	MF	DNA-binding transcription activator activity	0	0.0	-0.0	1	0.36146689652224706	-0.0	2	0.8502203381310633	-0.0	1	2.1977650727650726	-0.0	3	1.9798923080925004	0.013331510634992539	1	1.0884169884169883	-0.0	3	0.8553464066977581	-0.0	2	0.4927795204475046	-0.0	1	0.2433295609306965	0.29606119489407906	5	1.4405518964342492	0.02945345577213143	1	1.0533067629841824	-0.0	2	1.3301701313340497	-0.0
GO:0001217	MF	DNA-binding transcription repressor activity	0	0.0	-0.0	0	0.0	-0.0	2	5.2430254184748915	0.3184799700664182	0	0.0	-0.0	1	4.069778633301252	-0.0	0	0.0	-0.0	0	0.0	-0.0	1	1.519403521379806	-0.0	2	3.0010645848119233	0.2544500702270808	0	0.0	-0.0	0	0.0	-0.0	2	8.202715809893308	0.42926592778769296
GO:0001227	MF	DNA-binding transcription repressor activity, RNA polymerase II-specific	0	0.0	-0.0	0	0.0	-0.0	2	5.2430254184748915	0.3184799700664182	0	0.0	-0.0	1	4.069778633301252	-0.0	0	0.0	-0.0	0	0.0	-0.0	1	1.519403521379806	-0.0	2	3.0010645848119233	0.2544500702270808	0	0.0	-0.0	0	0.0	-0.0	2	8.202715809893308	0.42926592778769296
GO:0001228	MF	DNA-binding transcription activator activity, RNA polymerase II-specific	0	0.0	-0.0	1	0.36146689652224706	-0.0	2	0.8502203381310633	-0.0	1	2.1977650727650726	-0.0	3	1.9798923080925004	0.013331510634992539	1	1.0884169884169883	-0.0	3	0.8553464066977581	-0.0	2	0.4927795204475046	-0.0	1	0.2433295609306965	0.29606119489407906	5	1.4405518964342492	0.02945345577213143	1	1.0533067629841824	-0.0	2	1.3301701313340497	-0.0
GO:0001325	BP	formation of extrachromosomal circular DNA	0	0.0	-0.0	0	0.0	-0.0	1	15.729076255424674	0.3184799700664182	0	0.0	-0.0	0	0.0	-0.0	0	0.0	-0.0	0	0.0	-0.0	0	0.0	-0.0	1	9.00319375443577	0.31509305676493615	0	0.0	-0.0	0	0.0	-0.0	0	0.0	-0.0
GO:0001405	CC	PAM complex, Tim23 associated import motor	0	0.0	-0.0	0	0.0	-0.0	0	0.0	-0.0	0	0.0	-0.0	0	0.0	-0.0	0	0.0	-0.0	0	0.0	-0.0	0	0.0	-0.0	0	0.0	-0.0	0	0.0	-0.0	0	0.0	-0.0	0	0.0	-0.0
GO:0001501	BP	skeletal system development	0	0.0	-0.0	1	4.458091723774381	0.12363948245899446	0	0.0	-0.0	0	0.0	-0.0	0	0.0	-0.0	0	0.0	-0.0	1	3.516424116424117	0.11935498231795091	1	3.038807042759612	0.0895695886674709	1	3.0010645848119233	0.08637169704760861	2	7.106722689075631	0.5928670806791121	0	0.0	-0.0	1	8.202715809893308	0.13688520721914937
GO:0001503	BP	ossification	0	0.0	-0.0	0	0.0	-0.0	0	0.0	-0.0	0	0.0	-0.0	0	0.0	-0.0	0	0.0	-0.0	0	0.0	-0.0	0	0.0	-0.0	1	1.5005322924059616	-0.0	0	0.0	-0.0	0	0.0	-0.0	0	0.0	-0.0
GO:0001508	BP	action potential	0	0.0	-0.0	1	6.687137585661572	0.20209962075651006	0	0.0	-0.0	0	0.0	-0.0	0	0.0	-0.0	0	0.0	-0.0	1	5.274636174636175	0.19691082433281537	0	0.0	-0.0	0	0.0	-0.0	1	5.330042016806724	0.20785496227014297	0	0.0	-0.0	0	0.0	-0.0
GO:0001510	BP	RNA methylation	0	0.0	-0.0	3	0.9330889654411494	-0.0	8	2.926339768451102	0.9700802628964351	0	0.0	-0.0	2	1.135752176735233	-0.0	4	3.7461794019933556	0.2862166939190278	5	1.2266595754967848	-0.0	10	2.1200979368090316	0.6628924718106808	10	2.0937659894036673	0.6767554525447557	6	1.487453586085597	0.0807939634294487	6	5.43800235773229	1.1027313176017486	0	0.0	-0.0
GO:0001516	BP	prostaglandin biosynthetic process	0	0.0	-0.0	0	0.0	-0.0	0	0.0	-0.0	0	0.0	-0.0	0	0.0	-0.0	0	0.0	-0.0	0	0.0	-0.0	0	0.0	-0.0	0	0.0	-0.0	0	0.0	-0.0	0	0.0	-0.0	0	0.0	-0.0
GO:0001522	BP	pseudouridine synthesis	0	0.0	-0.0	2	1.671784396415393	0.006512369713818885	1	0.9830672659640421	-0.0	0	0.0	-0.0	0	0.0	-0.0	0	0.0	-0.0	2	1.3186590436590437	-0.0	3	1.7093289615522818	0.0014589410972685349	2	1.1253992193044713	-0.0	4	2.665021008403362	0.37080015709631975	0	0.0	-0.0	1	1.5380092143549953	-0.0
GO:0001523	BP	retinoid metabolic process	0	0.0	-0.0	0	0.0	-0.0	0	0.0	-0.0	0	0.0	-0.0	0	0.0	-0.0	0	0.0	-0.0	0	0.0	-0.0	0	0.0	-0.0	0	0.0	-0.0	0	0.0	-0.0	1	19.486175115207374	0.18636032164306526	0	0.0	-0.0
GO:0001525	BP	angiogenesis	0	0.0	-0.0	0	0.0	-0.0	1	7.864538127712337	0.17927297248184132	0	0.0	-0.0	1	12.209335899903754	0.20621585972919146	0	0.0	-0.0	0	0.0	-0.0	0	0.0	-0.0	0	0.0	-0.0	0	0.0	-0.0	0	0.0	-0.0	1	12.304073714839962	0.2300862766236472
GO:0001530	MF	lipopolysaccharide binding	0	0.0	-0.0	0	0.0	-0.0	0	0.0	-0.0	0	0.0	-0.0	0	0.0	-0.0	0	0.0	-0.0	0	0.0	-0.0	0	0.0	-0.0	0	0.0	-0.0	0	0.0	-0.0	0	0.0	-0.0	1	24.608147429679924	0.36515978467564725
GO:0001541	BP	ovarian follicle development	0	0.0	-0.0	1	3.343568792830786	0.0684825857204683	0	0.0	-0.0	0	0.0	-0.0	0	0.0	-0.0	1	10.067857142857143	0.08457961510962507	0	0.0	-0.0	0	0.0	-0.0	0	0.0	-0.0	0	0.0	-0.0	0	0.0	-0.0	0	0.0	-0.0
GO:0001556	BP	oocyte maturation	0	0.0	-0.0	0	0.0	-0.0	1	15.729076255424674	0.3184799700664182	0	0.0	-0.0	0	0.0	-0.0	0	0.0	-0.0	0	0.0	-0.0	1	9.116421128278837	0.31918487611286567	1	9.00319375443577	0.31509305676493615	0	0.0	-0.0	0	0.0	-0.0	0	0.0	-0.0
GO:0001558	BP	regulation of cell growth	0	0.0	-0.0	12	0.7679009667745343	-0.0	12	0.9031048567707947	-0.0	0	0.0	-0.0	0	0.0	1.7596749385902177	2	0.3853725222146275	-0.0	14	0.7066498224392961	0.17607518384394538	15	0.6542885977233615	0.31918487611286567	13	0.5600072670223206	0.7273746578035032	12	0.6120622411644083	0.346009832907409	4	0.7458823010605693	-0.0	4	0.4709693287977018	0.07979062633397291
GO:0001560	BP	regulation of cell growth by extracellular stimulus	0	0.0	-0.0	0	0.0	-0.0	0	0.0	-0.0	0	0.0	-0.0	0	0.0	-0.0	0	0.0	-0.0	0	0.0	-0.0	0	0.0	-0.0	0	0.0	-0.0	0	0.0	-0.0	0	0.0	-0.0	0	0.0	-0.0
GO:0001561	BP	fatty acid alpha-oxidation	0	0.0	-0.0	0	0.0	-0.0	0	0.0	-0.0	0	0.0	-0.0	0	0.0	-0.0	0	0.0	-0.0	0	0.0	-0.0	0	0.0	-0.0	0	0.0	-0.0	0	0.0	-0.0	0	0.0	-0.0	0	0.0	-0.0
GO:0001568	BP	blood vessel development	0	0.0	-0.0	0	0.0	-0.0	1	3.9322690638561686	0.049987707368913815	0	0.0	-0.0	1	6.104667949951877	0.06374013167673485	0	0.0	-0.0	0	0.0	-0.0	0	0.0	-0.0	0	0.0	-0.0	0	0.0	-0.0	0	0.0	-0.0	1	6.152036857419981	0.08489961620815825
GO:0001570	BP	vasculogenesis	0	0.0	-0.0	0	0.0	-0.0	0	0.0	-0.0	0	0.0	-0.0	0	0.0	-0.0	0	0.0	-0.0	0	0.0	-0.0	0	0.0	-0.0	0	0.0	-0.0	0	0.0	-0.0	0	0.0	-0.0	0	0.0	-0.0
GO:0001578	BP	microtubule bundle formation	1	12.268375241779497	-0.0	2	1.215843197393013	-0.0	2	1.4299160232204249	-0.0	0	0.0	-0.0	0	0.0	-0.0	3	5.491558441558442	0.28859621463085977	2	0.9590247590247591	-0.0	5	2.0719138927906444	0.31918487611286567	4	1.636944318988322	0.08637169704760861	3	1.4536478227654699	-0.0	2	3.5429409300377044	0.04561556872588226	0	0.0	-0.0
GO:0001650	CC	fibrillar center	0	0.0	-0.0	1	2.2290458618871907	-0.0	3	7.864538127712337	1.0280411739313537	0	0.0	-0.0	0	0.0	-0.0	0	0.0	-0.0	0	0.0	-0.0	2	3.038807042759612	0.25975498924087853	3	4.501596877217885	0.7192238032829893	1	1.7766806722689077	-0.0	0	0.0	-0.0	0	0.0	-0.0
GO:0001652	CC	granular component	0	0.0	-0.0	0	0.0	-0.0	0	0.0	-0.0	0	0.0	-0.0	0	0.0	-0.0	0	0.0	-0.0	0	0.0	-0.0	1	9.116421128278837	0.31918487611286567	1	9.00319375443577	0.31509305676493615	0	0.0	-0.0	0	0.0	-0.0	0	0.0	-0.0
GO:0001653	MF	peptide receptor activity	1	33.73803191489362	-0.0	1	1.671784396415393	-0.0	1	1.9661345319280843	-0.0	0	0.0	-0.0	1	3.0523339749759386	-0.0	0	0.0	-0.0	2	2.6373180873180875	0.19691082433281537	1	1.1395526410348547	-0.0	1	1.1253992193044713	-0.0	2	2.665021008403362	0.20785496227014297	0	0.0	-0.0	0	0.0	-0.0
GO:0001654	BP	eye development	0	0.0	-0.0	2	3.8212214775208984	0.2742690660817024	0	0.0	-0.0	0	0.0	-0.0	1	3.4883816856867873	-0.0	0	0.0	-0.0	2	3.0140778140778144	0.21767590389705208	2	2.6046917509368104	0.1774992678663984	1	1.2861705363479674	-0.0	2	3.045738295318128	0.24097537590584006	0	0.0	-0.0	1	3.5154496328114178	-0.0
GO:0001655	BP	urogenital system development	0	0.0	-0.0	4	3.8212214775208984	0.597754166426103	0	0.0	-0.0	0	0.0	-0.0	0	0.0	-0.0	0	0.0	-0.0	3	2.260558360558361	0.21253006567161037	1	0.6511729377342026	-0.0	0	0.0	0.02125285171683329	2	1.522869147659064	0.029914469769349392	0	0.0	-0.0	3	5.273174449217127	0.4904681828930052
GO:0001656	BP	metanephros development	0	0.0	-0.0	0	0.0	-0.0	0	0.0	-0.0	0	0.0	-0.0	0	0.0	-0.0	0	0.0	-0.0	0	0.0	-0.0	0	0.0	-0.0	0	0.0	-0.0	0	0.0	-0.0	0	0.0	-0.0	0	0.0	-0.0
GO:0001664	MF	G protein-coupled receptor binding	0	0.0	-0.0	1	1.9106107387604492	-0.0	2	4.4940217872641925	0.3033434680251402	0	0.0	-0.0	1	3.4883816856867873	-0.0	0	0.0	-0.0	0	0.0	-0.0	0	0.0	-0.0	1	1.2861705363479674	-0.0	1	1.522869147659064	-0.0	0	0.0	-0.0	0	0.0	-0.0
GO:0001665	MF	alpha-N-acetylgalactosaminide alpha-2,6-sialyltransferase activity	0	0.0	-0.0	0	0.0	-0.0	0	0.0	-0.0	0	0.0	-0.0	0	0.0	-0.0	0	0.0	-0.0	0	0.0	-0.0	1	9.116421128278837	0.31918487611286567	1	9.00319375443577	0.31509305676493615	0	0.0	-0.0	0	0.0	-0.0	0	0.0	-0.0
GO:0001666	BP	response to hypoxia	1	4.3532944406314344	-0.0	4	0.8628564626660092	-0.0	6	1.5221686698798074	-0.0	0	0.0	-0.0	5	1.969247725790928	0.12090883010852489	1	0.6495391705069125	-0.0	14	2.382093756287305	1.4675696380876633	4	0.5881562018244411	0.0717492691408544	9	1.3069152224180958	-0.0	15	2.5790525887774467	1.8928437221419785	1	0.6285862940389475	-0.0	8	3.175244829636119	0.9543531003953997
GO:0001667	BP	ameboidal-type cell migration	0	0.0	-0.0	0	0.0	-0.0	0	0.0	-0.0	0	0.0	-0.0	0	0.0	-0.0	0	0.0	-0.0	0	0.0	-0.0	0	0.0	-0.0	0	0.0	-0.0	0	0.0	-0.0	0	0.0	-0.0	0	0.0	-0.0
GO:0001669	CC	acrosomal vesicle	0	0.0	-0.0	1	3.343568792830786	0.0684825857204683	0	0.0	-0.0	0	0.0	-0.0	0	0.0	-0.0	0	0.0	-0.0	0	0.0	-0.0	0	0.0	-0.0	0	0.0	-0.0	1	2.665021008403362	0.06825597993879702	0	0.0	-0.0	0	0.0	-0.0
GO:0001671	MF	ATPase activator activity	0	0.0	-0.0	0	0.0	-0.0	0	0.0	-0.0	0	0.0	-0.0	0	0.0	-0.0	1	10.067857142857143	0.08457961510962507	0	0.0	-0.0	1	2.2791052820697093	0.03278384673179338	2	4.501596877217885	0.4117056127387796	0	0.0	-0.0	0	0.0	-0.0	0	0.0	-0.0
GO:0001673	CC	male germ cell nucleus	0	0.0	-0.0	0	0.0	-0.0	0	0.0	-0.0	0	0.0	-0.0	1	6.104667949951877	0.06374013167673485	0	0.0	-0.0	1	2.6373180873180875	0.06516030050811258	0	0.0	-0.0	0	0.0	-0.0	0	0.0	-0.0	0	0.0	-0.0	1	6.152036857419981	0.08489961620815825
GO:0001676	BP	long-chain fatty acid metabolic process	1	5.742643730194658	-0.0	7	1.9919133233885529	0.2884394629316577	2	0.6693223938478584	-0.0	2	3.4603109656301143	-0.0	0	0.0	-0.0	1	0.8568389057750759	-0.0	6	1.3467156190560448	-0.0	9	1.7456976628619048	0.31918487611286567	7	1.3409011974691571	0.03095138212453836	7	1.5876720901126407	0.1626985032242519	0	0.0	-0.0	3	1.5707328146604207	-0.0
GO:0001678	BP	intracellular glucose homeostasis	0	0.0	-0.0	5	8.358921982076964	2.3462147882986337	0	0.0	-0.0	1	10.164663461538462	-0.0	2	6.104667949951877	0.3797515096515482	0	0.0	-0.0	5	6.593295218295219	2.054490073027185	0	0.0	-0.0	1	1.1253992193044713	-0.0	6	7.995063025210085	3.2050279060525164	0	0.0	-0.0	2	6.152036857419981	0.36515978467564725
GO:0001680	BP	tRNA 3'-terminal CCA addition	0	0.0	-0.0	0	0.0	-0.0	0	0.0	-0.0	0	0.0	-0.0	0	0.0	-0.0	0	0.0	-0.0	0	0.0	-0.0	0	0.0	-0.0	0	0.0	-0.0	0	0.0	-0.0	0	0.0	-0.0	0	0.0	-0.0
GO:0001682	BP	tRNA 5'-leader removal	0	0.0	-0.0	0	0.0	-0.0	0	0.0	-0.0	0	0.0	-0.0	0	0.0	-0.0	0	0.0	-0.0	0	0.0	-0.0	1	1.8232842256557673	-0.0	1	1.8006387508871542	-0.0	0	0.0	-0.0	0	0.0	-0.0	0	0.0	-0.0
GO:0001700	BP	embryonic development via the syncytial blastoderm	0	0.0	-0.0	1	13.374275171323143	0.32901781829365784	0	0.0	-0.0	0	0.0	-0.0	0	0.0	-0.0	0	0.0	-0.0	1	10.54927234927235	0.3264909146820516	0	0.0	-0.0	0	0.0	-0.0	1	10.660084033613447	0.346009832907409	0	0.0	-0.0	1	24.608147429679924	0.36515978467564725
GO:0001701	BP	in utero embryonic development	0	0.0	-0.0	1	1.671784396415393	-0.0	2	3.9322690638561686	0.22279958629599428	0	0.0	-0.0	0	0.0	-0.0	0	0.0	-0.0	1	1.3186590436590437	-0.0	2	2.2791052820697093	0.1633038377996603	2	2.2507984386089426	0.15516575525357254	1	1.332510504201681	-0.0	0	0.0	-0.0	0	0.0	-0.0
GO:0001704	BP	formation of primary germ layer	0	0.0	-0.0	0	0.0	-0.0	0	0.0	-0.0	0	0.0	-0.0	0	0.0	-0.0	0	0.0	-0.0	1	1.7582120582120584	-0.0	0	0.0	-0.0	0	0.0	-0.0	0	0.0	-0.0	0	0.0	-0.0	0	0.0	-0.0
GO:0001706	BP	endoderm formation	0	0.0	-0.0	0	0.0	-0.0	0	0.0	-0.0	0	0.0	-0.0	0	0.0	-0.0	0	0.0	-0.0	1	1.7582120582120584	-0.0	0	0.0	-0.0	0	0.0	-0.0	0	0.0	-0.0	0	0.0	-0.0	0	0.0	-0.0
GO:0001708	BP	cell fate specification	0	0.0	-0.0	2	1.1629804496802731	-0.0	4	2.735491522682552	0.3184799700664182	0	0.0	-0.0	0	0.0	-0.0	1	1.7509316770186334	-0.0	3	1.375992045557263	-0.0	2	0.7927322720242466	-0.0	4	1.5657728268583948	0.07114177071269108	3	1.3904457435147972	-0.0	2	3.388900020036065	0.04068221435741919	1	1.0699194534643444	-0.0
GO:0001709	BP	cell fate determination	0	0.0	-0.0	2	1.7832366895097522	0.023451280674856235	2	2.0972101673899566	0.02858080053365747	0	0.0	-0.0	2	3.255822906641001	0.10513591068787202	0	0.0	-0.0	2	1.4065696465696467	-0.0	4	2.4310456342076896	0.3384277860464148	3	1.800638750887154	0.14409439055027587	2	1.4213445378151262	-0.0	0	0.0	-0.0	2	3.281086323957323	0.12838253177761041
GO:0001711	BP	endodermal cell fate commitment	0	0.0	-0.0	0	0.0	-0.0	0	0.0	-0.0	0	0.0	-0.0	0	0.0	-0.0	0	0.0	-0.0	0	0.0	-0.0	0	0.0	-0.0	0	0.0	-0.0	0	0.0	-0.0	0	0.0	-0.0	0	0.0	-0.0
GO:0001725	CC	stress fiber	0	0.0	-0.0	0	0.0	-0.0	0	0.0	-0.0	0	0.0	-0.0	0	0.0	-0.0	0	0.0	-0.0	0	0.0	-0.0	0	0.0	-0.0	0	0.0	-0.0	0	0.0	-0.0	0	0.0	-0.0	0	0.0	-0.0
GO:0001726	CC	ruffle	0	0.0	-0.0	0	0.0	-0.0	0	0.0	-0.0	0	0.0	-0.0	0	0.0	-0.0	0	0.0	-0.0	1	5.274636174636175	0.19691082433281537	0	0.0	-0.0	0	0.0	-0.0	1	5.330042016806724	0.20785496227014297	0	0.0	-0.0	0	0.0	-0.0
GO:0001727	MF	lipid kinase activity	0	0.0	-0.0	1	0.6687137585661571	-0.0	3	2.359361438313701	0.1652181344246272	0	0.0	-0.0	1	1.2209335899903755	-0.0	0	0.0	-0.0	3	1.5823908523908525	-0.0	6	2.7349263384836506	0.7526749967818506	5	2.2507984386089426	0.4117056127387796	2	1.0660084033613446	-0.0	1	1.9486175115207374	-0.0	1	1.2304073714839963	-0.0
GO:0001729	MF	ceramide kinase activity	0	0.0	-0.0	0	0.0	-0.0	0	0.0	-0.0	0	0.0	-0.0	0	0.0	-0.0	0	0.0	-0.0	1	10.54927234927235	0.3264909146820516	0	0.0	-0.0	0	0.0	-0.0	1	10.660084033613447	0.346009832907409	0	0.0	-0.0	0	0.0	-0.0
GO:0001731	BP	formation of translation preinitiation complex	0	0.0	-0.0	0	0.0	-0.0	1	15.729076255424674	0.3184799700664182	0	0.0	-0.0	0	0.0	-0.0	0	0.0	-0.0	0	0.0	-0.0	0	0.0	-0.0	0	0.0	-0.0	0	0.0	-0.0	0	0.0	-0.0	0	0.0	-0.0
GO:0001732	BP	formation of cytoplasmic translation initiation complex	0	0.0	-0.0	0	0.0	-0.0	0	0.0	-0.0	0	0.0	-0.0	1	24.41867179980751	0.3797515096515482	0	0.0	-0.0	0	0.0	-0.0	0	0.0	-0.0	0	0.0	-0.0	0	0.0	-0.0	0	0.0	-0.0	1	24.608147429679924	0.36515978467564725
GO:0001735	MF	prenylcysteine oxidase activity	0	0.0	-0.0	0	0.0	-0.0	1	15.729076255424674	0.3184799700664182	0	0.0	-0.0	0	0.0	-0.0	0	0.0	-0.0	0	0.0	-0.0	0	0.0	-0.0	1	9.00319375443577	0.31509305676493615	0	0.0	-0.0	0	0.0	-0.0	0	0.0	-0.0
GO:0001736	BP	establishment of planar polarity	0	0.0	-0.0	1	2.6748550342646285	0.023451280674856235	0	0.0	-0.0	0	0.0	-0.0	0	0.0	-0.0	0	0.0	-0.0	1	2.10985446985447	0.026435312389500247	1	1.8232842256557673	-0.0	3	5.401916252661462	0.8768924261163983	1	2.1320168067226892	0.029914469769349392	0	0.0	-0.0	1	4.921629485935985	0.03384101785192728
GO:0001737	BP	establishment of imaginal disc-derived wing hair orientation	0	0.0	-0.0	1	13.374275171323143	0.32901781829365784	0	0.0	-0.0	0	0.0	-0.0	0	0.0	-0.0	0	0.0	-0.0	1	10.54927234927235	0.3264909146820516	0	0.0	-0.0	0	0.0	-0.0	1	10.660084033613447	0.346009832907409	0	0.0	-0.0	1	24.608147429679924	0.36515978467564725
GO:0001738	BP	morphogenesis of a polarized epithelium	0	0.0	-0.0	1	2.6748550342646285	0.023451280674856235	0	0.0	-0.0	0	0.0	-0.0	0	0.0	-0.0	0	0.0	-0.0	1	2.10985446985447	0.026435312389500247	1	1.8232842256557673	-0.0	3	5.401916252661462	0.8768924261163983	1	2.1320168067226892	0.029914469769349392	0	0.0	-0.0	1	4.921629485935985	0.03384101785192728
GO:0001745	BP	compound eye morphogenesis	0	0.0	-0.0	1	13.374275171323143	0.32901781829365784	0	0.0	-0.0	0	0.0	-0.0	0	0.0	-0.0	0	0.0	-0.0	1	10.54927234927235	0.3264909146820516	0	0.0	-0.0	0	0.0	-0.0	1	10.660084033613447	0.346009832907409	0	0.0	-0.0	1	24.608147429679924	0.36515978467564725
GO:0001751	BP	compound eye photoreceptor cell differentiation	0	0.0	-0.0	1	13.374275171323143	0.32901781829365784	0	0.0	-0.0	0	0.0	-0.0	0	0.0	-0.0	0	0.0	-0.0	1	10.54927234927235	0.3264909146820516	0	0.0	-0.0	0	0.0	-0.0	1	10.660084033613447	0.346009832907409	0	0.0	-0.0	1	24.608147429679924	0.36515978467564725
GO:0001752	BP	compound eye photoreceptor fate commitment	0	0.0	-0.0	1	13.374275171323143	0.32901781829365784	0	0.0	-0.0	0	0.0	-0.0	0	0.0	-0.0	0	0.0	-0.0	1	10.54927234927235	0.3264909146820516	0	0.0	-0.0	0	0.0	-0.0	1	10.660084033613447	0.346009832907409	0	0.0	-0.0	1	24.608147429679924	0.36515978467564725
GO:0001754	BP	eye photoreceptor cell differentiation	0	0.0	-0.0	1	13.374275171323143	0.32901781829365784	0	0.0	-0.0	0	0.0	-0.0	0	0.0	-0.0	0	0.0	-0.0	1	10.54927234927235	0.3264909146820516	0	0.0	-0.0	0	0.0	-0.0	1	10.660084033613447	0.346009832907409	0	0.0	-0.0	1	24.608147429679924	0.36515978467564725
GO:0001756	BP	somitogenesis	0	0.0	-0.0	1	13.374275171323143	0.32901781829365784	0	0.0	-0.0	0	0.0	-0.0	0	0.0	-0.0	0	0.0	-0.0	1	10.54927234927235	0.3264909146820516	0	0.0	-0.0	0	0.0	-0.0	1	10.660084033613447	0.346009832907409	0	0.0	-0.0	1	24.608147429679924	0.36515978467564725
GO:0001763	BP	morphogenesis of a branching structure	2	19.99290780141844	-0.0	5	2.4767176243191007	0.3331641573567386	3	1.7476751394916306	0.02858080053365747	3	9.03525641025641	0.6912475233881916	6	5.426371511068335	1.4870980298221255	2	2.9830687830687834	0.010875208179436647	5	1.9535689535689538	0.19691082433281537	3	1.0129356809198706	-0.0	4	1.3338064821386326	-0.0	5	1.9740896358543418	0.3290268193043326	2	2.8868407578085	-0.0	4	3.6456514710636925	0.42653096008657765
GO:0001775	BP	cell activation	0	0.0	-0.0	4	2.9720611491829207	0.36480496294389536	2	1.7476751394916306	-0.0	0	0.0	-0.0	1	1.356592877767084	-0.0	2	4.474603174603175	0.12731121569956985	5	2.930353430353431	0.6142707318350226	2	1.0129356809198706	-0.0	2	1.0003548616039746	-0.0	2	1.1844537815126053	-0.0	2	4.33026113671275	0.1108057636310539	0	0.0	-0.0
GO:0001776	BP	leukocyte homeostasis	0	0.0	-0.0	0	0.0	-0.0	0	0.0	-0.0	0	0.0	-0.0	0	0.0	-0.0	0	0.0	-0.0	0	0.0	-0.0	0	0.0	-0.0	0	0.0	-0.0	0	0.0	-0.0	0	0.0	-0.0	0	0.0	-0.0
GO:0001786	MF	phosphatidylserine binding	0	0.0	-0.0	0	0.0	-0.0	0	0.0	-0.0	0	0.0	-0.0	0	0.0	-0.0	0	0.0	-0.0	0	0.0	-0.0	0	0.0	-0.0	0	0.0	-0.0	0	0.0	-0.0	0	0.0	-0.0	0	0.0	-0.0
GO:0001817	BP	regulation of cytokine production	0	0.0	-0.0	1	0.7430152872957302	-0.0	0	0.0	-0.0	0	0.0	-0.0	1	1.356592877767084	-0.0	1	2.2373015873015873	-0.0	2	1.1721413721413723	-0.0	1	0.5064678404599353	-0.0	1	0.5001774308019873	-0.0	1	0.5922268907563026	-0.0	0	0.0	-0.0	0	0.0	-0.0
GO:0001818	BP	negative regulation of cytokine production	0	0.0	-0.0	0	0.0	-0.0	0	0.0	-0.0	0	0.0	-0.0	0	0.0	-0.0	0	0.0	-0.0	0	0.0	-0.0	0	0.0	-0.0	0	0.0	-0.0	0	0.0	-0.0	0	0.0	-0.0	0	0.0	-0.0
GO:0001819	BP	positive regulation of cytokine production	0	0.0	-0.0	1	0.8358921982076964	-0.0	0	0.0	-0.0	0	0.0	-0.0	1	1.5261669874879693	-0.0	1	2.5169642857142858	-0.0	2	1.3186590436590437	-0.0	1	0.5697763205174273	-0.0	1	0.5626996096522356	-0.0	1	0.6662552521008405	-0.0	0	0.0	-0.0	0	0.0	-0.0
GO:0001822	BP	kidney development	0	0.0	-0.0	1	1.3374275171323142	-0.0	0	0.0	-0.0	0	0.0	-0.0	0	0.0	-0.0	0	0.0	-0.0	2	2.10985446985447	0.11935498231795091	1	0.9116421128278837	-0.0	0	0.0	-0.0	1	1.0660084033613446	-0.0	0	0.0	-0.0	2	4.921629485935985	0.2573176067958107
GO:0001824	BP	blastocyst development	0	0.0	-0.0	1	1.9106107387604492	-0.0	2	4.4940217872641925	0.3033434680251402	0	0.0	-0.0	0	0.0	-0.0	0	0.0	-0.0	1	1.5070389070389072	-0.0	2	2.6046917509368104	0.1774992678663984	2	2.572341072695935	0.17280004176530112	1	1.522869147659064	-0.0	0	0.0	-0.0	0	0.0	-0.0
GO:0001825	BP	blastocyst formation	0	0.0	-0.0	0	0.0	-0.0	0	0.0	-0.0	0	0.0	-0.0	0	0.0	-0.0	0	0.0	-0.0	0	0.0	-0.0	0	0.0	-0.0	0	0.0	-0.0	0	0.0	-0.0	0	0.0	-0.0	0	0.0	-0.0
GO:0001829	BP	trophectodermal cell differentiation	0	0.0	-0.0	0	0.0	-0.0	0	0.0	-0.0	0	0.0	-0.0	0	0.0	-0.0	0	0.0	-0.0	0	0.0	-0.0	0	0.0	-0.0	0	0.0	-0.0	0	0.0	-0.0	0	0.0	-0.0	0	0.0	-0.0
GO:0001832	BP	blastocyst growth	0	0.0	-0.0	0	0.0	-0.0	1	7.864538127712337	0.17927297248184132	0	0.0	-0.0	0	0.0	-0.0	0	0.0	-0.0	0	0.0	-0.0	1	4.558210564139419	0.1730373202841411	1	4.501596877217885	0.16666717005889728	0	0.0	-0.0	0	0.0	-0.0	0	0.0	-0.0
GO:0001833	BP	inner cell mass cell proliferation	0	0.0	-0.0	0	0.0	-0.0	1	15.729076255424674	0.3184799700664182	0	0.0	-0.0	0	0.0	-0.0	0	0.0	-0.0	0	0.0	-0.0	1	9.116421128278837	0.31918487611286567	1	9.00319375443577	0.31509305676493615	0	0.0	-0.0	0	0.0	-0.0	0	0.0	-0.0
GO:0001838	BP	embryonic epithelial tube formation	0	0.0	-0.0	0	0.0	-0.0	0	0.0	-0.0	0	0.0	-0.0	0	0.0	-0.0	0	0.0	-0.0	0	0.0	-0.0	0	0.0	-0.0	0	0.0	-0.0	0	0.0	-0.0	0	0.0	-0.0	0	0.0	-0.0
GO:0001841	BP	neural tube formation	0	0.0	-0.0	0	0.0	-0.0	0	0.0	-0.0	0	0.0	-0.0	0	0.0	-0.0	0	0.0	-0.0	0	0.0	-0.0	0	0.0	-0.0	0	0.0	-0.0	0	0.0	-0.0	0	0.0	-0.0	0	0.0	-0.0
GO:0001872	MF	(1->3)-beta-D-glucan binding	0	0.0	-0.0	1	2.2290458618871907	-0.0	2	5.2430254184748915	0.3184799700664182	0	0.0	-0.0	1	4.069778633301252	-0.0	0	0.0	-0.0	1	1.7582120582120584	-0.0	1	1.519403521379806	-0.0	0	0.0	-0.0	1	1.7766806722689077	-0.0	1	6.4953917050691246	0.009066645385869912	1	4.101357904946654	-0.0
GO:0001881	BP	receptor recycling	0	0.0	-0.0	1	6.687137585661572	0.20209962075651006	0	0.0	-0.0	0	0.0	-0.0	0	0.0	-0.0	0	0.0	-0.0	1	5.274636174636175	0.19691082433281537	0	0.0	-0.0	0	0.0	-0.0	1	5.330042016806724	0.20785496227014297	0	0.0	-0.0	0	0.0	-0.0
GO:0001882	MF	nucleoside binding	0	0.0	-0.0	7	2.34049815498155	0.4480597590725538	5	1.9661345319280845	0.17927297248184132	0	0.0	-0.0	3	1.831400384985563	-0.0	6	6.040714285714286	1.3001289862670362	4	1.054927234927235	-0.0	8	1.8232842256557673	0.3325731791707216	5	1.1253992193044713	-0.0	8	2.1320168067226892	0.414382865610015	4	3.8972350230414747	0.32033498871041954	2	1.2304073714839963	-0.0
GO:0001883	MF	purine nucleoside binding	0	0.0	-0.0	7	2.34049815498155	0.4480597590725538	5	1.9661345319280845	0.17927297248184132	0	0.0	-0.0	3	1.831400384985563	-0.0	6	6.040714285714286	1.3001289862670362	4	1.054927234927235	-0.0	8	1.8232842256557673	0.3325731791707216	5	1.1253992193044713	-0.0	8	2.1320168067226892	0.414382865610015	4	3.8972350230414747	0.32033498871041954	2	1.2304073714839963	-0.0
GO:0001887	BP	selenium compound metabolic process	1	89.96808510638297	-0.0	0	0.0	-0.0	1	5.2430254184748915	0.10115010449141237	0	0.0	-0.0	0	0.0	-0.0	1	13.423809523809524	0.12731121569956985	0	0.0	-0.0	1	3.038807042759612	0.0895695886674709	1	3.0010645848119233	0.08637169704760861	0	0.0	-0.0	0	0.0	-0.0	0	0.0	-0.0
GO:0001889	BP	liver development	0	0.0	-0.0	1	2.2290458618871907	-0.0	0	0.0	-0.0	0	0.0	-0.0	0	0.0	-0.0	0	0.0	-0.0	1	1.7582120582120584	-0.0	1	1.519403521379806	-0.0	1	1.5005322924059616	-0.0	1	1.7766806722689077	-0.0	0	0.0	-0.0	0	0.0	-0.0
GO:0001891	CC	phagocytic cup	0	0.0	-0.0	1	1.215843197393013	-0.0	3	4.289748069661275	0.4571261301902158	0	0.0	-0.0	3	6.6596377635838655	0.701397895137391	1	3.6610389610389613	-0.0	1	0.9590247590247591	-0.0	5	4.143827785581289	1.2105581920979325	5	4.092360797470804	1.1782116891126417	1	0.9690985485103133	-0.0	0	0.0	-0.0	1	2.237104311789084	-0.0
GO:0001894	BP	tissue homeostasis	0	0.0	-0.0	0	0.0	-0.0	0	0.0	-0.0	0	0.0	-0.0	0	0.0	-0.0	0	0.0	-0.0	1	3.516424116424117	0.11935498231795091	0	0.0	-0.0	0	0.0	-0.0	1	3.5533613445378154	0.12228166146289465	0	0.0	-0.0	0	0.0	-0.0
GO:0001895	BP	retina homeostasis	0	0.0	-0.0	0	0.0	-0.0	0	0.0	-0.0	0	0.0	-0.0	0	0.0	-0.0	0	0.0	-0.0	1	5.274636174636175	0.19691082433281537	0	0.0	-0.0	0	0.0	-0.0	1	5.330042016806724	0.20785496227014297	0	0.0	-0.0	0	0.0	-0.0
GO:0001896	BP	autolysis	0	0.0	-0.0	2	6.687137585661572	0.4480597590725538	0	0.0	-0.0	0	0.0	-0.0	0	0.0	-0.0	1	10.067857142857143	0.08457961510962507	1	2.6373180873180875	0.06516030050811258	0	0.0	-0.0	0	0.0	-0.0	1	2.665021008403362	0.06825597993879702	0	0.0	-0.0	0	0.0	-0.0
GO:0001910	BP	regulation of leukocyte mediated cytotoxicity	0	0.0	-0.0	0	0.0	-0.0	0	0.0	-0.0	0	0.0	-0.0	0	0.0	-0.0	0	0.0	-0.0	0	0.0	-0.0	0	0.0	-0.0	0	0.0	-0.0	0	0.0	-0.0	0	0.0	-0.0	0	0.0	-0.0
GO:0001912	BP	positive regulation of leukocyte mediated cytotoxicity	0	0.0	-0.0	0	0.0	-0.0	0	0.0	-0.0	0	0.0	-0.0	0	0.0	-0.0	0	0.0	-0.0	0	0.0	-0.0	0	0.0	-0.0	0	0.0	-0.0	0	0.0	-0.0	0	0.0	-0.0	0	0.0	-0.0
GO:0001914	BP	regulation of T cell mediated cytotoxicity	0	0.0	-0.0	0	0.0	-0.0	0	0.0	-0.0	0	0.0	-0.0	0	0.0	-0.0	0	0.0	-0.0	0	0.0	-0.0	0	0.0	-0.0	0	0.0	-0.0	0	0.0	-0.0	0	0.0	-0.0	0	0.0	-0.0
GO:0001916	BP	positive regulation of T cell mediated cytotoxicity	0	0.0	-0.0	0	0.0	-0.0	0	0.0	-0.0	0	0.0	-0.0	0	0.0	-0.0	0	0.0	-0.0	0	0.0	-0.0	0	0.0	-0.0	0	0.0	-0.0	0	0.0	-0.0	0	0.0	-0.0	0	0.0	-0.0
GO:0001917	CC	photoreceptor inner segment	0	0.0	-0.0	0	0.0	-0.0	0	0.0	-0.0	0	0.0	-0.0	0	0.0	-0.0	0	0.0	-0.0	0	0.0	-0.0	0	0.0	-0.0	0	0.0	-0.0	0	0.0	-0.0	0	0.0	-0.0	0	0.0	-0.0
GO:0001927	BP	exocyst assembly	0	0.0	-0.0	0	0.0	-0.0	0	0.0	-0.0	0	0.0	-0.0	1	4.069778633301252	-0.0	0	0.0	-0.0	0	0.0	-0.0	0	0.0	-0.0	2	3.0010645848119233	0.2544500702270808	0	0.0	-0.0	0	0.0	-0.0	1	4.101357904946654	-0.0
GO:0001931	CC	uropod	0	0.0	-0.0	1	1.3374275171323142	-0.0	3	4.718722876627402	0.5316319506807906	0	0.0	-0.0	1	2.441867179980751	-0.0	1	4.027142857142858	-0.0	1	1.054927234927235	-0.0	5	4.558210564139418	1.376720237205293	4	3.6012775017743084	0.7615721921084091	1	1.0660084033613446	-0.0	0	0.0	-0.0	0	0.0	-0.0
GO:0001932	BP	regulation of protein phosphorylation	0	0.0	-0.0	5	0.6754684429961183	-0.0	3	0.47663867440680835	0.049987707368913815	1	0.8213869463869463	-0.0	6	1.4799195030186367	-0.0	5	2.0339105339105337	0.06813751444026427	12	1.2786996786996787	0.026435312389500247	7	0.644595433312645	0.10234565669247137	9	0.818472159494161	-0.0	11	1.184453781512605	-0.0	3	1.180980310012568	-0.0	8	1.9885371660347413	0.23464832535134517
GO:0001933	BP	negative regulation of protein phosphorylation	0	0.0	-0.0	0	0.0	-0.0	0	0.0	-0.0	0	0.0	-0.0	1	1.2851932526214478	-0.0	1	2.119548872180451	-0.0	2	1.110449720976037	-0.0	1	0.47981163833046503	-0.0	2	0.9477046057300811	-0.0	1	0.5610570544007076	-0.0	1	2.0511763279165653	-0.0	0	0.0	-0.0
GO:0001934	BP	positive regulation of protein phosphorylation	0	0.0	-0.0	5	1.0962520632232082	-0.0	2	0.515707418210645	-0.0	1	1.3330706179066834	-0.0	3	1.2009182852364346	-0.0	2	1.320374707259953	-0.0	9	1.5564500187451007	0.1925657829415473	5	0.7472476334654783	-0.0	6	0.8855600414199117	-0.0	9	1.5727992836478852	0.20467593562956657	1	0.6388909873838483	-0.0	6	2.420473517673435	0.36515978467564725
GO:0001935	BP	endothelial cell proliferation	0	0.0	-0.0	0	0.0	-0.0	0	0.0	-0.0	0	0.0	-0.0	0	0.0	-0.0	0	0.0	-0.0	0	0.0	-0.0	0	0.0	-0.0	0	0.0	-0.0	0	0.0	-0.0	0	0.0	-0.0	0	0.0	-0.0
GO:0001941	BP	postsynaptic membrane organization	0	0.0	-0.0	0	0.0	-0.0	0	0.0	-0.0	0	0.0	-0.0	0	0.0	-0.0	0	0.0	-0.0	0	0.0	-0.0	0	0.0	-0.0	0	0.0	-0.0	0	0.0	-0.0	0	0.0	-0.0	0	0.0	-0.0
GO:0001944	BP	vasculature development	0	0.0	-0.0	0	0.0	-0.0	1	3.9322690638561686	0.049987707368913815	0	0.0	-0.0	1	6.104667949951877	0.06374013167673485	0	0.0	-0.0	0	0.0	-0.0	0	0.0	-0.0	0	0.0	-0.0	0	0.0	-0.0	0	0.0	-0.0	1	6.152036857419981	0.08489961620815825
GO:0001947	BP	heart looping	0	0.0	-0.0	1	3.343568792830786	0.0684825857204683	0	0.0	-0.0	0	0.0	-0.0	0	0.0	-0.0	0	0.0	-0.0	2	5.274636174636175	0.4193993214704929	1	2.2791052820697093	0.03278384673179338	1	2.2507984386089426	0.03095138212453836	2	5.330042016806724	0.43167605668027514	0	0.0	-0.0	1	6.152036857419981	0.08489961620815825
GO:0001952	BP	regulation of cell-matrix adhesion	0	0.0	-0.0	1	4.458091723774381	0.12363948245899446	0	0.0	-0.0	0	0.0	-0.0	0	0.0	-0.0	0	0.0	-0.0	1	3.516424116424117	0.11935498231795091	0	0.0	-0.0	0	0.0	-0.0	0	0.0	-0.0	0	0.0	-0.0	0	0.0	-0.0
GO:0001953	BP	negative regulation of cell-matrix adhesion	0	0.0	-0.0	1	4.458091723774381	0.12363948245899446	0	0.0	-0.0	0	0.0	-0.0	0	0.0	-0.0	0	0.0	-0.0	1	3.516424116424117	0.11935498231795091	0	0.0	-0.0	0	0.0	-0.0	0	0.0	-0.0	0	0.0	-0.0	0	0.0	-0.0
GO:0001959	BP	regulation of cytokine-mediated signaling pathway	0	0.0	-0.0	0	0.0	-0.0	0	0.0	-0.0	0	0.0	-0.0	0	0.0	-0.0	0	0.0	-0.0	0	0.0	-0.0	0	0.0	-0.0	0	0.0	-0.0	0	0.0	-0.0	0	0.0	-0.0	0	0.0	-0.0
GO:0001960	BP	negative regulation of cytokine-mediated signaling pathway	0	0.0	-0.0	0	0.0	-0.0	0	0.0	-0.0	0	0.0	-0.0	0	0.0	-0.0	0	0.0	-0.0	0	0.0	-0.0	0	0.0	-0.0	0	0.0	-0.0	0	0.0	-0.0	0	0.0	-0.0	0	0.0	-0.0
GO:0002009	BP	morphogenesis of an epithelium	0	0.0	-0.0	3	1.7444706745204097	0.0684825857204683	0	0.0	-0.0	0	0.0	-0.0	3	3.185044147800979	0.22836396820309893	0	0.0	-0.0	4	1.8346560607430173	0.10500941917844371	4	1.5854645440484931	0.0753502337804416	6	2.348659240287592	0.5900613895689908	4	1.8539276580197297	0.10647273790654826	0	0.0	-0.0	3	3.2097583603930335	0.23464832535134517
GO:0002011	BP	morphogenesis of an epithelial sheet	0	0.0	-0.0	0	0.0	-0.0	0	0.0	-0.0	0	0.0	-0.0	2	16.279114533205007	0.8761974028742197	0	0.0	-0.0	0	0.0	-0.0	0	0.0	-0.0	1	3.0010645848119233	0.08637169704760861	0	0.0	-0.0	0	0.0	-0.0	1	8.202715809893308	0.13688520721914937
GO:0002020	MF	protease binding	0	0.0	-0.0	1	0.7039092195433233	-0.0	2	1.6556922374131235	-0.0	0	0.0	-0.0	1	1.2851932526214478	-0.0	0	0.0	-0.0	1	0.5552248604880184	-0.0	4	1.9192465533218601	0.22660887035324068	4	1.8954092114601622	0.21722081278941244	1	0.5610570544007076	-0.0	0	0.0	-0.0	0	0.0	-0.0
GO:0002028	BP	regulation of sodium ion transport	0	0.0	-0.0	0	0.0	-0.0	0	0.0	-0.0	0	0.0	-0.0	0	0.0	-0.0	0	0.0	-0.0	0	0.0	-0.0	0	0.0	-0.0	0	0.0	-0.0	0	0.0	-0.0	0	0.0	-0.0	0	0.0	-0.0
GO:0002039	MF	p53 binding	0	0.0	-0.0	0	0.0	-0.0	0	0.0	-0.0	0	0.0	-0.0	0	0.0	-0.0	0	0.0	-0.0	0	0.0	-0.0	0	0.0	-0.0	0	0.0	-0.0	0	0.0	-0.0	0	0.0	-0.0	0	0.0	-0.0
GO:0002064	BP	epithelial cell development	0	0.0	-0.0	2	3.8212214775208984	0.2742690660817024	0	0.0	-0.0	0	0.0	-0.0	1	3.4883816856867873	-0.0	0	0.0	-0.0	2	3.0140778140778144	0.21767590389705208	2	2.6046917509368104	0.1774992678663984	1	1.2861705363479674	-0.0	2	3.045738295318128	0.24097537590584006	0	0.0	-0.0	1	3.5154496328114178	-0.0
GO:0002065	BP	columnar/cuboidal epithelial cell differentiation	0	0.0	-0.0	2	3.8212214775208984	0.2742690660817024	0	0.0	-0.0	0	0.0	-0.0	1	3.4883816856867873	-0.0	0	0.0	-0.0	2	3.0140778140778144	0.21767590389705208	2	2.6046917509368104	0.1774992678663984	1	1.2861705363479674	-0.0	2	3.045738295318128	0.24097537590584006	0	0.0	-0.0	1	3.5154496328114178	-0.0
GO:0002066	BP	columnar/cuboidal epithelial cell development	0	0.0	-0.0	2	3.8212214775208984	0.2742690660817024	0	0.0	-0.0	0	0.0	-0.0	1	3.4883816856867873	-0.0	0	0.0	-0.0	2	3.0140778140778144	0.21767590389705208	2	2.6046917509368104	0.1774992678663984	1	1.2861705363479674	-0.0	2	3.045738295318128	0.24097537590584006	0	0.0	-0.0	1	3.5154496328114178	-0.0
GO:0002084	BP	protein depalmitoylation	1	89.96808510638297	-0.0	0	0.0	-0.0	0	0.0	-0.0	0	0.0	-0.0	0	0.0	-0.0	1	13.423809523809524	0.12731121569956985	0	0.0	-0.0	0	0.0	-0.0	0	0.0	-0.0	0	0.0	-0.0	1	12.990783410138249	0.1150775995919533	0	0.0	-0.0
GO:0002090	BP	regulation of receptor internalization	0	0.0	-0.0	1	4.458091723774381	0.12363948245899446	0	0.0	-0.0	0	0.0	-0.0	1	8.139557266602504	0.12090883010852489	0	0.0	-0.0	1	3.516424116424117	0.11935498231795091	0	0.0	-0.0	0	0.0	-0.0	1	3.5533613445378154	0.12228166146289465	0	0.0	-0.0	1	8.202715809893308	0.13688520721914937
GO:0002092	BP	positive regulation of receptor internalization	0	0.0	-0.0	1	4.458091723774381	0.12363948245899446	0	0.0	-0.0	0	0.0	-0.0	1	8.139557266602504	0.12090883010852489	0	0.0	-0.0	1	3.516424116424117	0.11935498231795091	0	0.0	-0.0	0	0.0	-0.0	1	3.5533613445378154	0.12228166146289465	0	0.0	-0.0	1	8.202715809893308	0.13688520721914937
GO:0002094	MF	polyprenyltransferase activity	0	0.0	-0.0	0	0.0	-0.0	0	0.0	-0.0	0	0.0	-0.0	0	0.0	-0.0	0	0.0	-0.0	0	0.0	-0.0	0	0.0	-0.0	0	0.0	-0.0	0	0.0	-0.0	0	0.0	-0.0	0	0.0	-0.0
GO:0002097	BP	tRNA wobble base modification	0	0.0	-0.0	2	2.6748550342646285	0.14899544821275143	2	3.145815251084935	0.16672291858522564	0	0.0	-0.0	2	4.883734359961502	0.2572789533210981	1	4.027142857142858	-0.0	1	1.054927234927235	-0.0	3	2.7349263384836506	0.31918487611286567	1	0.9003193754435771	-0.0	1	1.0660084033613446	-0.0	2	7.7944700460829495	0.32033498871041954	1	2.4608147429679925	-0.0
GO:0002098	BP	tRNA wobble uridine modification	0	0.0	-0.0	1	2.6748550342646285	0.023451280674856235	1	3.145815251084935	0.0057340323575091395	0	0.0	-0.0	1	4.883734359961502	0.019751493255404737	0	0.0	-0.0	0	0.0	-0.0	2	3.6465684513115346	0.31918487611286567	0	0.0	-0.0	0	0.0	-0.0	0	0.0	-0.0	0	0.0	-0.0
GO:0002100	BP	tRNA wobble adenosine to inosine editing	0	0.0	-0.0	1	6.687137585661572	0.20209962075651006	0	0.0	-0.0	0	0.0	-0.0	1	12.209335899903754	0.20621585972919146	0	0.0	-0.0	1	5.274636174636175	0.19691082433281537	0	0.0	-0.0	0	0.0	-0.0	1	5.330042016806724	0.20785496227014297	1	19.486175115207374	0.18636032164306526	1	12.304073714839962	0.2300862766236472
GO:0002101	BP	tRNA wobble cytosine modification	0	0.0	-0.0	0	0.0	-0.0	1	5.2430254184748915	0.10115010449141237	0	0.0	-0.0	0	0.0	-0.0	1	13.423809523809524	0.12731121569956985	0	0.0	-0.0	1	3.038807042759612	0.0895695886674709	1	3.0010645848119233	0.08637169704760861	0	0.0	-0.0	1	12.990783410138249	0.1150775995919533	0	0.0	-0.0
GO:0002119	BP	nematode larval development	0	0.0	-0.0	0	0.0	-0.0	0	0.0	-0.0	0	0.0	-0.0	0	0.0	-0.0	1	13.423809523809524	0.12731121569956985	1	3.516424116424117	0.11935498231795091	0	0.0	-0.0	0	0.0	-0.0	0	0.0	-0.0	0	0.0	-0.0	0	0.0	-0.0
GO:0002128	BP	tRNA nucleoside ribose methylation	0	0.0	-0.0	0	0.0	-0.0	0	0.0	-0.0	0	0.0	-0.0	0	0.0	-0.0	0	0.0	-0.0	1	10.54927234927235	0.3264909146820516	0	0.0	-0.0	0	0.0	-0.0	1	10.660084033613447	0.346009832907409	0	0.0	-0.0	0	0.0	-0.0
GO:0002143	BP	tRNA wobble position uridine thiolation	0	0.0	-0.0	0	0.0	-0.0	1	15.729076255424674	0.3184799700664182	0	0.0	-0.0	0	0.0	-0.0	0	0.0	-0.0	0	0.0	-0.0	1	9.116421128278837	0.31918487611286567	0	0.0	-0.0	0	0.0	-0.0	0	0.0	-0.0	0	0.0	-0.0
GO:0002151	MF	G-quadruplex RNA binding	0	0.0	-0.0	0	0.0	-0.0	0	0.0	-0.0	0	0.0	-0.0	0	0.0	-0.0	0	0.0	-0.0	0	0.0	-0.0	0	0.0	-0.0	0	0.0	-0.0	0	0.0	-0.0	0	0.0	-0.0	0	0.0	-0.0
GO:0002153	MF	steroid receptor RNA activator RNA binding	0	0.0	-0.0	0	0.0	-0.0	0	0.0	-0.0	0	0.0	-0.0	0	0.0	-0.0	0	0.0	-0.0	0	0.0	-0.0	1	4.558210564139419	0.1730373202841411	0	0.0	-0.0	0	0.0	-0.0	0	0.0	-0.0	0	0.0	-0.0
GO:0002161	MF	aminoacyl-tRNA editing activity	0	0.0	-0.0	2	13.374275171323143	0.9402209953437818	0	0.0	-0.0	0	0.0	-0.0	0	0.0	-0.0	0	0.0	-0.0	1	5.274636174636175	0.19691082433281537	0	0.0	-0.0	0	0.0	-0.0	1	5.330042016806724	0.20785496227014297	0	0.0	-0.0	0	0.0	-0.0
GO:0002164	BP	larval development	0	0.0	-0.0	1	3.343568792830786	0.0684825857204683	0	0.0	-0.0	0	0.0	-0.0	0	0.0	-0.0	1	10.067857142857143	0.08457961510962507	2	5.274636174636175	0.4193993214704929	0	0.0	-0.0	0	0.0	-0.0	1	2.665021008403362	0.06825597993879702	0	0.0	-0.0	1	6.152036857419981	0.08489961620815825
GO:0002165	BP	instar larval or pupal development	0	0.0	-0.0	3	4.012282551396942	0.4248499068369172	0	0.0	-0.0	0	0.0	-0.0	1	2.441867179980751	-0.0	0	0.0	-0.0	2	2.10985446985447	0.11935498231795091	3	2.7349263384836506	0.31918487611286567	2	1.8006387508871542	0.07920729615350429	3	3.198025210084034	0.3597254899310307	0	0.0	-0.0	1	2.4608147429679925	-0.0
GO:0002168	BP	instar larval development	0	0.0	-0.0	1	13.374275171323143	0.32901781829365784	0	0.0	-0.0	0	0.0	-0.0	0	0.0	-0.0	0	0.0	-0.0	1	10.54927234927235	0.3264909146820516	0	0.0	-0.0	0	0.0	-0.0	1	10.660084033613447	0.346009832907409	0	0.0	-0.0	1	24.608147429679924	0.36515978467564725
GO:0002177	CC	manchette	0	0.0	-0.0	1	3.343568792830786	0.0684825857204683	0	0.0	-0.0	0	0.0	-0.0	0	0.0	-0.0	0	0.0	-0.0	0	0.0	-0.0	0	0.0	-0.0	0	0.0	-0.0	1	2.665021008403362	0.06825597993879702	0	0.0	-0.0	0	0.0	-0.0
GO:0002178	CC	palmitoyltransferase complex	0	0.0	-0.0	0	0.0	-0.0	0	0.0	-0.0	0	0.0	-0.0	0	0.0	-0.0	0	0.0	-0.0	1	2.6373180873180875	0.06516030050811258	1	2.2791052820697093	0.03278384673179338	1	2.2507984386089426	0.03095138212453836	0	0.0	-0.0	0	0.0	-0.0	0	0.0	-0.0
GO:0002181	BP	cytoplasmic translation	1	0.7197446808510638	-0.0	5	0.17832366895097523	5.077793722560983	4	0.16777681339119652	4.267074343001039	0	0.0	0.2625276246700277	2	0.13023291626564004	2.524757138916003	6	0.6443428571428572	-0.0	8	0.22505114345114346	6.009492448052407	9	0.21879410707869207	7.30565822490178	8	0.1920681334279631	8.192078960426409	5	0.1421344537815126	7.943992322872233	7	0.727483870967742	-0.0	2	0.13124345295829293	2.4503236060866413
GO:0002183	BP	cytoplasmic translational initiation	0	0.0	-0.0	0	0.0	-0.0	1	2.6215127092374457	-0.0	0	0.0	-0.0	1	4.069778633301252	-0.0	0	0.0	-0.0	0	0.0	-0.0	0	0.0	-0.0	0	0.0	-0.0	0	0.0	-0.0	0	0.0	-0.0	1	4.101357904946654	-0.0
GO:0002184	BP	cytoplasmic translational termination	0	0.0	-0.0	0	0.0	-0.0	0	0.0	-0.0	0	0.0	-0.0	1	12.209335899903754	0.20621585972919146	0	0.0	-0.0	2	10.54927234927235	0.9095770957183462	0	0.0	-0.0	0	0.0	-0.0	1	5.330042016806724	0.20785496227014297	0	0.0	-0.0	1	12.304073714839962	0.2300862766236472
GO:0002188	BP	translation reinitiation	0	0.0	-0.0	0	0.0	-0.0	1	7.864538127712337	0.17927297248184132	0	0.0	-0.0	1	12.209335899903754	0.20621585972919146	0	0.0	-0.0	0	0.0	-0.0	0	0.0	-0.0	0	0.0	-0.0	0	0.0	-0.0	0	0.0	-0.0	1	12.304073714839962	0.2300862766236472
GO:0002200	BP	somatic diversification of immune receptors	0	0.0	-0.0	0	0.0	-0.0	0	0.0	-0.0	0	0.0	-0.0	1	3.4883816856867873	-0.0	0	0.0	-0.0	0	0.0	-0.0	2	2.6046917509368104	0.1774992678663984	1	1.2861705363479674	-0.0	0	0.0	-0.0	0	0.0	-0.0	0	0.0	-0.0
GO:0002204	BP	somatic recombination of immunoglobulin genes involved in immune response	0	0.0	-0.0	0	0.0	-0.0	0	0.0	-0.0	0	0.0	-0.0	0	0.0	-0.0	0	0.0	-0.0	0	0.0	-0.0	0	0.0	-0.0	0	0.0	-0.0	0	0.0	-0.0	0	0.0	-0.0	0	0.0	-0.0
GO:0002206	BP	gene conversion of immunoglobulin genes	0	0.0	-0.0	0	0.0	-0.0	0	0.0	-0.0	0	0.0	-0.0	0	0.0	-0.0	0	0.0	-0.0	0	0.0	-0.0	0	0.0	-0.0	0	0.0	-0.0	0	0.0	-0.0	0	0.0	-0.0	0	0.0	-0.0
GO:0002208	BP	somatic diversification of immunoglobulins involved in immune response	0	0.0	-0.0	0	0.0	-0.0	0	0.0	-0.0	0	0.0	-0.0	0	0.0	-0.0	0	0.0	-0.0	0	0.0	-0.0	0	0.0	-0.0	0	0.0	-0.0	0	0.0	-0.0	0	0.0	-0.0	0	0.0	-0.0
GO:0002213	BP	defense response to insect	0	0.0	-0.0	1	1.215843197393013	-0.0	0	0.0	-0.0	0	0.0	-0.0	1	2.2198792545279553	-0.0	0	0.0	-0.0	1	0.9590247590247591	-0.0	0	0.0	-0.0	1	0.818472159494161	-0.0	2	1.9381970970206266	0.09970532065436179	0	0.0	-0.0	1	2.237104311789084	-0.0
GO:0002215	BP	defense response to nematode	0	0.0	-0.0	0	0.0	-0.0	0	0.0	-0.0	0	0.0	-0.0	0	0.0	-0.0	0	0.0	-0.0	0	0.0	-0.0	0	0.0	-0.0	0	0.0	-0.0	0	0.0	-0.0	0	0.0	-0.0	0	0.0	-0.0
GO:0002218	BP	activation of innate immune response	0	0.0	-0.0	3	1.1463664432562692	-0.0	3	1.348206536179258	-0.0	0	0.0	-0.0	2	1.3953526742747149	-0.0	0	0.0	-0.0	6	1.8084466884466885	0.21253006567161037	4	1.041876700374724	-0.0	3	0.7717023218087803	-0.0	4	1.218295318127251	-0.0	1	1.1134957208689928	-0.0	2	1.406179853124567	-0.0
GO:0002221	BP	pattern recognition receptor signaling pathway	0	0.0	-0.0	0	0.0	-0.0	0	0.0	-0.0	0	0.0	-0.0	0	0.0	-0.0	0	0.0	-0.0	0	0.0	-0.0	0	0.0	-0.0	0	0.0	-0.0	0	0.0	-0.0	0	0.0	-0.0	0	0.0	-0.0
GO:0002229	BP	defense response to oomycetes	0	0.0	-0.0	6	2.6748550342646285	0.5194413890870051	1	0.5243025418474891	-0.0	0	0.0	-0.0	2	1.6279114533205006	-0.0	0	0.0	-0.0	8	2.8131392931392933	1.0487160266738602	5	1.5194035213798058	0.03278384673179338	5	1.5005322924059616	0.03095138212453836	7	2.4873529411764705	0.6542899378535084	0	0.0	-0.0	3	2.4608147429679925	0.12838253177761041
GO:0002230	BP	positive regulation of defense response to virus by host	0	0.0	-0.0	1	4.458091723774381	0.12363948245899446	1	5.2430254184748915	0.10115010449141237	0	0.0	-0.0	1	8.139557266602504	0.12090883010852489	0	0.0	-0.0	1	3.516424116424117	0.11935498231795091	0	0.0	-0.0	1	3.0010645848119233	0.08637169704760861	1	3.5533613445378154	0.12228166146289465	0	0.0	-0.0	0	0.0	-0.0
GO:0002237	BP	response to molecule of bacterial origin	0	0.0	-0.0	3	1.3374275171323142	-0.0	5	2.6215127092374457	0.3795054253170632	0	0.0	-0.0	0	0.0	-0.0	0	0.0	-0.0	4	1.4065696465696467	-0.0	4	1.2155228171038448	-0.0	6	1.800638750887154	0.252089033807967	5	1.7766806722689075	0.17277014638557517	0	0.0	-0.0	1	0.8202715809893307	-0.0
GO:0002238	BP	response to molecule of fungal origin	0	0.0	-0.0	0	0.0	-0.0	1	2.2470108936320963	-0.0	0	0.0	-0.0	0	0.0	-0.0	0	0.0	-0.0	0	0.0	-0.0	1	1.3023458754684052	-0.0	2	2.572341072695935	0.17280004176530112	0	0.0	-0.0	0	0.0	-0.0	0	0.0	-0.0
GO:0002239	BP	response to oomycetes	0	0.0	-0.0	6	2.11172765862997	0.32901781829365784	1	0.4139230593532809	-0.0	1	2.1399291497975708	-0.0	3	1.9277898789321715	-0.0	1	1.0597744360902255	-0.0	8	2.220899441952074	0.604539659162899	7	1.6793407341566278	0.1730373202841411	6	1.4215569085951216	0.07916102757637367	7	1.9636996904024766	0.346009832907409	1	1.0255881639582827	-0.0	4	2.59033130838736	0.2300862766236472
GO:0002244	BP	hematopoietic progenitor cell differentiation	0	0.0	-0.0	1	6.687137585661572	0.20209962075651006	0	0.0	-0.0	0	0.0	-0.0	0	0.0	-0.0	0	0.0	-0.0	0	0.0	-0.0	0	0.0	-0.0	0	0.0	-0.0	0	0.0	-0.0	1	19.486175115207374	0.18636032164306526	0	0.0	-0.0
GO:0002250	BP	adaptive immune response	0	0.0	-0.0	0	0.0	-0.0	0	0.0	-0.0	0	0.0	-0.0	0	0.0	-0.0	0	0.0	-0.0	0	0.0	-0.0	0	0.0	-0.0	0	0.0	-0.0	0	0.0	-0.0	0	0.0	-0.0	0	0.0	-0.0
GO:0002252	BP	immune effector process	0	0.0	-0.0	10	2.1925041264464165	0.4974520564330532	9	2.3206833819479025	0.6402697073504642	1	1.3330706179066834	-0.0	5	2.0015304753940577	0.12600105645636672	3	1.9805620608899297	-0.0	15	2.5940833645751677	1.9436243190450906	9	1.3450457402378608	0.07668619315477686	13	1.9187134230764755	0.7105819904869936	9	1.5727992836478852	0.20467593562956657	3	1.9166729621515448	-0.0	2	0.806824505891145	-0.0
GO:0002253	BP	activation of immune response	0	0.0	-0.0	4	1.3717205303921172	-0.0	3	1.209928942724975	-0.0	0	0.0	-0.0	2	1.2522395794773082	-0.0	1	1.0326007326007327	-0.0	6	1.6229649768111307	0.11188492054642354	5	1.1687719395229277	-0.0	3	0.6925533657258285	-0.0	4	1.0933419521654817	-0.0	1	0.999291031549096	-0.0	2	1.2619562784451241	-0.0
GO:0002260	BP	lymphocyte homeostasis	0	0.0	-0.0	0	0.0	-0.0	0	0.0	-0.0	0	0.0	-0.0	0	0.0	-0.0	0	0.0	-0.0	0	0.0	-0.0	0	0.0	-0.0	0	0.0	-0.0	0	0.0	-0.0	0	0.0	-0.0	0	0.0	-0.0
GO:0002262	BP	myeloid cell homeostasis	0	0.0	-0.0	0	0.0	-0.0	0	0.0	-0.0	0	0.0	-0.0	0	0.0	-0.0	0	0.0	-0.0	0	0.0	-0.0	0	0.0	-0.0	0	0.0	-0.0	0	0.0	-0.0	0	0.0	-0.0	0	0.0	-0.0
GO:0002263	BP	cell activation involved in immune response	0	0.0	-0.0	4	3.8212214775208984	0.597754166426103	2	2.2470108936320963	0.049987707368913815	0	0.0	-0.0	1	1.7441908428433937	-0.0	2	5.753061224489796	0.1828748015022606	5	3.767597267597268	0.9624372931761874	1	0.6511729377342026	-0.0	2	1.2861705363479674	-0.0	2	1.522869147659064	0.029914469769349392	2	5.567478604344965	0.18636032164306526	0	0.0	-0.0
GO:0002274	BP	myeloid leukocyte activation	0	0.0	-0.0	4	4.458091723774381	0.7766900849009091	2	2.6215127092374457	0.10115010449141237	0	0.0	-0.0	1	2.034889316650626	-0.0	2	6.711904761904762	0.2044803571873193	5	4.395530145530146	1.2258434811134784	1	0.759701760689903	-0.0	2	1.5005322924059616	-0.0	2	1.7766806722689077	0.06825597993879702	2	6.4953917050691246	0.22653990273372016	0	0.0	-0.0
GO:0002275	BP	myeloid cell activation involved in immune response	0	0.0	-0.0	4	4.458091723774381	0.7766900849009091	2	2.6215127092374457	0.10115010449141237	0	0.0	-0.0	1	2.034889316650626	-0.0	2	6.711904761904762	0.2044803571873193	5	4.395530145530146	1.2258434811134784	1	0.759701760689903	-0.0	2	1.5005322924059616	-0.0	2	1.7766806722689077	0.06825597993879702	2	6.4953917050691246	0.22653990273372016	0	0.0	-0.0
GO:0002276	BP	basophil activation involved in immune response	0	0.0	-0.0	0	0.0	-0.0	1	15.729076255424674	0.3184799700664182	0	0.0	-0.0	0	0.0	-0.0	0	0.0	-0.0	0	0.0	-0.0	1	9.116421128278837	0.31918487611286567	1	9.00319375443577	0.31509305676493615	0	0.0	-0.0	1	38.97235023041475	0.32033498871041954	0	0.0	-0.0
GO:0002283	BP	neutrophil activation involved in immune response	0	0.0	-0.0	4	4.863372789572052	0.8858653396864964	1	1.4299160232204249	-0.0	0	0.0	-0.0	1	2.2198792545279553	-0.0	2	7.322077922077923	0.24640253335351586	5	4.7951237951237955	1.3839946728701993	0	0.0	-0.0	1	0.818472159494161	-0.0	2	1.9381970970206266	0.09970532065436179	1	3.5429409300377044	-0.0	0	0.0	-0.0
GO:0002285	BP	lymphocyte activation involved in immune response	0	0.0	-0.0	0	0.0	-0.0	0	0.0	-0.0	0	0.0	-0.0	0	0.0	-0.0	0	0.0	-0.0	0	0.0	-0.0	0	0.0	-0.0	0	0.0	-0.0	0	0.0	-0.0	0	0.0	-0.0	0	0.0	-0.0
GO:0002312	BP	B cell activation involved in immune response	0	0.0	-0.0	0	0.0	-0.0	0	0.0	-0.0	0	0.0	-0.0	0	0.0	-0.0	0	0.0	-0.0	0	0.0	-0.0	0	0.0	-0.0	0	0.0	-0.0	0	0.0	-0.0	0	0.0	-0.0	0	0.0	-0.0
GO:0002366	BP	leukocyte activation involved in immune response	0	0.0	-0.0	4	3.8212214775208984	0.597754166426103	2	2.2470108936320963	0.049987707368913815	0	0.0	-0.0	1	1.7441908428433937	-0.0	2	5.753061224489796	0.1828748015022606	5	3.767597267597268	0.9624372931761874	1	0.6511729377342026	-0.0	2	1.2861705363479674	-0.0	2	1.522869147659064	0.029914469769349392	2	5.567478604344965	0.18636032164306526	0	0.0	-0.0
GO:0002376	BP	immune system process	0	0.0	-0.0	33	1.103377701634159	-0.0	21	0.8257765034097954	-0.0	6	1.2197596153846153	-0.0	27	1.6482603464870065	0.6591867666967827	9	0.9061071428571428	-0.0	47	1.239539501039501	0.2527232479768646	38	0.8660600071864893	0.028682831358108982	39	0.8778113910574875	-0.0	37	0.9860577731092437	-0.0	7	0.6820161290322581	-0.0	26	1.599529582929195	0.4388950764714492
GO:0002377	BP	immunoglobulin production	0	0.0	-0.0	0	0.0	-0.0	0	0.0	-0.0	0	0.0	-0.0	1	3.4883816856867873	-0.0	0	0.0	-0.0	0	0.0	-0.0	2	2.6046917509368104	0.1774992678663984	1	1.2861705363479674	-0.0	0	0.0	-0.0	0	0.0	-0.0	0	0.0	-0.0
GO:0002381	BP	immunoglobulin production involved in immunoglobulin-mediated immune response	0	0.0	-0.0	0	0.0	-0.0	0	0.0	-0.0	0	0.0	-0.0	0	0.0	-0.0	0	0.0	-0.0	0	0.0	-0.0	0	0.0	-0.0	0	0.0	-0.0	0	0.0	-0.0	0	0.0	-0.0	0	0.0	-0.0
GO:0002429	BP	immune response-activating cell surface receptor signaling pathway	0	0.0	-0.0	1	3.343568792830786	0.0684825857204683	0	0.0	-0.0	0	0.0	-0.0	0	0.0	-0.0	1	10.067857142857143	0.08457961510962507	0	0.0	-0.0	1	2.2791052820697093	0.03278384673179338	0	0.0	-0.0	0	0.0	-0.0	0	0.0	-0.0	0	0.0	-0.0
GO:0002440	BP	production of molecular mediator of immune response	0	0.0	-0.0	0	0.0	-0.0	0	0.0	-0.0	0	0.0	-0.0	1	3.4883816856867873	-0.0	0	0.0	-0.0	0	0.0	-0.0	2	2.6046917509368104	0.1774992678663984	1	1.2861705363479674	-0.0	0	0.0	-0.0	0	0.0	-0.0	0	0.0	-0.0
GO:0002443	BP	leukocyte mediated immunity	0	0.0	-0.0	4	4.115161591176352	0.6763109533134124	1	1.2099289427249749	-0.0	0	0.0	-0.0	1	1.8783593692159621	-0.0	2	6.195604395604396	0.1828748015022606	5	4.057412442027827	1.0826743766994706	0	0.0	0.022220722118582018	1	0.6925533657258285	-0.0	2	1.6400129282482225	0.04710537163271441	1	2.997873094647288	-0.0	0	0.0	-0.0
GO:0002444	BP	myeloid leukocyte mediated immunity	0	0.0	-0.0	4	4.863372789572052	0.8858653396864964	1	1.4299160232204249	-0.0	0	0.0	-0.0	1	2.2198792545279553	-0.0	2	7.322077922077923	0.24640253335351586	5	4.7951237951237955	1.3839946728701993	0	0.0	-0.0	1	0.818472159494161	-0.0	2	1.9381970970206266	0.09970532065436179	1	3.5429409300377044	-0.0	0	0.0	-0.0
GO:0002446	BP	neutrophil mediated immunity	0	0.0	-0.0	4	4.863372789572052	0.8858653396864964	1	1.4299160232204249	-0.0	0	0.0	-0.0	1	2.2198792545279553	-0.0	2	7.322077922077923	0.24640253335351586	5	4.7951237951237955	1.3839946728701993	0	0.0	-0.0	1	0.818472159494161	-0.0	2	1.9381970970206266	0.09970532065436179	1	3.5429409300377044	-0.0	0	0.0	-0.0
GO:0002449	BP	lymphocyte mediated immunity	0	0.0	-0.0	0	0.0	-0.0	0	0.0	-0.0	0	0.0	-0.0	0	0.0	-0.0	0	0.0	-0.0	0	0.0	-0.0	0	0.0	-0.0	0	0.0	-0.0	0	0.0	-0.0	0	0.0	-0.0	0	0.0	-0.0
GO:0002460	BP	adaptive immune response based on somatic recombination of immune receptors built from immunoglobulin superfamily domains	0	0.0	-0.0	0	0.0	-0.0	0	0.0	-0.0	0	0.0	-0.0	0	0.0	-0.0	0	0.0	-0.0	0	0.0	-0.0	0	0.0	-0.0	0	0.0	-0.0	0	0.0	-0.0	0	0.0	-0.0	0	0.0	-0.0
GO:0002474	BP	antigen processing and presentation of peptide antigen via MHC class I	0	0.0	-0.0	1	2.6748550342646285	0.023451280674856235	1	3.145815251084935	0.0057340323575091395	0	0.0	-0.0	1	4.883734359961502	0.019751493255404737	0	0.0	-0.0	1	2.10985446985447	0.026435312389500247	2	3.6465684513115346	0.31918487611286567	1	1.8006387508871542	-0.0	1	2.1320168067226892	0.029914469769349392	0	0.0	-0.0	1	4.921629485935985	0.03384101785192728
GO:0002478	BP	antigen processing and presentation of exogenous peptide antigen	0	0.0	-0.0	1	1.028790397794088	-0.0	2	2.4198578854499497	0.06727435798228938	0	0.0	-0.0	1	1.8783593692159621	-0.0	1	3.097802197802198	-0.0	3	2.4344474652166963	0.2617435466871065	5	3.506315818568783	0.9202824394337256	5	3.462766828629142	0.9075234427314903	2	1.6400129282482225	0.04710537163271441	0	0.0	-0.0	3	5.67880325300306	0.5444692809237941
GO:0002495	BP	antigen processing and presentation of peptide antigen via MHC class II	0	0.0	-0.0	1	0.8916183447548761	-0.0	2	2.0972101673899566	0.02858080053365747	0	0.0	-0.0	1	1.6279114533205006	-0.0	1	2.684761904761905	-0.0	4	2.8131392931392933	0.4193993214704929	5	3.0388070427596117	0.7338780041814197	5	3.0010645848119233	0.7415819685756851	3	2.1320168067226892	0.20785496227014297	0	0.0	-0.0	3	4.921629485935985	0.4308221696107169
GO:0002504	BP	antigen processing and presentation of peptide or polysaccharide antigen via MHC class II	0	0.0	-0.0	1	0.8916183447548761	-0.0	2	2.0972101673899566	0.02858080053365747	0	0.0	-0.0	1	1.6279114533205006	-0.0	1	2.684761904761905	-0.0	4	2.8131392931392933	0.4193993214704929	5	3.0388070427596117	0.7338780041814197	5	3.0010645848119233	0.7415819685756851	3	2.1320168067226892	0.20785496227014297	0	0.0	-0.0	3	4.921629485935985	0.4308221696107169
GO:0002520	BP	immune system development	0	0.0	-0.0	1	0.8916183447548761	-0.0	1	1.0486050836949783	-0.0	0	0.0	-0.0	1	1.6279114533205006	-0.0	0	0.0	-0.0	0	0.0	0.026435312389500247	3	1.823284225655767	0.15346807503058096	3	1.800638750887154	0.14409439055027587	0	0.0	0.029914469769349392	1	2.59815668202765	-0.0	0	0.0	-0.0
GO:0002521	BP	leukocyte differentiation	0	0.0	-0.0	0	0.0	-0.0	0	0.0	-0.0	0	0.0	-0.0	0	0.0	-0.0	0	0.0	-0.0	0	0.0	-0.0	0	0.0	-0.0	0	0.0	-0.0	0	0.0	-0.0	0	0.0	-0.0	0	0.0	-0.0
GO:0002532	BP	production of molecular mediator involved in inflammatory response	0	0.0	-0.0	0	0.0	-0.0	0	0.0	-0.0	0	0.0	-0.0	0	0.0	-0.0	0	0.0	-0.0	1	2.10985446985447	0.026435312389500247	0	0.0	-0.0	0	0.0	-0.0	1	2.1320168067226892	0.029914469769349392	0	0.0	-0.0	0	0.0	-0.0
GO:0002538	BP	arachidonic acid metabolite production involved in inflammatory response	0	0.0	-0.0	0	0.0	-0.0	0	0.0	-0.0	0	0.0	-0.0	0	0.0	-0.0	0	0.0	-0.0	1	2.10985446985447	0.026435312389500247	0	0.0	-0.0	0	0.0	-0.0	1	2.1320168067226892	0.029914469769349392	0	0.0	-0.0	0	0.0	-0.0
GO:0002539	BP	prostaglandin production involved in inflammatory response	0	0.0	-0.0	0	0.0	-0.0	0	0.0	-0.0	0	0.0	-0.0	0	0.0	-0.0	0	0.0	-0.0	1	2.10985446985447	0.026435312389500247	0	0.0	-0.0	0	0.0	-0.0	1	2.1320168067226892	0.029914469769349392	0	0.0	-0.0	0	0.0	-0.0
GO:0002562	BP	somatic diversification of immune receptors via germline recombination within a single locus	0	0.0	-0.0	0	0.0	-0.0	0	0.0	-0.0	0	0.0	-0.0	0	0.0	-0.0	0	0.0	-0.0	0	0.0	-0.0	0	0.0	-0.0	0	0.0	-0.0	0	0.0	-0.0	0	0.0	-0.0	0	0.0	-0.0
GO:0002565	BP	somatic diversification of immune receptors via gene conversion	0	0.0	-0.0	0	0.0	-0.0	0	0.0	-0.0	0	0.0	-0.0	0	0.0	-0.0	0	0.0	-0.0	0	0.0	-0.0	0	0.0	-0.0	0	0.0	-0.0	0	0.0	-0.0	0	0.0	-0.0	0	0.0	-0.0
GO:0002566	BP	somatic diversification of immune receptors via somatic mutation	0	0.0	-0.0	0	0.0	-0.0	0	0.0	-0.0	0	0.0	-0.0	1	8.139557266602504	0.12090883010852489	0	0.0	-0.0	0	0.0	-0.0	2	6.077614085519224	0.5743007090641111	1	3.0010645848119233	0.08637169704760861	0	0.0	-0.0	0	0.0	-0.0	0	0.0	-0.0
GO:0002576	BP	platelet degranulation	0	0.0	-0.0	2	6.687137585661572	0.4480597590725538	0	0.0	-0.0	0	0.0	-0.0	0	0.0	-0.0	1	10.067857142857143	0.08457961510962507	1	2.6373180873180875	0.06516030050811258	0	0.0	-0.0	0	0.0	-0.0	1	2.665021008403362	0.06825597993879702	1	9.743087557603687	0.07273260244496664	0	0.0	-0.0
GO:0002637	BP	regulation of immunoglobulin production	0	0.0	-0.0	0	0.0	-0.0	1	3.9322690638561686	0.049987707368913815	0	0.0	-0.0	1	6.104667949951877	0.06374013167673485	0	0.0	-0.0	0	0.0	-0.0	3	6.837315846209127	1.1642195077113495	3	6.752395315826828	1.1417982993853482	0	0.0	-0.0	1	9.743087557603687	0.07273260244496664	0	0.0	-0.0
GO:0002639	BP	positive regulation of immunoglobulin production	0	0.0	-0.0	0	0.0	-0.0	1	5.2430254184748915	0.10115010449141237	0	0.0	-0.0	1	8.139557266602504	0.12090883010852489	0	0.0	-0.0	0	0.0	-0.0	2	6.077614085519224	0.5743007090641111	2	6.002129169623847	0.5993875123490712	0	0.0	-0.0	0	0.0	-0.0	0	0.0	-0.0
GO:0002679	BP	respiratory burst involved in defense response	0	0.0	-0.0	0	0.0	-0.0	0	0.0	-0.0	0	0.0	-0.0	0	0.0	-0.0	0	0.0	-0.0	0	0.0	-0.0	0	0.0	-0.0	0	0.0	-0.0	1	3.5533613445378154	0.12228166146289465	0	0.0	-0.0	0	0.0	-0.0
GO:0002682	BP	regulation of immune system process	0	0.0	-0.0	16	1.768499196208019	0.4974604382503881	8	1.0399389259784908	-0.0	0	0.0	-0.0	12	2.421686459485042	0.92169315046419	4	1.3312868949232586	-0.0	23	2.005233587051769	1.519267052071712	22	1.6575311142325155	0.7347136973606994	20	1.4881311990802926	0.3313386352159537	23	2.0262969650670186	1.6656298153517333	4	1.288342156377347	-0.0	8	1.6269849540284247	0.06911509047617012
GO:0002683	BP	negative regulation of immune system process	0	0.0	-0.0	3	1.2538382973115447	-0.0	2	0.9830672659640421	-0.0	0	0.0	-0.0	5	3.815417468719923	0.6956162991851675	0	0.0	-0.0	7	2.3076533264033268	0.5725846639500703	4	1.1395526410348547	-0.0	4	1.1253992193044713	-0.0	7	2.3318933823529413	0.5771852738401166	1	1.2178859447004609	-0.0	3	2.307013821532493	0.08636970093538783
GO:0002684	BP	positive regulation of immune system process	0	0.0	-0.0	10	1.8320924892223482	0.32901781829365784	5	1.0773339900975805	-0.0	0	0.0	-0.0	5	1.672511767110103	-0.0	2	1.1033268101761253	-0.0	13	1.8786375416512404	0.604539659162899	13	1.6234722557208887	0.31918487611286567	10	1.2333142129364068	-0.0	11	1.6063140324623	0.3212087135360811	2	1.067735622751089	-0.0	3	1.011293729986846	-0.0
GO:0002685	BP	regulation of leukocyte migration	0	0.0	-0.0	0	0.0	-0.0	0	0.0	-0.0	0	0.0	-0.0	0	0.0	-0.0	0	0.0	-0.0	0	0.0	-0.0	0	0.0	-0.0	0	0.0	-0.0	0	0.0	-0.0	0	0.0	-0.0	0	0.0	-0.0
GO:0002686	BP	negative regulation of leukocyte migration	0	0.0	-0.0	0	0.0	-0.0	0	0.0	-0.0	0	0.0	-0.0	0	0.0	-0.0	0	0.0	-0.0	0	0.0	-0.0	0	0.0	-0.0	0	0.0	-0.0	0	0.0	-0.0	0	0.0	-0.0	0	0.0	-0.0
GO:0002694	BP	regulation of leukocyte activation	0	0.0	-0.0	0	0.0	-0.0	2	5.2430254184748915	0.3184799700664182	0	0.0	-0.0	1	4.069778633301252	-0.0	0	0.0	-0.0	0	0.0	-0.0	4	6.077614085519224	1.4858908462123266	4	6.002129169623847	1.4612917359160023	0	0.0	-0.0	2	12.990783410138249	0.4708815930189666	0	0.0	-0.0
GO:0002695	BP	negative regulation of leukocyte activation	0	0.0	-0.0	0	0.0	-0.0	1	15.729076255424674	0.3184799700664182	0	0.0	-0.0	0	0.0	-0.0	0	0.0	-0.0	0	0.0	-0.0	1	9.116421128278837	0.31918487611286567	1	9.00319375443577	0.31509305676493615	0	0.0	-0.0	1	38.97235023041475	0.32033498871041954	0	0.0	-0.0
GO:0002696	BP	positive regulation of leukocyte activation	0	0.0	-0.0	0	0.0	-0.0	1	3.9322690638561686	0.049987707368913815	0	0.0	-0.0	1	6.104667949951877	0.06374013167673485	0	0.0	-0.0	0	0.0	-0.0	2	4.558210564139419	0.389859710574971	2	4.501596877217885	0.4117056127387796	0	0.0	-0.0	0	0.0	-0.0	0	0.0	-0.0
GO:0002697	BP	regulation of immune effector process	0	0.0	-0.0	1	1.028790397794088	-0.0	3	3.629786828174925	0.3297087905101004	0	0.0	-0.0	3	5.635078107647886	0.5825807305669707	0	0.0	-0.0	1	0.8114824884055654	-0.0	7	4.908842145996297	2.3196274804054497	8	5.540426925806628	3.1873527014724647	1	0.8200064641241113	-0.0	2	5.995746189294576	0.18636032164306526	1	1.8929344176676863	-0.0
GO:0002698	BP	negative regulation of immune effector process	0	0.0	-0.0	0	0.0	-0.0	1	5.2430254184748915	0.10115010449141237	0	0.0	-0.0	0	0.0	-0.0	0	0.0	-0.0	0	0.0	-0.0	2	6.077614085519224	0.5743007090641111	2	6.002129169623847	0.5993875123490712	0	0.0	-0.0	1	12.990783410138249	0.1150775995919533	0	0.0	-0.0
GO:0002699	BP	positive regulation of immune effector process	0	0.0	-0.0	0	0.0	-0.0	2	6.29163050216987	0.4050295392671555	0	0.0	-0.0	1	4.883734359961502	0.019751493255404737	0	0.0	-0.0	0	0.0	-0.0	3	5.469852676967301	0.8784813419192061	3	5.401916252661462	0.8768924261163983	0	0.0	-0.0	1	7.7944700460829495	0.04068221435741919	0	0.0	-0.0
GO:0002700	BP	regulation of production of molecular mediator of immune response	0	0.0	-0.0	0	0.0	-0.0	1	3.9322690638561686	0.049987707368913815	0	0.0	-0.0	1	6.104667949951877	0.06374013167673485	0	0.0	-0.0	0	0.0	-0.0	3	6.837315846209127	1.1642195077113495	3	6.752395315826828	1.1417982993853482	0	0.0	-0.0	1	9.743087557603687	0.07273260244496664	0	0.0	-0.0
GO:0002702	BP	positive regulation of production of molecular mediator of immune response	0	0.0	-0.0	0	0.0	-0.0	1	5.2430254184748915	0.10115010449141237	0	0.0	-0.0	1	8.139557266602504	0.12090883010852489	0	0.0	-0.0	0	0.0	-0.0	2	6.077614085519224	0.5743007090641111	2	6.002129169623847	0.5993875123490712	0	0.0	-0.0	0	0.0	-0.0	0	0.0	-0.0
GO:0002703	BP	regulation of leukocyte mediated immunity	0	0.0	-0.0	0	0.0	-0.0	1	3.145815251084935	0.0057340323575091395	0	0.0	-0.0	1	4.883734359961502	0.019751493255404737	0	0.0	-0.0	0	0.0	-0.0	3	5.469852676967301	0.8784813419192061	3	5.401916252661462	0.8768924261163983	0	0.0	-0.0	1	7.7944700460829495	0.04068221435741919	0	0.0	-0.0
GO:0002705	BP	positive regulation of leukocyte mediated immunity	0	0.0	-0.0	0	0.0	-0.0	1	3.9322690638561686	0.049987707368913815	0	0.0	-0.0	1	6.104667949951877	0.06374013167673485	0	0.0	-0.0	0	0.0	-0.0	2	4.558210564139419	0.389859710574971	2	4.501596877217885	0.4117056127387796	0	0.0	-0.0	0	0.0	-0.0	0	0.0	-0.0
GO:0002706	BP	regulation of lymphocyte mediated immunity	0	0.0	-0.0	0	0.0	-0.0	1	3.145815251084935	0.0057340323575091395	0	0.0	-0.0	1	4.883734359961502	0.019751493255404737	0	0.0	-0.0	0	0.0	-0.0	3	5.469852676967301	0.8784813419192061	3	5.401916252661462	0.8768924261163983	0	0.0	-0.0	1	7.7944700460829495	0.04068221435741919	0	0.0	-0.0
GO:0002708	BP	positive regulation of lymphocyte mediated immunity	0	0.0	-0.0	0	0.0	-0.0	1	3.9322690638561686	0.049987707368913815	0	0.0	-0.0	1	6.104667949951877	0.06374013167673485	0	0.0	-0.0	0	0.0	-0.0	2	4.558210564139419	0.389859710574971	2	4.501596877217885	0.4117056127387796	0	0.0	-0.0	0	0.0	-0.0	0	0.0	-0.0
GO:0002709	BP	regulation of T cell mediated immunity	0	0.0	-0.0	0	0.0	-0.0	0	0.0	-0.0	0	0.0	-0.0	0	0.0	-0.0	0	0.0	-0.0	0	0.0	-0.0	0	0.0	-0.0	0	0.0	-0.0	0	0.0	-0.0	0	0.0	-0.0	0	0.0	-0.0
GO:0002711	BP	positive regulation of T cell mediated immunity	0	0.0	-0.0	0	0.0	-0.0	0	0.0	-0.0	0	0.0	-0.0	0	0.0	-0.0	0	0.0	-0.0	0	0.0	-0.0	0	0.0	-0.0	0	0.0	-0.0	0	0.0	-0.0	0	0.0	-0.0	0	0.0	-0.0
GO:0002712	BP	regulation of B cell mediated immunity	0	0.0	-0.0	0	0.0	-0.0	1	3.9322690638561686	0.049987707368913815	0	0.0	-0.0	1	6.104667949951877	0.06374013167673485	0	0.0	-0.0	0	0.0	-0.0	3	6.837315846209127	1.1642195077113495	3	6.752395315826828	1.1417982993853482	0	0.0	-0.0	1	9.743087557603687	0.07273260244496664	0	0.0	-0.0
GO:0002714	BP	positive regulation of B cell mediated immunity	0	0.0	-0.0	0	0.0	-0.0	1	5.2430254184748915	0.10115010449141237	0	0.0	-0.0	1	8.139557266602504	0.12090883010852489	0	0.0	-0.0	0	0.0	-0.0	2	6.077614085519224	0.5743007090641111	2	6.002129169623847	0.5993875123490712	0	0.0	-0.0	0	0.0	-0.0	0	0.0	-0.0
GO:0002757	BP	immune response-activating signaling pathway	0	0.0	-0.0	2	1.1145229309435953	-0.0	0	0.0	-0.0	0	0.0	-0.0	1	1.017444658325313	-0.0	1	1.6779761904761905	-0.0	1	0.4395530145530146	-0.0	2	0.759701760689903	-0.0	0	0.0	0.31509305676493615	2	0.8883403361344538	-0.0	0	0.0	-0.0	1	1.0253394762366634	-0.0
GO:0002758	BP	innate immune response-activating signaling pathway	0	0.0	-0.0	1	0.6687137585661571	-0.0	0	0.0	-0.0	0	0.0	-0.0	1	1.2209335899903755	-0.0	0	0.0	-0.0	1	0.5274636174636175	-0.0	1	0.4558210564139418	-0.0	0	0.0	0.20487531877647483	2	1.0660084033613446	-0.0	0	0.0	-0.0	1	1.2304073714839963	-0.0
GO:0002761	BP	regulation of myeloid leukocyte differentiation	0	0.0	-0.0	0	0.0	-0.0	0	0.0	-0.0	0	0.0	-0.0	0	0.0	-0.0	0	0.0	-0.0	0	0.0	-0.0	0	0.0	-0.0	0	0.0	-0.0	0	0.0	-0.0	0	0.0	-0.0	0	0.0	-0.0
GO:0002762	BP	negative regulation of myeloid leukocyte differentiation	0	0.0	-0.0	0	0.0	-0.0	0	0.0	-0.0	0	0.0	-0.0	0	0.0	-0.0	0	0.0	-0.0	0	0.0	-0.0	0	0.0	-0.0	0	0.0	-0.0	0	0.0	-0.0	0	0.0	-0.0	0	0.0	-0.0
GO:0002763	BP	positive regulation of myeloid leukocyte differentiation	0	0.0	-0.0	0	0.0	-0.0	0	0.0	-0.0	0	0.0	-0.0	0	0.0	-0.0	0	0.0	-0.0	0	0.0	-0.0	0	0.0	-0.0	0	0.0	-0.0	0	0.0	-0.0	0	0.0	-0.0	0	0.0	-0.0
GO:0002764	BP	immune response-regulating signaling pathway	0	0.0	-0.0	2	1.1145229309435953	-0.0	0	0.0	-0.0	0	0.0	-0.0	1	1.017444658325313	-0.0	1	1.6779761904761905	-0.0	1	0.4395530145530146	-0.0	2	0.759701760689903	-0.0	0	0.0	0.31509305676493615	2	0.8883403361344538	-0.0	0	0.0	-0.0	1	1.0253394762366634	-0.0
GO:0002768	BP	immune response-regulating cell surface receptor signaling pathway	0	0.0	-0.0	1	3.343568792830786	0.0684825857204683	0	0.0	-0.0	0	0.0	-0.0	0	0.0	-0.0	1	10.067857142857143	0.08457961510962507	0	0.0	-0.0	1	2.2791052820697093	0.03278384673179338	0	0.0	-0.0	0	0.0	-0.0	0	0.0	-0.0	0	0.0	-0.0
GO:0002790	BP	peptide secretion	0	0.0	-0.0	0	0.0	-0.0	2	2.8598320464408498	0.11571952365233519	0	0.0	-0.0	0	0.0	-0.0	3	10.983116883116883	0.8945198014147722	0	0.0	-0.0	2	1.6575311142325158	0.03823393650804937	2	1.636944318988322	0.03423185156451491	0	0.0	-0.0	3	10.628822790113112	0.8084346366241822	0	0.0	-0.0
GO:0002791	BP	regulation of peptide secretion	1	14.20548712206047	-0.0	4	2.8156368781732932	0.32901781829365784	2	1.6556922374131235	-0.0	0	0.0	-0.0	1	1.2851932526214478	-0.0	0	0.0	-0.0	4	2.220899441952074	0.31557262922504015	3	1.439434914991395	-0.0	4	1.8954092114601622	0.21722081278941244	3	1.683171163202123	0.009628352057080472	0	0.0	-0.0	0	0.0	-0.0
GO:0002792	BP	negative regulation of peptide secretion	0	0.0	-0.0	2	3.8212214775208984	0.2742690660817024	2	4.4940217872641925	0.3033434680251402	0	0.0	-0.0	0	0.0	-0.0	0	0.0	-0.0	2	3.0140778140778144	0.21767590389705208	2	2.6046917509368104	0.1774992678663984	3	3.8585116090439016	0.5993875123490712	1	1.522869147659064	-0.0	0	0.0	-0.0	0	0.0	-0.0
GO:0002793	BP	positive regulation of peptide secretion	0	0.0	-0.0	0	0.0	-0.0	1	1.9661345319280843	-0.0	0	0.0	-0.0	0	0.0	-0.0	0	0.0	-0.0	0	0.0	-0.0	2	2.2791052820697093	0.1633038377996603	2	2.2507984386089426	0.15516575525357254	0	0.0	-0.0	0	0.0	-0.0	0	0.0	-0.0
GO:0002819	BP	regulation of adaptive immune response	0	0.0	-0.0	0	0.0	-0.0	1	3.145815251084935	0.0057340323575091395	0	0.0	-0.0	1	4.883734359961502	0.019751493255404737	0	0.0	-0.0	0	0.0	-0.0	3	5.469852676967301	0.8784813419192061	3	5.401916252661462	0.8768924261163983	0	0.0	-0.0	1	7.7944700460829495	0.04068221435741919	0	0.0	-0.0
GO:0002821	BP	positive regulation of adaptive immune response	0	0.0	-0.0	0	0.0	-0.0	1	3.9322690638561686	0.049987707368913815	0	0.0	-0.0	1	6.104667949951877	0.06374013167673485	0	0.0	-0.0	0	0.0	-0.0	2	4.558210564139419	0.389859710574971	2	4.501596877217885	0.4117056127387796	0	0.0	-0.0	0	0.0	-0.0	0	0.0	-0.0
GO:0002822	BP	regulation of adaptive immune response based on somatic recombination of immune receptors built from immunoglobulin superfamily domains	0	0.0	-0.0	0	0.0	-0.0	1	3.145815251084935	0.0057340323575091395	0	0.0	-0.0	1	4.883734359961502	0.019751493255404737	0	0.0	-0.0	0	0.0	-0.0	3	5.469852676967301	0.8784813419192061	3	5.401916252661462	0.8768924261163983	0	0.0	-0.0	1	7.7944700460829495	0.04068221435741919	0	0.0	-0.0
GO:0002824	BP	positive regulation of adaptive immune response based on somatic recombination of immune receptors built from immunoglobulin superfamily domains	0	0.0	-0.0	0	0.0	-0.0	1	3.9322690638561686	0.049987707368913815	0	0.0	-0.0	1	6.104667949951877	0.06374013167673485	0	0.0	-0.0	0	0.0	-0.0	2	4.558210564139419	0.389859710574971	2	4.501596877217885	0.4117056127387796	0	0.0	-0.0	0	0.0	-0.0	0	0.0	-0.0
GO:0002831	BP	regulation of response to biotic stimulus	0	0.0	-0.0	15	1.402895996991938	0.12363948245899446	8	0.8799483219818	-0.0	0	0.0	-0.0	9	1.536839483903969	0.005039737717091414	4	1.1264735264735264	-0.0	27	1.991820653359115	1.9232019830790914	17	1.0837703439212603	-0.0	21	1.3221473345674906	0.16666717005889728	25	1.8636510548275256	1.3483415707318671	4	1.090135670780832	-0.0	9	1.5487645235462888	0.020942300466905976
GO:0002832	BP	negative regulation of response to biotic stimulus	0	0.0	-0.0	2	0.810562131595342	-0.0	2	0.9532773488136166	-0.0	0	0.0	-0.0	2	1.4799195030186367	-0.0	0	0.0	-0.0	6	1.918049518049518	0.24374410521164225	2	0.5525103714108385	-0.0	3	0.8184721594941609	-0.0	5	1.6151642475171886	0.12228166146289465	1	1.180980310012568	-0.0	2	1.491402874526056	-0.0
GO:0002833	BP	positive regulation of response to biotic stimulus	0	0.0	-0.0	9	1.5046059567738537	0.12363948245899446	3	0.5898403595784253	-0.0	0	0.0	-0.0	4	1.2209335899903755	-0.0	2	1.0067857142857144	-0.0	13	1.7142567567567568	0.38593004952103205	9	1.025597376931369	-0.0	11	1.2379391412349183	-0.0	11	1.4657615546218488	0.20785496227014297	2	0.9743087557603687	-0.0	4	1.2304073714839963	-0.0
GO:0002889	BP	regulation of immunoglobulin mediated immune response	0	0.0	-0.0	0	0.0	-0.0	1	3.9322690638561686	0.049987707368913815	0	0.0	-0.0	1	6.104667949951877	0.06374013167673485	0	0.0	-0.0	0	0.0	-0.0	3	6.837315846209127	1.1642195077113495	3	6.752395315826828	1.1417982993853482	0	0.0	-0.0	1	9.743087557603687	0.07273260244496664	0	0.0	-0.0
GO:0002891	BP	positive regulation of immunoglobulin mediated immune response	0	0.0	-0.0	0	0.0	-0.0	1	5.2430254184748915	0.10115010449141237	0	0.0	-0.0	1	8.139557266602504	0.12090883010852489	0	0.0	-0.0	0	0.0	-0.0	2	6.077614085519224	0.5743007090641111	2	6.002129169623847	0.5993875123490712	0	0.0	-0.0	0	0.0	-0.0	0	0.0	-0.0
GO:0002933	BP	lipid hydroxylation	0	0.0	-0.0	0	0.0	-0.0	0	0.0	-0.0	0	0.0	-0.0	0	0.0	-0.0	0	0.0	-0.0	0	0.0	-0.0	0	0.0	-0.0	0	0.0	-0.0	0	0.0	-0.0	0	0.0	-0.0	0	0.0	-0.0
GO:0002938	BP	tRNA guanine ribose methylation	0	0.0	-0.0	0	0.0	-0.0	0	0.0	-0.0	0	0.0	-0.0	0	0.0	-0.0	0	0.0	-0.0	1	10.54927234927235	0.3264909146820516	0	0.0	-0.0	0	0.0	-0.0	1	10.660084033613447	0.346009832907409	0	0.0	-0.0	0	0.0	-0.0
GO:0002940	BP	tRNA N2-guanine methylation	0	0.0	-0.0	0	0.0	-0.0	0	0.0	-0.0	0	0.0	-0.0	0	0.0	-0.0	1	40.27142857142857	0.2862166939190278	0	0.0	-0.0	1	9.116421128278837	0.31918487611286567	1	9.00319375443577	0.31509305676493615	0	0.0	-0.0	1	38.97235023041475	0.32033498871041954	0	0.0	-0.0
GO:0002943	BP	tRNA dihydrouridine synthesis	0	0.0	-0.0	1	4.458091723774381	0.12363948245899446	1	5.2430254184748915	0.10115010449141237	0	0.0	-0.0	0	0.0	-0.0	0	0.0	-0.0	1	3.516424116424117	0.11935498231795091	1	3.038807042759612	0.0895695886674709	1	3.0010645848119233	0.08637169704760861	0	0.0	-0.0	0	0.0	-0.0	1	8.202715809893308	0.13688520721914937
GO:0002949	BP	tRNA threonylcarbamoyladenosine modification	0	0.0	-0.0	1	3.343568792830786	0.0684825857204683	0	0.0	-0.0	0	0.0	-0.0	1	6.104667949951877	0.06374013167673485	0	0.0	-0.0	0	0.0	-0.0	1	2.2791052820697093	0.03278384673179338	0	0.0	-0.0	1	2.665021008403362	0.06825597993879702	0	0.0	-0.0	2	12.304073714839962	0.6558805467542433
GO:0003002	BP	regionalization	2	3.5748907989291245	-0.0	13	1.1514276637562968	-0.0	16	1.666657086667515	0.3473251039721675	2	1.0770504330106978	-0.0	13	2.1022697575993217	0.6441122720548534	5	1.3334910122989592	-0.0	22	1.5369800773774283	0.40573303222546947	23	1.3885939466914783	0.30728440626802894	26	1.5502187921545034	0.6517806619352933	20	1.4119316600812508	0.2716319767003174	3	0.7742851039155247	-0.0	14	2.281550092818006	0.8218647181222141
GO:0003006	BP	developmental process involved in reproduction	4	1.0626151784218463	-0.0	106	1.395347606456942	1.7821135066563212	81	1.253991315639172	0.4050295392671555	19	1.5206976832222896	-0.0	58	1.3939792956583026	0.6317371937113117	20	0.7927446569178852	-0.0	134	1.391341038191432	2.6109718331840357	157	1.4087383042714343	3.509239684142666	164	1.4532714328026242	4.475425415486281	122	1.2800494607291735	1.1153734226294156	30	1.1507583729453175	-0.0	63	1.5258989055805465	1.4103759754558385
GO:0003007	BP	heart morphogenesis	0	0.0	-0.0	1	2.6748550342646285	0.023451280674856235	0	0.0	-0.0	0	0.0	-0.0	0	0.0	-0.0	0	0.0	-0.0	2	4.21970893970894	0.3264909146820516	1	1.8232842256557673	-0.0	1	1.8006387508871542	-0.0	2	4.2640336134453785	0.346009832907409	0	0.0	-0.0	1	4.921629485935985	0.03384101785192728
GO:0003008	BP	system process	0	0.0	-0.0	5	1.910610738760449	0.12363948245899446	0	0.0	0.10115010449141237	0	0.0	-0.0	1	0.6976763371373574	-0.0	1	1.1506122448979592	-0.0	6	1.8084466884466885	0.21253006567161037	6	1.5628150505620861	0.0895695886674709	5	1.2861705363479672	-0.0	8	2.436590636254502	0.7622899875997419	2	2.2269914417379857	-0.0	2	1.406179853124567	-0.0
GO:0003013	BP	circulatory system process	0	0.0	-0.0	2	1.5734441378027226	-0.0	0	0.0	-0.0	0	0.0	-0.0	0	0.0	-0.0	0	0.0	-0.0	3	1.8616362969304145	0.1442272956065574	3	1.6087801991080297	-0.0	2	1.0591992652277378	-0.0	4	2.5082550667325756	0.346009832907409	1	2.2924911900243967	-0.0	1	1.447538084098819	-0.0
GO:0003014	BP	renal system process	0	0.0	-0.0	1	13.374275171323143	0.32901781829365784	0	0.0	-0.0	0	0.0	-0.0	0	0.0	-0.0	0	0.0	-0.0	1	10.54927234927235	0.3264909146820516	0	0.0	-0.0	0	0.0	-0.0	1	10.660084033613447	0.346009832907409	0	0.0	-0.0	0	0.0	-0.0
GO:0003018	BP	vascular process in circulatory system	0	0.0	-0.0	2	1.671784396415393	0.006512369713818885	0	0.0	-0.0	0	0.0	-0.0	0	0.0	-0.0	0	0.0	-0.0	3	1.9779885654885658	0.18229731554997017	3	1.7093289615522818	0.0014589410972685349	2	1.1253992193044713	-0.0	4	2.665021008403362	0.37080015709631975	1	2.4357718894009217	-0.0	1	1.5380092143549953	-0.0
GO:0003032	BP	detection of oxygen	0	0.0	-0.0	0	0.0	-0.0	0	0.0	-0.0	0	0.0	-0.0	0	0.0	-0.0	0	0.0	-0.0	1	5.274636174636175	0.19691082433281537	0	0.0	-0.0	0	0.0	-0.0	1	5.330042016806724	0.20785496227014297	0	0.0	-0.0	0	0.0	-0.0
GO:0003094	BP	glomerular filtration	0	0.0	-0.0	1	13.374275171323143	0.32901781829365784	0	0.0	-0.0	0	0.0	-0.0	0	0.0	-0.0	0	0.0	-0.0	1	10.54927234927235	0.3264909146820516	0	0.0	-0.0	0	0.0	-0.0	1	10.660084033613447	0.346009832907409	0	0.0	-0.0	0	0.0	-0.0
GO:0003143	BP	embryonic heart tube morphogenesis	0	0.0	-0.0	1	3.343568792830786	0.0684825857204683	0	0.0	-0.0	0	0.0	-0.0	0	0.0	-0.0	0	0.0	-0.0	2	5.274636174636175	0.4193993214704929	1	2.2791052820697093	0.03278384673179338	1	2.2507984386089426	0.03095138212453836	2	5.330042016806724	0.43167605668027514	0	0.0	-0.0	1	6.152036857419981	0.08489961620815825
GO:0003151	BP	outflow tract morphogenesis	0	0.0	-0.0	0	0.0	-0.0	0	0.0	-0.0	0	0.0	-0.0	0	0.0	-0.0	0	0.0	-0.0	0	0.0	-0.0	0	0.0	-0.0	0	0.0	-0.0	0	0.0	-0.0	0	0.0	-0.0	0	0.0	-0.0
GO:0003205	BP	cardiac chamber development	0	0.0	-0.0	0	0.0	-0.0	0	0.0	-0.0	0	0.0	-0.0	0	0.0	-0.0	0	0.0	-0.0	1	5.274636174636175	0.19691082433281537	0	0.0	-0.0	0	0.0	-0.0	1	5.330042016806724	0.20785496227014297	0	0.0	-0.0	0	0.0	-0.0
GO:0003228	BP	atrial cardiac muscle tissue development	0	0.0	-0.0	1	13.374275171323143	0.32901781829365784	0	0.0	-0.0	0	0.0	-0.0	0	0.0	-0.0	0	0.0	-0.0	1	10.54927234927235	0.3264909146820516	0	0.0	-0.0	0	0.0	-0.0	1	10.660084033613447	0.346009832907409	0	0.0	-0.0	1	24.608147429679924	0.36515978467564725
GO:0003230	BP	cardiac atrium development	0	0.0	-0.0	0	0.0	-0.0	0	0.0	-0.0	0	0.0	-0.0	0	0.0	-0.0	0	0.0	-0.0	1	5.274636174636175	0.19691082433281537	0	0.0	-0.0	0	0.0	-0.0	1	5.330042016806724	0.20785496227014297	0	0.0	-0.0	0	0.0	-0.0
GO:0003254	BP	regulation of membrane depolarization	0	0.0	-0.0	0	0.0	-0.0	0	0.0	-0.0	0	0.0	-0.0	0	0.0	-0.0	0	0.0	-0.0	0	0.0	-0.0	0	0.0	-0.0	0	0.0	-0.0	0	0.0	-0.0	0	0.0	-0.0	0	0.0	-0.0
GO:0003279	BP	cardiac septum development	0	0.0	-0.0	0	0.0	-0.0	0	0.0	-0.0	0	0.0	-0.0	0	0.0	-0.0	0	0.0	-0.0	1	5.274636174636175	0.19691082433281537	0	0.0	-0.0	0	0.0	-0.0	1	5.330042016806724	0.20785496227014297	0	0.0	-0.0	0	0.0	-0.0
GO:0003283	BP	atrial septum development	0	0.0	-0.0	0	0.0	-0.0	0	0.0	-0.0	0	0.0	-0.0	0	0.0	-0.0	0	0.0	-0.0	1	5.274636174636175	0.19691082433281537	0	0.0	-0.0	0	0.0	-0.0	1	5.330042016806724	0.20785496227014297	0	0.0	-0.0	0	0.0	-0.0
GO:0003333	BP	amino acid transmembrane transport	1	7.497340425531915	-0.0	4	1.4860305745914604	0.0035502122136096886	6	2.6215127092374457	0.5022911665068799	0	0.0	-0.0	1	0.678296438883542	-0.0	3	3.3559523809523815	0.1284440112713565	5	1.4651767151767154	0.026435312389500247	10	2.5323392022996765	1.198159469768919	12	3.0010645848119233	2.0833383730518196	5	1.4805672268907564	0.029914469769349392	2	2.165130568356375	-0.0	2	1.3671193016488847	-0.0
GO:0003341	BP	cilium movement	0	0.0	-0.0	0	0.0	-0.0	0	0.0	-0.0	0	0.0	-0.0	0	0.0	-0.0	0	0.0	-0.0	1	3.516424116424117	0.11935498231795091	1	3.038807042759612	0.0895695886674709	1	3.0010645848119233	0.08637169704760861	1	3.5533613445378154	0.12228166146289465	0	0.0	-0.0	0	0.0	-0.0
GO:0003351	BP	epithelial cilium movement involved in extracellular fluid movement	0	0.0	-0.0	0	0.0	-0.0	0	0.0	-0.0	0	0.0	-0.0	0	0.0	-0.0	0	0.0	-0.0	1	5.274636174636175	0.19691082433281537	0	0.0	-0.0	0	0.0	-0.0	1	5.330042016806724	0.20785496227014297	0	0.0	-0.0	0	0.0	-0.0
GO:0003352	BP	regulation of cilium movement	0	0.0	-0.0	1	6.687137585661572	0.20209962075651006	0	0.0	-0.0	0	0.0	-0.0	0	0.0	-0.0	0	0.0	-0.0	1	5.274636174636175	0.19691082433281537	1	4.558210564139419	0.1730373202841411	1	4.501596877217885	0.16666717005889728	1	5.330042016806724	0.20785496227014297	0	0.0	-0.0	0	0.0	-0.0
GO:0003356	BP	regulation of cilium beat frequency	0	0.0	-0.0	1	6.687137585661572	0.20209962075651006	0	0.0	-0.0	0	0.0	-0.0	0	0.0	-0.0	0	0.0	-0.0	1	5.274636174636175	0.19691082433281537	1	4.558210564139419	0.1730373202841411	1	4.501596877217885	0.16666717005889728	1	5.330042016806724	0.20785496227014297	0	0.0	-0.0	0	0.0	-0.0
GO:0003376	BP	sphingosine-1-phosphate receptor signaling pathway	0	0.0	-0.0	1	4.458091723774381	0.12363948245899446	1	5.2430254184748915	0.10115010449141237	0	0.0	-0.0	0	0.0	-0.0	0	0.0	-0.0	0	0.0	-0.0	1	3.038807042759612	0.0895695886674709	1	3.0010645848119233	0.08637169704760861	1	3.5533613445378154	0.12228166146289465	0	0.0	-0.0	0	0.0	-0.0
GO:0003400	BP	regulation of COPII vesicle coating	0	0.0	-0.0	0	0.0	-0.0	1	5.2430254184748915	0.10115010449141237	0	0.0	-0.0	0	0.0	-0.0	0	0.0	-0.0	0	0.0	-0.0	0	0.0	-0.0	1	3.0010645848119233	0.08637169704760861	0	0.0	-0.0	0	0.0	-0.0	0	0.0	-0.0
GO:0003674	MF	molecular_function	43	1.1379432276422594	-0.0	779	1.0215276358918255	-0.0	669	1.0317435057240032	0.0035539485829318568	122	0.972714142412152	-0.0	440	1.0534577499671833	0.0610254974989599	259	1.0226786939896069	-0.0	1002	1.036412481024698	0.23798935730166923	1160	1.036871115678346	0.31918487611286567	1161	1.0248757671242208	0.10464654826437261	1000	1.0452087492512447	0.3597254899310307	272	1.039364571298442	-0.0	444	1.071283209998812	0.26935300225367653
GO:0003676	MF	nucleic acid binding	9	0.9132098864181731	-0.0	151	0.7592163725074415	2.2643886464474487	149	0.8810647977662693	0.20307267571216545	33	1.0088237420474262	-0.0	115	1.055694457510475	-0.0	56	0.8478195488721806	-0.0	196	0.7773148046832258	2.746592585647976	267	0.9150693388159584	0.31918487611286567	251	0.8495494858508941	1.2628928372857147	194	0.7774647753838378	2.6399479267219554	63	0.9230293475624546	-0.0	106	0.9806254238895008	-0.0
GO:0003677	MF	DNA binding	3	0.949252949539797	-0.0	88	1.3797610962209104	1.2383975835619783	60	1.1063828550122867	-0.0	26	2.478604923798359	2.4150934686085668	55	1.5744747350403436	1.3167804154315723	22	1.0386534918774075	-0.0	99	1.224358690009335	0.48200981261054276	114	1.2183728119856827	0.6270739063274138	104	1.0976930251598127	0.06667665873207884	100	1.2497167683016936	0.636223274633489	29	1.3249685306940535	0.04068221435741919	51	1.471296036241121	0.7758599027871269
GO:0003678	MF	DNA helicase activity	0	0.0	-0.0	4	0.3992320946663625	0.3331641573567386	3	0.3521434982557763	0.3184799700664182	0	0.0	-0.0	3	0.5466866820852427	-0.0	0	0.0	0.08457961510962507	3	0.23617773916281382	1.4752603246213294	10	0.6803299349461818	0.1633038377996603	8	0.537504104742434	0.37149032793466946	4	0.3182114636899536	0.9488481033634645	0	0.0	0.1732644814325863	2	0.3672857825325362	0.03384101785192728
GO:0003680	MF	minor groove of adenine-thymine-rich DNA binding	0	0.0	-0.0	1	1.1145229309435953	-0.0	0	0.0	-0.0	0	0.0	-0.0	1	2.034889316650626	-0.0	0	0.0	-0.0	0	0.0	-0.0	2	1.519403521379806	-0.0	2	1.5005322924059616	-0.0	1	0.8883403361344538	-0.0	1	3.2476958525345623	-0.0	1	2.050678952473327	-0.0
GO:0003682	MF	chromatin binding	0	0.0	-0.0	9	1.1145229309435953	-0.0	8	1.165116759661087	-0.0	1	0.7529380341880342	-0.0	10	2.2609881296118064	0.601032963170012	2	0.7457671957671959	-0.0	14	1.3674982674982676	0.11935498231795091	17	1.4349922146364835	0.2880388172432987	14	1.1670806718713036	-0.0	10	0.9870448179271709	-0.0	4	1.44342037890425	-0.0	6	1.3671193016488847	-0.0
GO:0003684	MF	damaged DNA binding	0	0.0	-0.0	2	1.1145229309435953	-0.0	2	1.3107563546187229	-0.0	0	0.0	-0.0	1	1.017444658325313	-0.0	2	3.355952380952381	0.04794675192090004	2	0.8791060291060292	-0.0	8	3.038807042759612	1.3092461108616216	7	2.625931511710433	0.8663539276543256	2	0.8883403361344538	-0.0	2	3.2476958525345623	0.034207173611937036	0	0.0	-0.0
GO:0003688	MF	DNA replication origin binding	0	0.0	-0.0	2	3.8212214775208984	0.2742690660817024	2	4.4940217872641925	0.3033434680251402	0	0.0	-0.0	1	3.4883816856867873	-0.0	0	0.0	-0.0	1	1.5070389070389072	-0.0	3	3.9070376264052156	0.5743007090641111	1	1.2861705363479674	-0.0	1	1.522869147659064	-0.0	0	0.0	-0.0	0	0.0	-0.0
GO:0003689	MF	DNA clamp loader activity	0	0.0	-0.0	0	0.0	-0.0	0	0.0	-0.0	0	0.0	-0.0	0	0.0	-0.0	0	0.0	-0.0	0	0.0	-0.0	0	0.0	-0.0	0	0.0	-0.0	0	0.0	-0.0	0	0.0	-0.0	0	0.0	-0.0
GO:0003690	MF	double-stranded DNA binding	2	1.499468085106383	-0.0	38	1.4117290458618872	0.4248499068369172	22	0.9612213267203968	-0.0	15	3.388221153846154	2.1670216163396048	27	1.8314003849855631	1.0400372710006474	9	1.0067857142857144	-0.0	39	1.1428378378378379	0.028491980513506245	49	1.2408462091268415	0.31918487611286567	45	1.1253992193044715	0.01306027430596279	41	1.2140651260504203	0.1632596088944251	13	1.4073348694316437	-0.0	20	1.3671193016488847	0.03450109166111159
GO:0003691	MF	double-stranded telomeric DNA binding	0	0.0	-0.0	0	0.0	-0.0	0	0.0	-0.0	0	0.0	-0.0	1	3.4883816856867873	-0.0	0	0.0	-0.0	1	1.5070389070389072	-0.0	0	0.0	-0.0	0	0.0	-0.0	1	1.522869147659064	-0.0	1	5.567478604344965	-0.0	0	0.0	-0.0
GO:0003696	MF	satellite DNA binding	0	0.0	-0.0	0	0.0	-0.0	0	0.0	-0.0	0	0.0	-0.0	0	0.0	-0.0	0	0.0	-0.0	0	0.0	-0.0	0	0.0	-0.0	0	0.0	-0.0	0	0.0	-0.0	0	0.0	-0.0	0	0.0	-0.0
GO:0003697	MF	single-stranded DNA binding	0	0.0	-0.0	8	1.3048073337876236	-0.0	7	1.3427260218045454	-0.0	0	0.0	-0.0	5	1.4889434024272867	-0.0	0	0.0	-0.0	6	0.7718979767760256	-0.0	15	1.6676380112705187	0.45605662315130985	13	1.427335595215427	0.19844569306305063	7	0.9100071736011477	-0.0	2	0.9505451275710913	-0.0	1	0.3000993588985356	-0.0
GO:0003700	MF	DNA-binding transcription factor activity	4	1.3631528046421664	-0.0	95	1.6042375521157808	3.5196811098231424	58	1.15187679648312	0.0057340323575091395	33	3.3882211538461537	5.905607828044484	56	1.7265727535217428	2.2325667768747093	24	1.2203463203463205	-0.0	126	1.6782933282933283	6.230684243472235	95	1.0935101100839513	0.03278384673179338	96	1.0912962126588812	0.03095138212453836	133	1.790140374331551	8.405842984107107	27	1.328602848764139	0.009066645385869912	62	1.9263953795961555	3.9486782118099364
GO:0003712	MF	transcription coregulator activity	0	0.0	-0.0	7	1.3973123313322686	-0.0	10	2.3476233217051754	0.7619281310431164	0	0.0	-0.0	4	1.457831152227314	-0.0	2	1.202132196162047	-0.0	13	2.046873739411053	0.8504451386368457	13	1.7688578308600729	0.46792757060068313	15	2.0156403927841278	0.9283210470181221	12	1.9092687821397218	0.516771057657792	2	1.1633537382213357	-0.0	3	1.1018573475976086	-0.0
GO:0003713	MF	transcription coactivator activity	0	0.0	-0.0	5	1.5921756156337072	0.07142331506022703	5	1.872509078026747	0.07884752056359083	0	0.0	-0.0	3	1.7441908428433932	-0.0	1	0.958843537414966	-0.0	6	1.507038907038907	0.08668656394917477	10	2.170576459114008	0.69189408729677	10	2.143617560579945	0.7068642276320721	7	1.7766806722689075	0.3041592052692976	1	0.9279131007241606	-0.0	1	0.5859082721352362	-0.0
GO:0003714	MF	transcription corepressor activity	0	0.0	-0.0	2	1.4078184390866466	-0.0	5	4.139230593532809	0.942297282025235	0	0.0	-0.0	0	0.0	-0.0	1	2.119548872180451	-0.0	4	2.220899441952074	0.31557262922504015	2	0.9596232766609301	-0.0	5	2.3692615143252023	0.46600154990997483	3	1.683171163202123	0.009628352057080472	1	2.0511763279165653	-0.0	1	1.29516565419368	-0.0
GO:0003720	MF	telomerase activity	0	0.0	-0.0	0	0.0	-0.0	0	0.0	-0.0	0	0.0	-0.0	0	0.0	-0.0	0	0.0	-0.0	0	0.0	-0.0	1	4.558210564139419	0.1730373202841411	0	0.0	-0.0	0	0.0	-0.0	0	0.0	-0.0	0	0.0	-0.0
GO:0003721	MF	telomerase RNA reverse transcriptase activity	0	0.0	-0.0	0	0.0	-0.0	0	0.0	-0.0	0	0.0	-0.0	0	0.0	-0.0	0	0.0	-0.0	0	0.0	-0.0	1	4.558210564139419	0.1730373202841411	0	0.0	-0.0	0	0.0	-0.0	0	0.0	-0.0	0	0.0	-0.0
GO:0003723	MF	RNA binding	6	0.8133729442063754	-0.0	74	0.4970850641275302	9.931814138253838	94	0.7426083214514914	1.3638813449668166	8	0.32673955878375766	1.8559006996222756	68	0.8339877862314969	0.10111916167846777	34	0.6877089761067662	0.2862166939190278	108	0.5722357678158784	8.979180162616505	165	0.7555045133932736	2.8243597402478047	153	0.691857681782357	5.088773515880447	106	0.5675383764756531	9.08149464116454	34	0.665524815587193	0.45306848839990843	61	0.7539412321499123	0.4812934703759857
GO:0003724	MF	RNA helicase activity	1	1.420548712206047	-0.0	7	0.49273645368032626	0.32901781829365784	6	0.49670767122393705	0.2829556513798374	0	0.0	-0.0	7	0.8996352768350133	-0.0	2	0.4239097744360902	-0.0	9	0.49970237443921656	0.604539659162899	12	0.575773965996558	0.5509374278686173	12	0.5686227634380486	0.5900613895689908	8	0.4488456435205661	0.8097258560042249	3	0.6153528983749696	-0.0	9	1.165649088774312	-0.0
GO:0003725	MF	double-stranded RNA binding	0	0.0	-0.0	0	0.0	2.193459507699481	0	0.0	1.5457747288634909	1	0.6891297262059974	-0.0	2	0.41387579321707646	-0.0	0	0.0	0.028835483701583804	1	0.0894006131294267	2.2588031528116654	2	0.15451561234370909	2.1444384264444447	1	0.07629825215623534	3.056673253474216	0	0.0	3.1389271438438873	0	0.0	0.10373419674307033	1	0.20854362228542309	0.17333551078470602
GO:0003727	MF	single-stranded RNA binding	0	0.0	-0.0	9	1.4860305745914602	0.12363948245899446	12	2.330233519322174	0.9806392923316736	1	1.003917378917379	-0.0	4	1.2058603357929634	-0.0	0	0.0	-0.0	15	1.9535689535689535	0.8225499553124578	17	1.9133229528486446	1.026243543619643	12	1.3338064821386326	0.08637169704760861	12	1.5792717086834736	0.26943071040706623	2	0.9622802526028332	-0.0	4	1.2152171570212307	-0.0
GO:0003729	MF	mRNA binding	4	2.1420972644376897	-0.0	27	0.7164790270351683	0.32901781829365784	18	0.5617527234080241	0.8555896320388345	3	0.4840315934065934	-0.0	22	1.0658944039598515	-0.0	11	0.8789399092970521	-0.0	40	0.8372438372438372	0.11935498231795091	38	0.6873492120527693	0.8784813419192061	35	0.625221788502484	1.4399123452243887	38	0.803736494597839	0.20785496227014297	8	0.618608733816107	-0.0	18	0.8788624082028543	-0.0
GO:0003730	MF	mRNA 3'-UTR binding	0	0.0	-0.0	5	1.8073344826112352	0.12363948245899446	3	1.2753305071965952	-0.0	1	2.1977650727650726	-0.0	2	1.3199282053950003	-0.0	0	0.0	-0.0	4	1.1404618755970106	-0.0	4	0.9855590408950092	-0.0	4	0.973318243722786	-0.0	4	1.1524415171473994	-0.0	0	0.0	-0.0	3	1.9952551970010748	0.030582530609905047
GO:0003735	MF	structural constituent of ribosome	4	0.6078924669350201	-0.0	15	0.11295840516320221	38.12609840213554	6	0.05313877113319147	38.990199610263765	0	0.0	6.490788739708989	2	0.02749850427906251	26.13889220513776	19	0.4308317245817246	2.3038901436631054	30	0.17819716806203295	39.76418819500481	24	0.12319488011187615	56.547232044759376	23	0.1165954146126254	58.63052168418089	25	0.15005748921190099	43.31044910229474	15	0.329158363432557	4.129227369037676	3	0.04156781660418906	24.46917699398506
GO:0003743	MF	translation initiation factor activity	0	0.0	-0.0	0	0.0	-0.0	0	0.0	-0.0	0	0.0	-0.0	1	1.4363924588122063	-0.0	1	2.36890756302521	-0.0	0	0.0	0.021345250915913317	4	2.1450402654773733	0.31918487611286567	3	1.5887988978416063	-0.0	0	0.0	0.02371314551698982	1	2.2924911900243967	-0.0	1	1.447538084098819	-0.0
GO:0003746	MF	translation elongation factor activity	0	0.0	-0.0	2	5.349710068529257	0.3331641573567386	0	0.0	-0.0	0	0.0	-0.0	0	0.0	-0.0	0	0.0	-0.0	1	2.10985446985447	0.026435312389500247	0	0.0	-0.0	0	0.0	-0.0	1	2.1320168067226892	0.029914469769349392	0	0.0	-0.0	1	4.921629485935985	0.03384101785192728
GO:0003747	MF	translation release factor activity	0	0.0	-0.0	0	0.0	-0.0	0	0.0	-0.0	0	0.0	-0.0	0	0.0	-0.0	0	0.0	-0.0	1	2.10985446985447	0.026435312389500247	0	0.0	-0.0	0	0.0	-0.0	2	4.2640336134453785	0.346009832907409	0	0.0	-0.0	0	0.0	-0.0
GO:0003755	MF	peptidyl-prolyl cis-trans isomerase activity	0	0.0	-0.0	7	2.2290458618871902	0.4165108107618895	5	1.872509078026747	0.07884752056359083	1	1.9361263736263734	-0.0	3	1.7441908428433932	-0.0	4	3.835374149659864	0.2862166939190278	11	2.762904662904663	1.5208387679790796	4	0.8682305836456033	-0.0	6	1.2861705363479672	-0.0	11	2.791926770708283	1.5330127490434524	4	3.7116524028966422	0.32033498871041954	5	2.9295413606761813	0.3762222617353537
GO:0003756	MF	protein disulfide isomerase activity	0	0.0	-0.0	3	1.8237647960895194	0.09833988645026237	1	0.7149580116102124	-0.0	0	0.0	-0.0	0	0.0	-0.0	1	1.8305194805194807	-0.0	4	1.9180495180495183	0.19691082433281537	3	1.2431483356743867	-0.0	4	1.636944318988322	0.08637169704760861	5	2.422746371275783	0.414382865610015	1	1.7714704650188522	-0.0	1	1.118552155894542	-0.0
GO:0003774	MF	cytoskeletal motor activity	1	4.653521643433602	-0.0	3	0.691772853689128	-0.0	11	2.983100669132266	1.5312916852793375	0	0.0	-0.0	5	2.105057913776509	0.1789006718573277	5	3.4716748768472905	0.3151316468680697	5	0.9094200301096853	-0.0	24	3.7723121910119315	6.691949118395974	21	3.2597770490198474	4.643323087490418	5	0.9189727615184003	-0.0	4	2.687748291752741	0.12763730800659603	7	2.9699488277199904	0.6621034379638411
GO:0003777	MF	microtubule motor activity	0	0.0	-0.0	2	0.5814902248401366	-0.0	7	2.393555082347233	0.4984786657076615	0	0.0	-0.0	3	1.5925220739004895	-0.0	3	2.6263975155279504	0.050889103698621	4	0.9173280303715087	-0.0	17	3.3691121561030477	3.816145240362665	16	3.1315456537167896	3.1505322264382554	4	0.9269638290098648	-0.0	3	2.5416750150270486	0.04068221435741919	7	3.7447180871252055	1.079312344753962
GO:0003779	MF	actin binding	1	4.424659923264736	-0.0	6	1.31550247586785	-0.0	10	2.5785370910532253	0.9920956945689904	0	0.0	-0.0	4	1.6012243803152464	-0.0	4	2.640749414519906	0.12731121569956985	7	1.2105722368017449	-0.0	18	2.6900914804757217	2.7066714280987214	14	2.0663067633131273	1.0308969489198636	5	0.8737773798043806	-0.0	2	1.2777819747676966	-0.0	1	0.4034122529455725	-0.0
GO:0003785	MF	actin monomer binding	0	0.0	-0.0	0	0.0	-0.0	2	4.4940217872641925	0.3033434680251402	0	0.0	-0.0	0	0.0	-0.0	0	0.0	-0.0	0	0.0	-0.0	4	5.209383501873621	1.2232435012121072	3	3.8585116090439016	0.5993875123490712	0	0.0	-0.0	0	0.0	-0.0	0	0.0	-0.0
GO:0003796	MF	lysozyme activity	0	0.0	-0.0	1	6.687137585661572	0.20209962075651006	0	0.0	-0.0	0	0.0	-0.0	0	0.0	-0.0	0	0.0	-0.0	1	5.274636174636175	0.19691082433281537	0	0.0	-0.0	0	0.0	-0.0	1	5.330042016806724	0.20785496227014297	0	0.0	-0.0	0	0.0	-0.0
GO:0003824	MF	catalytic activity	24	1.2748872520487253	-0.0	442	1.1634382258856186	2.000549121515417	407	1.2599358464786148	4.801339575016749	65	1.0402725841369809	-0.0	252	1.2110815377979711	1.4870980298221255	124	0.9828099080608429	-0.0	559	1.1606068181939073	2.820383729851399	726	1.3026021923106543	13.494469879589944	716	1.268704335401695	10.700641028983938	552	1.1581118650963633	2.652649767278861	139	1.0661595516685003	-0.0	246	1.1914198519388428	1.1115481035392283
GO:0003825	MF	alpha,alpha-trehalose-phosphate synthase (UDP-forming) activity	0	0.0	-0.0	1	6.687137585661572	0.20209962075651006	0	0.0	-0.0	1	40.65865384615385	0.1808044613872426	1	12.209335899903754	0.20621585972919146	1	20.135714285714286	0.1828748015022606	2	10.54927234927235	0.9095770957183462	0	0.0	-0.0	1	4.501596877217885	0.16666717005889728	2	10.660084033613447	0.9084783364168503	1	19.486175115207374	0.18636032164306526	1	12.304073714839962	0.2300862766236472
GO:0003827	MF	alpha-1,3-mannosylglycoprotein 2-beta-N-acetylglucosaminyltransferase activity	0	0.0	-0.0	0	0.0	-0.0	0	0.0	-0.0	0	0.0	-0.0	0	0.0	-0.0	0	0.0	-0.0	0	0.0	-0.0	0	0.0	-0.0	0	0.0	-0.0	0	0.0	-0.0	0	0.0	-0.0	0	0.0	-0.0
GO:0003836	MF	beta-galactoside (CMP) alpha-2,3-sialyltransferase activity	0	0.0	-0.0	0	0.0	-0.0	2	10.486050836949783	0.718637575566445	0	0.0	-0.0	0	0.0	-0.0	0	0.0	-0.0	1	3.516424116424117	0.11935498231795091	2	6.077614085519224	0.5743007090641111	2	6.002129169623847	0.5993875123490712	1	3.5533613445378154	0.12228166146289465	0	0.0	-0.0	0	0.0	-0.0
GO:0003837	MF	beta-ureidopropionase activity	0	0.0	-0.0	1	13.374275171323143	0.32901781829365784	0	0.0	-0.0	0	0.0	-0.0	1	24.41867179980751	0.3797515096515482	0	0.0	-0.0	0	0.0	-0.0	0	0.0	-0.0	0	0.0	-0.0	0	0.0	-0.0	0	0.0	-0.0	1	24.608147429679924	0.36515978467564725
GO:0003838	MF	sterol 24-C-methyltransferase activity	0	0.0	-0.0	0	0.0	-0.0	0	0.0	-0.0	0	0.0	-0.0	0	0.0	-0.0	0	0.0	-0.0	0	0.0	-0.0	0	0.0	-0.0	1	3.0010645848119233	0.08637169704760861	0	0.0	-0.0	0	0.0	-0.0	0	0.0	-0.0
GO:0003839	MF	gamma-glutamylcyclotransferase activity	0	0.0	-0.0	0	0.0	-0.0	0	0.0	-0.0	0	0.0	-0.0	0	0.0	-0.0	0	0.0	-0.0	1	3.516424116424117	0.11935498231795091	0	0.0	-0.0	0	0.0	-0.0	1	3.5533613445378154	0.12228166146289465	0	0.0	-0.0	0	0.0	-0.0
GO:0003842	MF	1-pyrroline-5-carboxylate dehydrogenase activity	0	0.0	-0.0	0	0.0	-0.0	0	0.0	-0.0	0	0.0	-0.0	1	24.41867179980751	0.3797515096515482	0	0.0	-0.0	0	0.0	-0.0	0	0.0	-0.0	0	0.0	-0.0	0	0.0	-0.0	0	0.0	-0.0	1	24.608147429679924	0.36515978467564725
GO:0003843	MF	1,3-beta-D-glucan synthase activity	0	0.0	-0.0	1	6.687137585661572	0.20209962075651006	0	0.0	-0.0	0	0.0	-0.0	0	0.0	-0.0	0	0.0	-0.0	1	5.274636174636175	0.19691082433281537	1	4.558210564139419	0.1730373202841411	1	4.501596877217885	0.16666717005889728	1	5.330042016806724	0.20785496227014297	0	0.0	-0.0	0	0.0	-0.0
GO:0003844	MF	1,4-alpha-glucan branching enzyme activity	0	0.0	-0.0	0	0.0	-0.0	0	0.0	-0.0	0	0.0	-0.0	0	0.0	-0.0	0	0.0	-0.0	0	0.0	-0.0	0	0.0	-0.0	1	9.00319375443577	0.31509305676493615	0	0.0	-0.0	0	0.0	-0.0	0	0.0	-0.0
GO:0003846	MF	2-acylglycerol O-acyltransferase activity	0	0.0	-0.0	0	0.0	-0.0	0	0.0	-0.0	0	0.0	-0.0	0	0.0	-0.0	0	0.0	-0.0	0	0.0	-0.0	1	9.116421128278837	0.31918487611286567	1	9.00319375443577	0.31509305676493615	0	0.0	-0.0	0	0.0	-0.0	0	0.0	-0.0
GO:0003848	MF	2-amino-4-hydroxy-6-hydroxymethyldihydropteridine diphosphokinase activity	0	0.0	-0.0	0	0.0	-0.0	0	0.0	-0.0	0	0.0	-0.0	0	0.0	-0.0	0	0.0	-0.0	0	0.0	-0.0	1	9.116421128278837	0.31918487611286567	0	0.0	-0.0	0	0.0	-0.0	0	0.0	-0.0	0	0.0	-0.0
GO:0003849	MF	3-deoxy-7-phosphoheptulonate synthase activity	0	0.0	-0.0	0	0.0	-0.0	1	15.729076255424674	0.3184799700664182	0	0.0	-0.0	0	0.0	-0.0	1	40.27142857142857	0.2862166939190278	0	0.0	-0.0	1	9.116421128278837	0.31918487611286567	1	9.00319375443577	0.31509305676493615	0	0.0	-0.0	1	38.97235023041475	0.32033498871041954	0	0.0	-0.0
GO:0003850	MF	2-deoxyglucose-6-phosphatase activity	0	0.0	-0.0	0	0.0	-0.0	1	7.864538127712337	0.17927297248184132	0	0.0	-0.0	0	0.0	-0.0	0	0.0	-0.0	0	0.0	-0.0	1	4.558210564139419	0.1730373202841411	1	4.501596877217885	0.16666717005889728	0	0.0	-0.0	0	0.0	-0.0	0	0.0	-0.0
GO:0003852	MF	2-isopropylmalate synthase activity	0	0.0	-0.0	0	0.0	-0.0	0	0.0	-0.0	0	0.0	-0.0	0	0.0	-0.0	0	0.0	-0.0	0	0.0	-0.0	0	0.0	-0.0	0	0.0	-0.0	0	0.0	-0.0	0	0.0	-0.0	0	0.0	-0.0
GO:0003857	MF	3-hydroxyacyl-CoA dehydrogenase activity	0	0.0	-0.0	0	0.0	-0.0	0	0.0	-0.0	0	0.0	-0.0	1	8.139557266602504	0.12090883010852489	0	0.0	-0.0	1	3.516424116424117	0.11935498231795091	0	0.0	-0.0	0	0.0	-0.0	1	3.5533613445378154	0.12228166146289465	0	0.0	-0.0	0	0.0	-0.0
GO:0003858	MF	3-hydroxybutyrate dehydrogenase activity	0	0.0	-0.0	0	0.0	-0.0	0	0.0	-0.0	0	0.0	-0.0	0	0.0	-0.0	0	0.0	-0.0	0	0.0	-0.0	0	0.0	-0.0	0	0.0	-0.0	0	0.0	-0.0	0	0.0	-0.0	0	0.0	-0.0
GO:0003860	MF	3-hydroxyisobutyryl-CoA hydrolase activity	0	0.0	-0.0	1	6.687137585661572	0.20209962075651006	0	0.0	-0.0	0	0.0	-0.0	0	0.0	-0.0	0	0.0	-0.0	1	5.274636174636175	0.19691082433281537	0	0.0	-0.0	0	0.0	-0.0	1	5.330042016806724	0.20785496227014297	0	0.0	-0.0	0	0.0	-0.0
GO:0003861	MF	3-isopropylmalate dehydratase activity	0	0.0	-0.0	0	0.0	-0.0	0	0.0	-0.0	0	0.0	-0.0	0	0.0	-0.0	0	0.0	-0.0	0	0.0	-0.0	0	0.0	-0.0	0	0.0	-0.0	0	0.0	-0.0	0	0.0	-0.0	0	0.0	-0.0
GO:0003864	MF	3-methyl-2-oxobutanoate hydroxymethyltransferase activity	0	0.0	-0.0	0	0.0	-0.0	0	0.0	-0.0	0	0.0	-0.0	0	0.0	-0.0	0	0.0	-0.0	0	0.0	-0.0	0	0.0	-0.0	0	0.0	-0.0	0	0.0	-0.0	0	0.0	-0.0	0	0.0	-0.0
GO:0003865	MF	3-oxo-5-alpha-steroid 4-dehydrogenase activity	0	0.0	-0.0	0	0.0	-0.0	0	0.0	-0.0	0	0.0	-0.0	0	0.0	-0.0	0	0.0	-0.0	0	0.0	-0.0	0	0.0	-0.0	0	0.0	-0.0	0	0.0	-0.0	0	0.0	-0.0	0	0.0	-0.0
GO:0003866	MF	3-phosphoshikimate 1-carboxyvinyltransferase activity	0	0.0	-0.0	0	0.0	-0.0	0	0.0	-0.0	0	0.0	-0.0	0	0.0	-0.0	0	0.0	-0.0	0	0.0	-0.0	1	9.116421128278837	0.31918487611286567	1	9.00319375443577	0.31509305676493615	0	0.0	-0.0	0	0.0	-0.0	0	0.0	-0.0
GO:0003867	MF	4-aminobutyrate transaminase activity	0	0.0	-0.0	0	0.0	-0.0	0	0.0	-0.0	0	0.0	-0.0	0	0.0	-0.0	0	0.0	-0.0	0	0.0	-0.0	1	9.116421128278837	0.31918487611286567	0	0.0	-0.0	0	0.0	-0.0	0	0.0	-0.0	0	0.0	-0.0
GO:0003871	MF	5-methyltetrahydropteroyltriglutamate-homocysteine S-methyltransferase activity	0	0.0	-0.0	0	0.0	-0.0	0	0.0	-0.0	0	0.0	-0.0	0	0.0	-0.0	0	0.0	-0.0	0	0.0	-0.0	0	0.0	-0.0	0	0.0	-0.0	0	0.0	-0.0	0	0.0	-0.0	0	0.0	-0.0
GO:0003872	MF	6-phosphofructokinase activity	0	0.0	-0.0	1	4.458091723774381	0.12363948245899446	1	5.2430254184748915	0.10115010449141237	0	0.0	-0.0	0	0.0	-0.0	0	0.0	-0.0	0	0.0	-0.0	2	6.077614085519224	0.5743007090641111	2	6.002129169623847	0.5993875123490712	0	0.0	-0.0	0	0.0	-0.0	0	0.0	-0.0
GO:0003878	MF	ATP citrate synthase activity	0	0.0	-0.0	0	0.0	-0.0	0	0.0	-0.0	0	0.0	-0.0	0	0.0	-0.0	0	0.0	-0.0	0	0.0	-0.0	0	0.0	-0.0	0	0.0	-0.0	0	0.0	-0.0	0	0.0	-0.0	0	0.0	-0.0
GO:0003879	MF	ATP phosphoribosyltransferase activity	0	0.0	-0.0	0	0.0	-0.0	0	0.0	-0.0	0	0.0	-0.0	0	0.0	-0.0	0	0.0	-0.0	0	0.0	-0.0	1	9.116421128278837	0.31918487611286567	1	9.00319375443577	0.31509305676493615	0	0.0	-0.0	0	0.0	-0.0	0	0.0	-0.0
GO:0003880	MF	protein C-terminal carboxyl O-methyltransferase activity	0	0.0	-0.0	1	13.374275171323143	0.32901781829365784	0	0.0	-0.0	0	0.0	-0.0	0	0.0	-0.0	0	0.0	-0.0	0	0.0	-0.0	0	0.0	-0.0	0	0.0	-0.0	1	10.660084033613447	0.346009832907409	0	0.0	-0.0	0	0.0	-0.0
GO:0003881	MF	CDP-diacylglycerol-inositol 3-phosphatidyltransferase activity	0	0.0	-0.0	0	0.0	-0.0	0	0.0	-0.0	0	0.0	-0.0	0	0.0	-0.0	0	0.0	-0.0	0	0.0	-0.0	0	0.0	-0.0	0	0.0	-0.0	0	0.0	-0.0	0	0.0	-0.0	0	0.0	-0.0
GO:0003883	MF	CTP synthase activity	0	0.0	-0.0	1	6.687137585661572	0.20209962075651006	0	0.0	-0.0	0	0.0	-0.0	0	0.0	-0.0	1	20.135714285714286	0.1828748015022606	1	5.274636174636175	0.19691082433281537	0	0.0	-0.0	0	0.0	-0.0	2	10.660084033613447	0.9084783364168503	0	0.0	-0.0	0	0.0	-0.0
GO:0003886	MF	DNA (cytosine-5-)-methyltransferase activity	0	0.0	-0.0	0	0.0	-0.0	0	0.0	-0.0	0	0.0	-0.0	0	0.0	-0.0	0	0.0	-0.0	0	0.0	-0.0	0	0.0	-0.0	0	0.0	-0.0	0	0.0	-0.0	0	0.0	-0.0	0	0.0	-0.0
GO:0003887	MF	DNA-directed DNA polymerase activity	0	0.0	-0.0	0	0.0	-0.0	0	0.0	-0.0	0	0.0	-0.0	0	0.0	-0.0	0	0.0	-0.0	1	0.6205454323101383	-0.0	4	2.1450402654773733	0.31918487611286567	2	1.0591992652277378	-0.0	0	0.0	0.02371314551698982	1	2.2924911900243967	-0.0	0	0.0	-0.0
GO:0003896	MF	DNA primase activity	0	0.0	-0.0	1	2.6748550342646285	0.023451280674856235	0	0.0	-0.0	0	0.0	-0.0	1	4.883734359961502	0.019751493255404737	0	0.0	-0.0	1	2.10985446985447	0.026435312389500247	1	1.8232842256557673	-0.0	2	3.6012775017743084	0.31509305676493615	2	4.2640336134453785	0.346009832907409	0	0.0	-0.0	0	0.0	-0.0
GO:0003899	MF	DNA-directed 5'-3' RNA polymerase activity	0	0.0	-0.0	3	0.16244058912538228	3.1517271122946817	3	0.19104141200920655	2.1014812489095482	0	0.0	-0.0	2	0.1977220388648381	0.8625211661370793	1	0.16304222093695778	0.20201684754459584	2	0.08541920930584898	6.080043783798717	3	0.11072576269164576	6.5476031378450035	3	0.10935053143039396	6.750195339208426	3	0.12947470486170176	5.067140073475603	0	0.0	0.684026249015244	0	0.0	2.39955642893951
GO:0003904	MF	deoxyribodipyrimidine photo-lyase activity	0	0.0	-0.0	0	0.0	-0.0	0	0.0	-0.0	0	0.0	-0.0	0	0.0	-0.0	0	0.0	-0.0	0	0.0	-0.0	0	0.0	-0.0	0	0.0	-0.0	0	0.0	-0.0	0	0.0	-0.0	0	0.0	-0.0
GO:0003905	MF	alkylbase DNA N-glycosylase activity	0	0.0	-0.0	1	6.687137585661572	0.20209962075651006	0	0.0	-0.0	0	0.0	-0.0	0	0.0	-0.0	0	0.0	-0.0	1	5.274636174636175	0.19691082433281537	0	0.0	-0.0	0	0.0	-0.0	1	5.330042016806724	0.20785496227014297	0	0.0	-0.0	0	0.0	-0.0
GO:0003906	MF	DNA-(apurinic or apyrimidinic site) endonuclease activity	0	0.0	-0.0	0	0.0	-0.0	1	2.6215127092374457	-0.0	0	0.0	-0.0	0	0.0	-0.0	0	0.0	-0.0	0	0.0	-0.0	1	1.519403521379806	-0.0	1	1.5005322924059616	-0.0	0	0.0	-0.0	0	0.0	-0.0	1	4.101357904946654	-0.0
GO:0003909	MF	DNA ligase activity	0	0.0	-0.0	1	2.2290458618871907	-0.0	0	0.0	-0.0	0	0.0	-0.0	0	0.0	-0.0	0	0.0	-0.0	0	0.0	-0.0	0	0.0	-0.0	0	0.0	-0.0	0	0.0	-0.0	0	0.0	-0.0	0	0.0	-0.0
GO:0003910	MF	DNA ligase (ATP) activity	0	0.0	-0.0	1	2.2290458618871907	-0.0	0	0.0	-0.0	0	0.0	-0.0	0	0.0	-0.0	0	0.0	-0.0	0	0.0	-0.0	0	0.0	-0.0	0	0.0	-0.0	0	0.0	-0.0	0	0.0	-0.0	0	0.0	-0.0
GO:0003913	MF	DNA photolyase activity	0	0.0	-0.0	0	0.0	-0.0	0	0.0	-0.0	0	0.0	-0.0	0	0.0	-0.0	0	0.0	-0.0	0	0.0	-0.0	0	0.0	-0.0	0	0.0	-0.0	0	0.0	-0.0	0	0.0	-0.0	0	0.0	-0.0
GO:0003916	MF	DNA topoisomerase activity	0	0.0	-0.0	0	0.0	-0.0	1	1.4299160232204249	-0.0	0	0.0	-0.0	2	4.439758509055911	0.20621585972919146	1	3.6610389610389613	-0.0	0	0.0	-0.0	1	0.8287655571162579	-0.0	3	2.4554164784824826	0.31038504822969376	0	0.0	-0.0	0	0.0	-0.0	1	2.237104311789084	-0.0
GO:0003917	MF	DNA topoisomerase type I (single strand cut, ATP-independent) activity	0	0.0	-0.0	0	0.0	-0.0	0	0.0	-0.0	0	0.0	-0.0	0	0.0	-0.0	0	0.0	-0.0	0	0.0	-0.0	0	0.0	-0.0	0	0.0	-0.0	0	0.0	-0.0	0	0.0	-0.0	0	0.0	-0.0
GO:0003918	MF	DNA topoisomerase type II (double strand cut, ATP-hydrolyzing) activity	0	0.0	-0.0	0	0.0	-0.0	1	3.145815251084935	0.0057340323575091395	0	0.0	-0.0	1	4.883734359961502	0.019751493255404737	1	8.054285714285715	0.04794675192090004	0	0.0	-0.0	0	0.0	-0.0	3	5.401916252661462	0.8768924261163983	0	0.0	-0.0	0	0.0	-0.0	1	4.921629485935985	0.03384101785192728
GO:0003919	MF	FMN adenylyltransferase activity	0	0.0	-0.0	1	4.458091723774381	0.12363948245899446	0	0.0	-0.0	0	0.0	-0.0	0	0.0	-0.0	0	0.0	-0.0	1	3.516424116424117	0.11935498231795091	0	0.0	-0.0	0	0.0	-0.0	1	3.5533613445378154	0.12228166146289465	0	0.0	-0.0	0	0.0	-0.0
GO:0003923	MF	GPI-anchor transamidase activity	0	0.0	-0.0	0	0.0	-0.0	0	0.0	-0.0	0	0.0	-0.0	0	0.0	-0.0	1	40.27142857142857	0.2862166939190278	0	0.0	-0.0	1	9.116421128278837	0.31918487611286567	1	9.00319375443577	0.31509305676493615	0	0.0	-0.0	1	38.97235023041475	0.32033498871041954	0	0.0	-0.0
GO:0003924	MF	GTPase activity	1	4.574648395239812	-0.0	8	1.8134610401794093	0.30235478225077134	6	1.5995670768228483	0.0057340323575091395	0	0.0	-0.0	3	1.2416273796512292	-0.0	3	2.0476997578692497	-0.0	5	0.894006131294267	-0.0	8	1.2361248987496727	-0.0	7	1.0681755301872948	-0.0	9	1.6261145136020512	0.2788648537555125	1	0.6605483089900805	-0.0	1	0.41708724457084617	-0.0
GO:0003933	MF	GTP cyclohydrolase activity	0	0.0	-0.0	1	2.6748550342646285	0.023451280674856235	0	0.0	-0.0	0	0.0	-0.0	0	0.0	-0.0	0	0.0	-0.0	0	0.0	-0.0	1	1.8232842256557673	-0.0	0	0.0	-0.0	1	2.1320168067226892	0.029914469769349392	0	0.0	-0.0	1	4.921629485935985	0.03384101785192728
GO:0003934	MF	GTP cyclohydrolase I activity	0	0.0	-0.0	1	13.374275171323143	0.32901781829365784	0	0.0	-0.0	0	0.0	-0.0	0	0.0	-0.0	0	0.0	-0.0	0	0.0	-0.0	0	0.0	-0.0	0	0.0	-0.0	1	10.660084033613447	0.346009832907409	0	0.0	-0.0	0	0.0	-0.0
GO:0003935	MF	GTP cyclohydrolase II activity	0	0.0	-0.0	0	0.0	-0.0	0	0.0	-0.0	0	0.0	-0.0	0	0.0	-0.0	0	0.0	-0.0	0	0.0	-0.0	1	2.2791052820697093	0.03278384673179338	0	0.0	-0.0	0	0.0	-0.0	0	0.0	-0.0	1	6.152036857419981	0.08489961620815825
GO:0003938	MF	IMP dehydrogenase activity	0	0.0	-0.0	0	0.0	-0.0	2	10.486050836949783	0.718637575566445	0	0.0	-0.0	0	0.0	-0.0	0	0.0	-0.0	0	0.0	-0.0	2	6.077614085519224	0.5743007090641111	2	6.002129169623847	0.5993875123490712	0	0.0	-0.0	1	12.990783410138249	0.1150775995919533	0	0.0	-0.0
GO:0003941	MF	L-serine ammonia-lyase activity	0	0.0	-0.0	0	0.0	-0.0	0	0.0	-0.0	0	0.0	-0.0	0	0.0	-0.0	0	0.0	-0.0	0	0.0	-0.0	0	0.0	-0.0	0	0.0	-0.0	0	0.0	-0.0	0	0.0	-0.0	0	0.0	-0.0
GO:0003949	MF	1-(5-phosphoribosyl)-5-[(5-phosphoribosylamino)methylideneamino]imidazole-4-carboxamide isomerase activity	0	0.0	-0.0	0	0.0	-0.0	0	0.0	-0.0	0	0.0	-0.0	0	0.0	-0.0	0	0.0	-0.0	0	0.0	-0.0	0	0.0	-0.0	0	0.0	-0.0	1	10.660084033613447	0.346009832907409	0	0.0	-0.0	0	0.0	-0.0
GO:0003950	MF	NAD+ ADP-ribosyltransferase activity	0	0.0	-0.0	1	4.458091723774381	0.12363948245899446	0	0.0	-0.0	0	0.0	-0.0	0	0.0	-0.0	0	0.0	-0.0	0	0.0	-0.0	0	0.0	-0.0	0	0.0	-0.0	0	0.0	-0.0	0	0.0	-0.0	0	0.0	-0.0
GO:0003951	MF	NAD+ kinase activity	0	0.0	-0.0	0	0.0	-0.0	0	0.0	-0.0	0	0.0	-0.0	0	0.0	-0.0	0	0.0	-0.0	0	0.0	-0.0	0	0.0	-0.0	0	0.0	-0.0	0	0.0	-0.0	0	0.0	-0.0	0	0.0	-0.0
GO:0003952	MF	NAD+ synthase (glutamine-hydrolyzing) activity	0	0.0	-0.0	0	0.0	-0.0	0	0.0	-0.0	0	0.0	-0.0	0	0.0	-0.0	0	0.0	-0.0	0	0.0	-0.0	1	9.116421128278837	0.31918487611286567	0	0.0	-0.0	0	0.0	-0.0	0	0.0	-0.0	0	0.0	-0.0
GO:0003954	MF	NADH dehydrogenase activity	0	0.0	-0.0	1	0.04845751873667806	5.616184634019569	1	0.05698940672255317	4.267536542628953	0	0.0	-0.0	1	0.08847344855002721	1.9214394680602236	0	0.0	0.9751061402820672	1	0.03822200126547953	8.129594139695037	2	0.06606102266868723	8.943997741379452	3	0.09786080167864968	8.02417308667708	2	0.07724698575082208	6.965162807274065	0	0.0	0.8992880142060381	2	0.17831990891072408	1.1693554309866987
GO:0003955	MF	NAD(P)H dehydrogenase (quinone) activity	0	0.0	-0.0	0	0.0	-0.0	0	0.0	-0.0	0	0.0	-0.0	0	0.0	-0.0	0	0.0	-0.0	0	0.0	-0.0	0	0.0	-0.0	0	0.0	-0.0	0	0.0	-0.0	0	0.0	-0.0	0	0.0	-0.0
GO:0003958	MF	NADPH-hemoprotein reductase activity	0	0.0	-0.0	2	8.916183447548763	0.6179095084012769	0	0.0	-0.0	0	0.0	-0.0	0	0.0	-0.0	0	0.0	-0.0	2	7.032848232848234	0.604539659162899	0	0.0	-0.0	0	0.0	-0.0	1	3.5533613445378154	0.12228166146289465	0	0.0	-0.0	0	0.0	-0.0
GO:0003959	MF	NADPH dehydrogenase activity	0	0.0	-0.0	0	0.0	7.906578314837765	0	0.0	6.296670728625126	0	0.0	-0.0	0	0.0	3.1340058398744324	0	0.0	1.0646806843704388	0	0.0	10.686093991214776	0	0.0	12.85663704314501	1	0.029713510740712115	11.586016679204088	0	0.0	10.526103282294144	0	0.0	1.1199823652951413	0	0.0	3.3144273719849844
GO:0003960	MF	NADPH:quinone reductase activity	0	0.0	-0.0	1	13.374275171323143	0.32901781829365784	0	0.0	-0.0	0	0.0	-0.0	0	0.0	-0.0	0	0.0	-0.0	0	0.0	-0.0	0	0.0	-0.0	0	0.0	-0.0	1	10.660084033613447	0.346009832907409	0	0.0	-0.0	0	0.0	-0.0
GO:0003962	MF	cystathionine gamma-synthase activity	0	0.0	-0.0	0	0.0	-0.0	0	0.0	-0.0	0	0.0	-0.0	0	0.0	-0.0	1	20.135714285714286	0.1828748015022606	1	5.274636174636175	0.19691082433281537	0	0.0	-0.0	0	0.0	-0.0	0	0.0	-0.0	0	0.0	-0.0	0	0.0	-0.0
GO:0003964	MF	RNA-directed DNA polymerase activity	0	0.0	-0.0	0	0.0	-0.0	1	1.9661345319280843	-0.0	0	0.0	-0.0	0	0.0	-0.0	0	0.0	-0.0	0	0.0	-0.0	2	2.2791052820697093	0.1633038377996603	1	1.1253992193044713	-0.0	0	0.0	-0.0	0	0.0	-0.0	0	0.0	-0.0
GO:0003968	MF	RNA-dependent RNA polymerase activity	0	0.0	-0.0	0	0.0	-0.0	0	0.0	-0.0	0	0.0	-0.0	0	0.0	-0.0	0	0.0	-0.0	0	0.0	-0.0	1	9.116421128278837	0.31918487611286567	1	9.00319375443577	0.31509305676493615	0	0.0	-0.0	0	0.0	-0.0	0	0.0	-0.0
GO:0003972	MF	RNA ligase (ATP) activity	0	0.0	-0.0	0	0.0	-0.0	0	0.0	-0.0	0	0.0	-0.0	0	0.0	-0.0	0	0.0	-0.0	0	0.0	-0.0	0	0.0	-0.0	0	0.0	-0.0	0	0.0	-0.0	0	0.0	-0.0	0	0.0	-0.0
GO:0003973	MF	(S)-2-hydroxy-acid oxidase activity	0	0.0	-0.0	2	5.349710068529257	0.3331641573567386	0	0.0	-0.0	0	0.0	-0.0	0	0.0	-0.0	0	0.0	-0.0	2	4.21970893970894	0.3264909146820516	0	0.0	-0.0	0	0.0	-0.0	2	4.2640336134453785	0.346009832907409	0	0.0	-0.0	1	4.921629485935985	0.03384101785192728
GO:0003975	MF	UDP-N-acetylglucosamine-dolichyl-phosphate N-acetylglucosaminephosphotransferase activity	0	0.0	-0.0	0	0.0	-0.0	0	0.0	-0.0	0	0.0	-0.0	0	0.0	-0.0	1	40.27142857142857	0.2862166939190278	0	0.0	-0.0	1	9.116421128278837	0.31918487611286567	1	9.00319375443577	0.31509305676493615	0	0.0	-0.0	0	0.0	-0.0	0	0.0	-0.0
GO:0003977	MF	UDP-N-acetylglucosamine diphosphorylase activity	0	0.0	-0.0	0	0.0	-0.0	0	0.0	-0.0	0	0.0	-0.0	0	0.0	-0.0	0	0.0	-0.0	0	0.0	-0.0	0	0.0	-0.0	0	0.0	-0.0	0	0.0	-0.0	0	0.0	-0.0	0	0.0	-0.0
GO:0003978	MF	UDP-glucose 4-epimerase activity	0	0.0	-0.0	3	10.030706378492358	1.3713939361231127	0	0.0	-0.0	0	0.0	-0.0	1	6.104667949951877	0.06374013167673485	0	0.0	-0.0	2	5.274636174636175	0.4193993214704929	1	2.2791052820697093	0.03278384673179338	1	2.2507984386089426	0.03095138212453836	2	5.330042016806724	0.43167605668027514	1	9.743087557603687	0.07273260244496664	1	6.152036857419981	0.08489961620815825
GO:0003979	MF	UDP-glucose 6-dehydrogenase activity	0	0.0	-0.0	0	0.0	-0.0	1	7.864538127712337	0.17927297248184132	0	0.0	-0.0	0	0.0	-0.0	0	0.0	-0.0	0	0.0	-0.0	2	9.116421128278837	0.8784813419192061	2	9.00319375443577	0.8768924261163983	0	0.0	-0.0	0	0.0	-0.0	0	0.0	-0.0
GO:0003980	MF	UDP-glucose:glycoprotein glucosyltransferase activity	0	0.0	-0.0	0	0.0	-0.0	0	0.0	-0.0	0	0.0	-0.0	1	24.41867179980751	0.3797515096515482	0	0.0	-0.0	0	0.0	-0.0	0	0.0	-0.0	0	0.0	-0.0	0	0.0	-0.0	0	0.0	-0.0	1	24.608147429679924	0.36515978467564725
GO:0003983	MF	UTP:glucose-1-phosphate uridylyltransferase activity	0	0.0	-0.0	0	0.0	-0.0	0	0.0	-0.0	0	0.0	-0.0	0	0.0	-0.0	0	0.0	-0.0	0	0.0	-0.0	1	1.519403521379806	-0.0	1	1.5005322924059616	-0.0	1	1.7766806722689077	-0.0	0	0.0	-0.0	0	0.0	-0.0
GO:0003984	MF	acetolactate synthase activity	0	0.0	-0.0	0	0.0	-0.0	0	0.0	-0.0	0	0.0	-0.0	0	0.0	-0.0	2	40.27142857142857	1.2122607587266203	0	0.0	-0.0	0	0.0	-0.0	2	9.00319375443577	0.8768924261163983	0	0.0	-0.0	0	0.0	-0.0	0	0.0	-0.0
GO:0003985	MF	acetyl-CoA C-acetyltransferase activity	0	0.0	-0.0	0	0.0	-0.0	0	0.0	-0.0	0	0.0	-0.0	0	0.0	-0.0	0	0.0	-0.0	0	0.0	-0.0	1	3.038807042759612	0.0895695886674709	0	0.0	-0.0	0	0.0	-0.0	0	0.0	-0.0	0	0.0	-0.0
GO:0003987	MF	acetate-CoA ligase activity	0	0.0	-0.0	1	6.687137585661572	0.20209962075651006	0	0.0	-0.0	0	0.0	-0.0	0	0.0	-0.0	0	0.0	-0.0	2	10.54927234927235	0.9095770957183462	0	0.0	-0.0	0	0.0	-0.0	2	10.660084033613447	0.9084783364168503	0	0.0	-0.0	0	0.0	-0.0
GO:0003988	MF	acetyl-CoA C-acyltransferase activity	0	0.0	-0.0	0	0.0	-0.0	0	0.0	-0.0	0	0.0	-0.0	0	0.0	-0.0	0	0.0	-0.0	0	0.0	-0.0	2	3.6465684513115346	0.31918487611286567	1	1.8006387508871542	-0.0	0	0.0	-0.0	0	0.0	-0.0	0	0.0	-0.0
GO:0003989	MF	acetyl-CoA carboxylase activity	0	0.0	-0.0	1	6.687137585661572	0.20209962075651006	0	0.0	-0.0	0	0.0	-0.0	0	0.0	-0.0	0	0.0	-0.0	0	0.0	-0.0	1	4.558210564139419	0.1730373202841411	1	4.501596877217885	0.16666717005889728	0	0.0	-0.0	0	0.0	-0.0	0	0.0	-0.0
GO:0003991	MF	acetylglutamate kinase activity	0	0.0	-0.0	0	0.0	-0.0	0	0.0	-0.0	0	0.0	-0.0	0	0.0	-0.0	0	0.0	-0.0	0	0.0	-0.0	0	0.0	-0.0	1	4.501596877217885	0.16666717005889728	0	0.0	-0.0	0	0.0	-0.0	0	0.0	-0.0
GO:0003992	MF	N2-acetyl-L-ornithine:2-oxoglutarate 5-aminotransferase activity	0	0.0	-0.0	0	0.0	-0.0	0	0.0	-0.0	0	0.0	-0.0	0	0.0	-0.0	0	0.0	-0.0	0	0.0	-0.0	0	0.0	-0.0	1	9.00319375443577	0.31509305676493615	0	0.0	-0.0	0	0.0	-0.0	0	0.0	-0.0
GO:0003993	MF	acid phosphatase activity	0	0.0	-0.0	0	0.0	0.20866033535659392	5	2.1845939243645383	0.2678977754483126	1	2.2588141025641026	-0.0	0	0.0	-0.0	2	2.2373015873015873	-0.0	2	0.5860706860706861	-0.0	7	1.7726374416097739	0.31918487611286567	7	1.7506210078069555	0.3126849082424496	0	0.0	0.43167605668027514	0	0.0	-0.0	0	0.0	-0.0
GO:0003995	MF	acyl-CoA dehydrogenase activity	0	0.0	-0.0	0	0.0	-0.0	0	0.0	-0.0	0	0.0	-0.0	0	0.0	-0.0	0	0.0	-0.0	0	0.0	-0.0	2	3.038807042759612	0.25975498924087853	1	1.5005322924059616	-0.0	1	1.7766806722689077	-0.0	0	0.0	-0.0	0	0.0	-0.0
GO:0003997	MF	acyl-CoA oxidase activity	0	0.0	-0.0	0	0.0	-0.0	0	0.0	-0.0	0	0.0	-0.0	0	0.0	-0.0	0	0.0	-0.0	0	0.0	-0.0	2	3.6465684513115346	0.31918487611286567	1	1.8006387508871542	-0.0	1	2.1320168067226892	0.029914469769349392	0	0.0	-0.0	0	0.0	-0.0
GO:0003999	MF	adenine phosphoribosyltransferase activity	0	0.0	-0.0	0	0.0	-0.0	1	3.9322690638561686	0.049987707368913815	0	0.0	-0.0	0	0.0	-0.0	0	0.0	-0.0	1	2.6373180873180875	0.06516030050811258	1	2.2791052820697093	0.03278384673179338	1	2.2507984386089426	0.03095138212453836	1	2.665021008403362	0.06825597993879702	1	9.743087557603687	0.07273260244496664	0	0.0	-0.0
GO:0004000	MF	adenosine deaminase activity	0	0.0	-0.0	1	3.343568792830786	0.0684825857204683	0	0.0	-0.0	0	0.0	-0.0	1	6.104667949951877	0.06374013167673485	0	0.0	-0.0	1	2.6373180873180875	0.06516030050811258	0	0.0	-0.0	1	2.2507984386089426	0.03095138212453836	1	2.665021008403362	0.06825597993879702	1	9.743087557603687	0.07273260244496664	1	6.152036857419981	0.08489961620815825
GO:0004014	MF	adenosylmethionine decarboxylase activity	0	0.0	-0.0	0	0.0	-0.0	1	15.729076255424674	0.3184799700664182	0	0.0	-0.0	0	0.0	-0.0	0	0.0	-0.0	0	0.0	-0.0	1	9.116421128278837	0.31918487611286567	1	9.00319375443577	0.31509305676493615	0	0.0	-0.0	0	0.0	-0.0	0	0.0	-0.0
GO:0004015	MF	adenosylmethionine-8-amino-7-oxononanoate transaminase activity	0	0.0	-0.0	0	0.0	-0.0	0	0.0	-0.0	0	0.0	-0.0	0	0.0	-0.0	0	0.0	-0.0	0	0.0	-0.0	0	0.0	-0.0	0	0.0	-0.0	0	0.0	-0.0	0	0.0	-0.0	0	0.0	-0.0
GO:0004016	MF	adenylate cyclase activity	0	0.0	-0.0	0	0.0	-0.0	0	0.0	-0.0	0	0.0	-0.0	2	6.976763371373575	0.3912834579984746	0	0.0	-0.0	0	0.0	-0.0	2	2.6046917509368104	0.1774992678663984	3	3.8585116090439016	0.5993875123490712	0	0.0	-0.0	0	0.0	-0.0	3	10.546348898434253	1.1220111363311078
GO:0004017	MF	adenylate kinase activity	0	0.0	-0.0	1	2.2290458618871907	-0.0	1	2.6215127092374457	-0.0	1	13.552884615384615	-0.0	1	4.069778633301252	-0.0	0	0.0	-0.0	0	0.0	-0.0	1	1.519403521379806	-0.0	2	3.0010645848119233	0.2544500702270808	1	1.7766806722689077	-0.0	0	0.0	-0.0	0	0.0	-0.0
GO:0004019	MF	adenylosuccinate synthase activity	0	0.0	-0.0	1	13.374275171323143	0.32901781829365784	0	0.0	-0.0	0	0.0	-0.0	0	0.0	-0.0	0	0.0	-0.0	0	0.0	-0.0	0	0.0	-0.0	0	0.0	-0.0	1	10.660084033613447	0.346009832907409	0	0.0	-0.0	0	0.0	-0.0
GO:0004020	MF	adenylylsulfate kinase activity	0	0.0	-0.0	1	4.458091723774381	0.12363948245899446	0	0.0	-0.0	0	0.0	-0.0	1	8.139557266602504	0.12090883010852489	0	0.0	-0.0	0	0.0	-0.0	0	0.0	-0.0	0	0.0	-0.0	0	0.0	-0.0	0	0.0	-0.0	0	0.0	-0.0
GO:0004021	MF	L-alanine:2-oxoglutarate aminotransferase activity	0	0.0	-0.0	0	0.0	-0.0	0	0.0	-0.0	0	0.0	-0.0	0	0.0	-0.0	0	0.0	-0.0	0	0.0	-0.0	0	0.0	-0.0	0	0.0	-0.0	0	0.0	-0.0	0	0.0	-0.0	0	0.0	-0.0
GO:0004022	MF	alcohol dehydrogenase (NAD+) activity	0	0.0	-0.0	0	0.0	-0.0	0	0.0	-0.0	0	0.0	-0.0	1	12.209335899903754	0.20621585972919146	0	0.0	-0.0	0	0.0	-0.0	0	0.0	-0.0	1	4.501596877217885	0.16666717005889728	0	0.0	-0.0	1	19.486175115207374	0.18636032164306526	1	12.304073714839962	0.2300862766236472
GO:0004028	MF	3-chloroallyl aldehyde dehydrogenase activity	0	0.0	-0.0	0	0.0	-0.0	0	0.0	-0.0	0	0.0	-0.0	0	0.0	-0.0	0	0.0	-0.0	0	0.0	-0.0	1	9.116421128278837	0.31918487611286567	1	9.00319375443577	0.31509305676493615	0	0.0	-0.0	0	0.0	-0.0	0	0.0	-0.0
GO:0004029	MF	aldehyde dehydrogenase (NAD+) activity	0	0.0	-0.0	2	3.8212214775208984	0.2742690660817024	0	0.0	-0.0	0	0.0	-0.0	1	3.4883816856867873	-0.0	0	0.0	-0.0	2	3.0140778140778144	0.21767590389705208	2	2.6046917509368104	0.1774992678663984	1	1.2861705363479674	-0.0	3	4.568607442977192	0.6168113829464585	0	0.0	-0.0	0	0.0	-0.0
GO:0004030	MF	aldehyde dehydrogenase [NAD(P)+] activity	0	0.0	-0.0	2	3.8212214775208984	0.2742690660817024	0	0.0	-0.0	0	0.0	-0.0	1	3.4883816856867873	-0.0	0	0.0	-0.0	2	3.0140778140778144	0.21767590389705208	2	2.6046917509368104	0.1774992678663984	1	1.2861705363479674	-0.0	3	4.568607442977192	0.6168113829464585	0	0.0	-0.0	0	0.0	-0.0
GO:0004031	MF	aldehyde oxidase activity	0	0.0	-0.0	0	0.0	-0.0	0	0.0	-0.0	0	0.0	-0.0	0	0.0	-0.0	0	0.0	-0.0	0	0.0	-0.0	0	0.0	-0.0	0	0.0	-0.0	0	0.0	-0.0	0	0.0	-0.0	0	0.0	-0.0
GO:0004033	MF	aldo-keto reductase (NADPH) activity	0	0.0	-0.0	0	0.0	-0.0	0	0.0	-0.0	0	0.0	-0.0	0	0.0	-0.0	0	0.0	-0.0	0	0.0	-0.0	0	0.0	-0.0	0	0.0	-0.0	0	0.0	-0.0	1	9.743087557603687	0.07273260244496664	0	0.0	-0.0
GO:0004038	MF	allantoinase activity	0	0.0	-0.0	0	0.0	-0.0	1	15.729076255424674	0.3184799700664182	0	0.0	-0.0	0	0.0	-0.0	0	0.0	-0.0	0	0.0	-0.0	1	9.116421128278837	0.31918487611286567	1	9.00319375443577	0.31509305676493615	0	0.0	-0.0	1	38.97235023041475	0.32033498871041954	0	0.0	-0.0
GO:0004040	MF	amidase activity	0	0.0	-0.0	0	0.0	-0.0	0	0.0	-0.0	0	0.0	-0.0	0	0.0	-0.0	0	0.0	-0.0	1	10.54927234927235	0.3264909146820516	0	0.0	-0.0	0	0.0	-0.0	1	10.660084033613447	0.346009832907409	0	0.0	-0.0	0	0.0	-0.0
GO:0004042	MF	acetyl-CoA:L-glutamate N-acetyltransferase activity	0	0.0	-0.0	0	0.0	-0.0	0	0.0	-0.0	0	0.0	-0.0	0	0.0	-0.0	0	0.0	-0.0	0	0.0	-0.0	0	0.0	-0.0	0	0.0	-0.0	0	0.0	-0.0	0	0.0	-0.0	0	0.0	-0.0
GO:0004045	MF	aminoacyl-tRNA hydrolase activity	0	0.0	-0.0	1	1.9106107387604492	-0.0	0	0.0	-0.0	0	0.0	-0.0	0	0.0	-0.0	0	0.0	-0.0	1	1.5070389070389072	-0.0	0	0.0	-0.0	0	0.0	-0.0	1	1.522869147659064	-0.0	0	0.0	-0.0	0	0.0	-0.0
GO:0004046	MF	aminoacylase activity	0	0.0	-0.0	0	0.0	-0.0	0	0.0	-0.0	0	0.0	-0.0	0	0.0	-0.0	0	0.0	-0.0	0	0.0	-0.0	0	0.0	-0.0	0	0.0	-0.0	0	0.0	-0.0	0	0.0	-0.0	0	0.0	-0.0
GO:0004048	MF	anthranilate phosphoribosyltransferase activity	0	0.0	-0.0	0	0.0	-0.0	0	0.0	-0.0	0	0.0	-0.0	0	0.0	-0.0	0	0.0	-0.0	0	0.0	-0.0	0	0.0	-0.0	0	0.0	-0.0	1	5.330042016806724	0.20785496227014297	0	0.0	-0.0	0	0.0	-0.0
GO:0004049	MF	anthranilate synthase activity	0	0.0	-0.0	1	3.343568792830786	0.0684825857204683	0	0.0	-0.0	0	0.0	-0.0	0	0.0	-0.0	0	0.0	-0.0	1	2.6373180873180875	0.06516030050811258	0	0.0	-0.0	0	0.0	-0.0	1	2.665021008403362	0.06825597993879702	0	0.0	-0.0	0	0.0	-0.0
GO:0004053	MF	arginase activity	0	0.0	-0.0	0	0.0	-0.0	0	0.0	-0.0	0	0.0	-0.0	0	0.0	-0.0	0	0.0	-0.0	0	0.0	-0.0	0	0.0	-0.0	0	0.0	-0.0	0	0.0	-0.0	0	0.0	-0.0	0	0.0	-0.0
GO:0004055	MF	argininosuccinate synthase activity	0	0.0	-0.0	0	0.0	-0.0	0	0.0	-0.0	0	0.0	-0.0	0	0.0	-0.0	0	0.0	-0.0	1	10.54927234927235	0.3264909146820516	0	0.0	-0.0	0	0.0	-0.0	1	10.660084033613447	0.346009832907409	0	0.0	-0.0	1	24.608147429679924	0.36515978467564725
GO:0004056	MF	argininosuccinate lyase activity	0	0.0	-0.0	0	0.0	-0.0	0	0.0	-0.0	0	0.0	-0.0	0	0.0	-0.0	0	0.0	-0.0	0	0.0	-0.0	0	0.0	-0.0	0	0.0	-0.0	0	0.0	-0.0	0	0.0	-0.0	0	0.0	-0.0
GO:0004057	MF	arginyl-tRNA--protein transferase activity	0	0.0	-0.0	0	0.0	-0.0	0	0.0	-0.0	0	0.0	-0.0	0	0.0	-0.0	0	0.0	-0.0	1	10.54927234927235	0.3264909146820516	0	0.0	-0.0	0	0.0	-0.0	1	10.660084033613447	0.346009832907409	0	0.0	-0.0	0	0.0	-0.0
GO:0004059	MF	aralkylamine N-acetyltransferase activity	0	0.0	-0.0	0	0.0	-0.0	0	0.0	-0.0	0	0.0	-0.0	0	0.0	-0.0	0	0.0	-0.0	1	10.54927234927235	0.3264909146820516	0	0.0	-0.0	0	0.0	-0.0	1	10.660084033613447	0.346009832907409	0	0.0	-0.0	0	0.0	-0.0
GO:0004066	MF	asparagine synthase (glutamine-hydrolyzing) activity	0	0.0	-0.0	1	0.8358921982076964	-0.0	0	0.0	-0.0	0	0.0	-0.0	1	1.5261669874879693	-0.0	1	2.5169642857142858	-0.0	1	0.6593295218295219	-0.0	1	0.5697763205174273	-0.0	1	0.5626996096522356	-0.0	2	1.332510504201681	-0.0	0	0.0	-0.0	0	0.0	-0.0
GO:0004067	MF	asparaginase activity	0	0.0	-0.0	0	0.0	-0.0	0	0.0	-0.0	0	0.0	-0.0	0	0.0	-0.0	1	20.135714285714286	0.1828748015022606	0	0.0	-0.0	2	9.116421128278837	0.8784813419192061	1	4.501596877217885	0.16666717005889728	0	0.0	-0.0	0	0.0	-0.0	0	0.0	-0.0
GO:0004069	MF	L-aspartate:2-oxoglutarate aminotransferase activity	0	0.0	-0.0	0	0.0	-0.0	0	0.0	-0.0	0	0.0	-0.0	0	0.0	-0.0	0	0.0	-0.0	0	0.0	-0.0	0	0.0	-0.0	0	0.0	-0.0	0	0.0	-0.0	0	0.0	-0.0	0	0.0	-0.0
GO:0004070	MF	aspartate carbamoyltransferase activity	0	0.0	-0.0	0	0.0	-0.0	0	0.0	-0.0	0	0.0	-0.0	0	0.0	-0.0	0	0.0	-0.0	0	0.0	-0.0	1	9.116421128278837	0.31918487611286567	0	0.0	-0.0	0	0.0	-0.0	0	0.0	-0.0	0	0.0	-0.0
GO:0004072	MF	aspartate kinase activity	0	0.0	-0.0	1	6.687137585661572	0.20209962075651006	0	0.0	-0.0	0	0.0	-0.0	0	0.0	-0.0	1	20.135714285714286	0.1828748015022606	1	5.274636174636175	0.19691082433281537	1	4.558210564139419	0.1730373202841411	1	4.501596877217885	0.16666717005889728	1	5.330042016806724	0.20785496227014297	0	0.0	-0.0	0	0.0	-0.0
GO:0004077	MF	biotin-[acetyl-CoA-carboxylase] ligase activity	0	0.0	-0.0	0	0.0	-0.0	0	0.0	-0.0	0	0.0	-0.0	0	0.0	-0.0	0	0.0	-0.0	1	10.54927234927235	0.3264909146820516	0	0.0	-0.0	0	0.0	-0.0	0	0.0	-0.0	0	0.0	-0.0	0	0.0	-0.0
GO:0004078	MF	biotin-[methylcrotonoyl-CoA-carboxylase] ligase activity	0	0.0	-0.0	0	0.0	-0.0	0	0.0	-0.0	0	0.0	-0.0	0	0.0	-0.0	0	0.0	-0.0	1	10.54927234927235	0.3264909146820516	0	0.0	-0.0	0	0.0	-0.0	0	0.0	-0.0	0	0.0	-0.0	0	0.0	-0.0
GO:0004080	MF	biotin-[propionyl-CoA-carboxylase (ATP-hydrolyzing)] ligase activity	0	0.0	-0.0	0	0.0	-0.0	0	0.0	-0.0	0	0.0	-0.0	0	0.0	-0.0	0	0.0	-0.0	1	10.54927234927235	0.3264909146820516	0	0.0	-0.0	0	0.0	-0.0	0	0.0	-0.0	0	0.0	-0.0	0	0.0	-0.0
GO:0004084	MF	branched-chain-amino-acid transaminase activity	0	0.0	-0.0	0	0.0	-0.0	1	15.729076255424674	0.3184799700664182	0	0.0	-0.0	0	0.0	-0.0	0	0.0	-0.0	0	0.0	-0.0	0	0.0	-0.0	1	9.00319375443577	0.31509305676493615	0	0.0	-0.0	0	0.0	-0.0	0	0.0	-0.0
GO:0004087	MF	carbamoyl-phosphate synthase (ammonia) activity	0	0.0	-0.0	0	0.0	-0.0	0	0.0	-0.0	0	0.0	-0.0	0	0.0	-0.0	0	0.0	-0.0	0	0.0	-0.0	0	0.0	-0.0	0	0.0	-0.0	0	0.0	-0.0	0	0.0	-0.0	0	0.0	-0.0
GO:0004088	MF	carbamoyl-phosphate synthase (glutamine-hydrolyzing) activity	0	0.0	-0.0	0	0.0	-0.0	0	0.0	-0.0	0	0.0	-0.0	0	0.0	-0.0	0	0.0	-0.0	0	0.0	-0.0	0	0.0	-0.0	0	0.0	-0.0	0	0.0	-0.0	0	0.0	-0.0	0	0.0	-0.0
GO:0004089	MF	carbonate dehydratase activity	0	0.0	-0.0	0	0.0	-0.0	0	0.0	-0.0	0	0.0	-0.0	0	0.0	-0.0	0	0.0	-0.0	0	0.0	-0.0	0	0.0	-0.0	0	0.0	-0.0	0	0.0	-0.0	0	0.0	-0.0	0	0.0	-0.0
GO:0004090	MF	carbonyl reductase (NADPH) activity	0	0.0	-0.0	0	0.0	-0.0	0	0.0	-0.0	0	0.0	-0.0	0	0.0	-0.0	0	0.0	-0.0	0	0.0	-0.0	0	0.0	-0.0	0	0.0	-0.0	0	0.0	-0.0	0	0.0	-0.0	0	0.0	-0.0
GO:0004103	MF	choline kinase activity	0	0.0	-0.0	0	0.0	-0.0	0	0.0	-0.0	0	0.0	-0.0	0	0.0	-0.0	0	0.0	-0.0	0	0.0	-0.0	0	0.0	-0.0	0	0.0	-0.0	0	0.0	-0.0	0	0.0	-0.0	0	0.0	-0.0
GO:0004105	MF	choline-phosphate cytidylyltransferase activity	0	0.0	-0.0	0	0.0	-0.0	0	0.0	-0.0	0	0.0	-0.0	0	0.0	-0.0	0	0.0	-0.0	1	10.54927234927235	0.3264909146820516	0	0.0	-0.0	0	0.0	-0.0	0	0.0	-0.0	0	0.0	-0.0	0	0.0	-0.0
GO:0004106	MF	chorismate mutase activity	0	0.0	-0.0	1	3.343568792830786	0.0684825857204683	0	0.0	-0.0	0	0.0	-0.0	0	0.0	-0.0	0	0.0	-0.0	0	0.0	-0.0	1	2.2791052820697093	0.03278384673179338	0	0.0	-0.0	0	0.0	-0.0	0	0.0	-0.0	0	0.0	-0.0
GO:0004107	MF	chorismate synthase activity	0	0.0	-0.0	0	0.0	-0.0	0	0.0	-0.0	0	0.0	-0.0	0	0.0	-0.0	0	0.0	-0.0	0	0.0	-0.0	1	9.116421128278837	0.31918487611286567	1	9.00319375443577	0.31509305676493615	0	0.0	-0.0	0	0.0	-0.0	0	0.0	-0.0
GO:0004108	MF	citrate (Si)-synthase activity	0	0.0	-0.0	1	6.687137585661572	0.20209962075651006	0	0.0	-0.0	0	0.0	-0.0	1	12.209335899903754	0.20621585972919146	0	0.0	-0.0	2	10.54927234927235	0.9095770957183462	0	0.0	-0.0	0	0.0	-0.0	2	10.660084033613447	0.9084783364168503	0	0.0	-0.0	1	12.304073714839962	0.2300862766236472
GO:0004123	MF	cystathionine gamma-lyase activity	0	0.0	-0.0	0	0.0	-0.0	0	0.0	-0.0	0	0.0	-0.0	0	0.0	-0.0	0	0.0	-0.0	1	10.54927234927235	0.3264909146820516	0	0.0	-0.0	0	0.0	-0.0	0	0.0	-0.0	0	0.0	-0.0	0	0.0	-0.0
GO:0004124	MF	cysteine synthase activity	0	0.0	-0.0	0	0.0	-0.0	1	3.145815251084935	0.0057340323575091395	0	0.0	-0.0	1	4.883734359961502	0.019751493255404737	0	0.0	-0.0	0	0.0	-0.0	2	3.6465684513115346	0.31918487611286567	2	3.6012775017743084	0.31509305676493615	1	2.1320168067226892	0.029914469769349392	0	0.0	-0.0	1	4.921629485935985	0.03384101785192728
GO:0004126	MF	cytidine deaminase activity	0	0.0	-0.0	0	0.0	-0.0	0	0.0	-0.0	0	0.0	-0.0	0	0.0	-0.0	0	0.0	-0.0	0	0.0	-0.0	1	4.558210564139419	0.1730373202841411	1	4.501596877217885	0.16666717005889728	0	0.0	-0.0	0	0.0	-0.0	1	12.304073714839962	0.2300862766236472
GO:0004127	MF	(d)CMP kinase activity	0	0.0	-0.0	0	0.0	-0.0	0	0.0	-0.0	0	0.0	-0.0	0	0.0	-0.0	0	0.0	-0.0	1	5.274636174636175	0.19691082433281537	0	0.0	-0.0	0	0.0	-0.0	0	0.0	-0.0	0	0.0	-0.0	0	0.0	-0.0
GO:0004128	MF	cytochrome-b5 reductase activity, acting on NAD(P)H	0	0.0	-0.0	0	0.0	-0.0	0	0.0	-0.0	0	0.0	-0.0	0	0.0	-0.0	0	0.0	-0.0	0	0.0	-0.0	0	0.0	-0.0	0	0.0	-0.0	0	0.0	-0.0	0	0.0	-0.0	0	0.0	-0.0
GO:0004130	MF	cytochrome-c peroxidase activity	0	0.0	-0.0	0	0.0	-0.0	1	1.9661345319280843	-0.0	0	0.0	-0.0	0	0.0	-0.0	0	0.0	-0.0	2	2.6373180873180875	0.19691082433281537	2	2.2791052820697093	0.1633038377996603	2	2.2507984386089426	0.15516575525357254	1	1.332510504201681	-0.0	0	0.0	-0.0	1	3.0760184287099905	-0.0
GO:0004133	MF	glycogen debranching enzyme activity	0	0.0	-0.0	0	0.0	-0.0	0	0.0	-0.0	0	0.0	-0.0	0	0.0	-0.0	0	0.0	-0.0	0	0.0	-0.0	3	6.837315846209127	1.1642195077113495	3	6.752395315826828	1.1417982993853482	0	0.0	-0.0	0	0.0	-0.0	0	0.0	-0.0
GO:0004134	MF	4-alpha-glucanotransferase activity	0	0.0	-0.0	0	0.0	-0.0	0	0.0	-0.0	0	0.0	-0.0	0	0.0	-0.0	0	0.0	-0.0	0	0.0	-0.0	1	9.116421128278837	0.31918487611286567	1	9.00319375443577	0.31509305676493615	0	0.0	-0.0	0	0.0	-0.0	0	0.0	-0.0
GO:0004137	MF	deoxycytidine kinase activity	0	0.0	-0.0	0	0.0	-0.0	1	15.729076255424674	0.3184799700664182	0	0.0	-0.0	0	0.0	-0.0	0	0.0	-0.0	0	0.0	-0.0	1	9.116421128278837	0.31918487611286567	1	9.00319375443577	0.31509305676493615	0	0.0	-0.0	0	0.0	-0.0	0	0.0	-0.0
GO:0004140	MF	dephospho-CoA kinase activity	0	0.0	-0.0	0	0.0	-0.0	0	0.0	-0.0	0	0.0	-0.0	0	0.0	-0.0	0	0.0	-0.0	0	0.0	-0.0	0	0.0	-0.0	0	0.0	-0.0	0	0.0	-0.0	0	0.0	-0.0	0	0.0	-0.0
GO:0004141	MF	dethiobiotin synthase activity	0	0.0	-0.0	0	0.0	-0.0	0	0.0	-0.0	0	0.0	-0.0	0	0.0	-0.0	0	0.0	-0.0	0	0.0	-0.0	0	0.0	-0.0	0	0.0	-0.0	0	0.0	-0.0	0	0.0	-0.0	0	0.0	-0.0
GO:0004142	MF	diacylglycerol cholinephosphotransferase activity	0	0.0	-0.0	0	0.0	-0.0	0	0.0	-0.0	0	0.0	-0.0	0	0.0	-0.0	0	0.0	-0.0	0	0.0	-0.0	0	0.0	-0.0	1	2.2507984386089426	0.03095138212453836	0	0.0	-0.0	0	0.0	-0.0	0	0.0	-0.0
GO:0004143	MF	ATP-dependent diacylglycerol kinase activity	0	0.0	-0.0	0	0.0	-0.0	0	0.0	-0.0	0	0.0	-0.0	0	0.0	-0.0	0	0.0	-0.0	0	0.0	-0.0	0	0.0	-0.0	0	0.0	-0.0	0	0.0	-0.0	0	0.0	-0.0	0	0.0	-0.0
GO:0004144	MF	diacylglycerol O-acyltransferase activity	0	0.0	-0.0	0	0.0	-0.0	0	0.0	-0.0	0	0.0	-0.0	0	0.0	-0.0	0	0.0	-0.0	1	0.9590247590247591	-0.0	2	1.6575311142325158	0.03823393650804937	2	1.636944318988322	0.03423185156451491	0	0.0	-0.0	0	0.0	-0.0	0	0.0	-0.0
GO:0004146	MF	dihydrofolate reductase activity	0	0.0	-0.0	0	0.0	-0.0	1	15.729076255424674	0.3184799700664182	0	0.0	-0.0	0	0.0	-0.0	0	0.0	-0.0	0	0.0	-0.0	0	0.0	-0.0	1	9.00319375443577	0.31509305676493615	0	0.0	-0.0	0	0.0	-0.0	0	0.0	-0.0
GO:0004148	MF	dihydrolipoyl dehydrogenase activity	0	0.0	-0.0	0	0.0	-0.0	1	5.2430254184748915	0.10115010449141237	0	0.0	-0.0	1	8.139557266602504	0.12090883010852489	0	0.0	-0.0	1	3.516424116424117	0.11935498231795091	0	0.0	-0.0	1	3.0010645848119233	0.08637169704760861	0	0.0	-0.0	0	0.0	-0.0	1	8.202715809893308	0.13688520721914937
GO:0004150	MF	dihydroneopterin aldolase activity	0	0.0	-0.0	1	13.374275171323143	0.32901781829365784	0	0.0	-0.0	0	0.0	-0.0	0	0.0	-0.0	0	0.0	-0.0	1	10.54927234927235	0.3264909146820516	0	0.0	-0.0	0	0.0	-0.0	1	10.660084033613447	0.346009832907409	0	0.0	-0.0	0	0.0	-0.0
GO:0004151	MF	dihydroorotase activity	0	0.0	-0.0	0	0.0	-0.0	0	0.0	-0.0	0	0.0	-0.0	0	0.0	-0.0	0	0.0	-0.0	0	0.0	-0.0	0	0.0	-0.0	0	0.0	-0.0	0	0.0	-0.0	0	0.0	-0.0	0	0.0	-0.0
GO:0004152	MF	dihydroorotate dehydrogenase activity	0	0.0	-0.0	0	0.0	-0.0	0	0.0	-0.0	0	0.0	-0.0	0	0.0	-0.0	0	0.0	-0.0	0	0.0	-0.0	1	9.116421128278837	0.31918487611286567	0	0.0	-0.0	0	0.0	-0.0	0	0.0	-0.0	0	0.0	-0.0
GO:0004156	MF	dihydropteroate synthase activity	0	0.0	-0.0	0	0.0	-0.0	0	0.0	-0.0	0	0.0	-0.0	0	0.0	-0.0	0	0.0	-0.0	0	0.0	-0.0	1	9.116421128278837	0.31918487611286567	0	0.0	-0.0	0	0.0	-0.0	0	0.0	-0.0	0	0.0	-0.0
GO:0004157	MF	dihydropyrimidinase activity	0	0.0	-0.0	0	0.0	-0.0	1	15.729076255424674	0.3184799700664182	0	0.0	-0.0	0	0.0	-0.0	0	0.0	-0.0	0	0.0	-0.0	0	0.0	-0.0	1	9.00319375443577	0.31509305676493615	0	0.0	-0.0	0	0.0	-0.0	0	0.0	-0.0
GO:0004159	MF	dihydropyrimidine dehydrogenase (NAD+) activity	0	0.0	-0.0	1	13.374275171323143	0.32901781829365784	0	0.0	-0.0	0	0.0	-0.0	0	0.0	-0.0	0	0.0	-0.0	0	0.0	-0.0	0	0.0	-0.0	0	0.0	-0.0	0	0.0	-0.0	0	0.0	-0.0	0	0.0	-0.0
GO:0004160	MF	dihydroxy-acid dehydratase activity	0	0.0	-0.0	0	0.0	-0.0	0	0.0	-0.0	0	0.0	-0.0	0	0.0	-0.0	0	0.0	-0.0	0	0.0	-0.0	0	0.0	-0.0	0	0.0	-0.0	0	0.0	-0.0	0	0.0	-0.0	0	0.0	-0.0
GO:0004161	MF	dimethylallyltranstransferase activity	0	0.0	-0.0	1	6.687137585661572	0.20209962075651006	0	0.0	-0.0	0	0.0	-0.0	0	0.0	-0.0	0	0.0	-0.0	1	5.274636174636175	0.19691082433281537	1	4.558210564139419	0.1730373202841411	1	4.501596877217885	0.16666717005889728	1	5.330042016806724	0.20785496227014297	0	0.0	-0.0	0	0.0	-0.0
GO:0004163	MF	diphosphomevalonate decarboxylase activity	0	0.0	-0.0	0	0.0	-0.0	0	0.0	-0.0	0	0.0	-0.0	0	0.0	-0.0	0	0.0	-0.0	0	0.0	-0.0	1	9.116421128278837	0.31918487611286567	0	0.0	-0.0	0	0.0	-0.0	0	0.0	-0.0	0	0.0	-0.0
GO:0004164	MF	diphthine synthase activity	0	0.0	-0.0	0	0.0	-0.0	0	0.0	-0.0	0	0.0	-0.0	0	0.0	-0.0	0	0.0	-0.0	0	0.0	-0.0	0	0.0	-0.0	0	0.0	-0.0	0	0.0	-0.0	0	0.0	-0.0	0	0.0	-0.0
GO:0004165	MF	delta(3)-delta(2)-enoyl-CoA isomerase activity	0	0.0	-0.0	0	0.0	-0.0	0	0.0	-0.0	0	0.0	-0.0	1	6.104667949951877	0.06374013167673485	0	0.0	-0.0	1	2.6373180873180875	0.06516030050811258	0	0.0	-0.0	0	0.0	-0.0	1	2.665021008403362	0.06825597993879702	1	9.743087557603687	0.07273260244496664	0	0.0	-0.0
GO:0004168	MF	dolichol kinase activity	0	0.0	-0.0	0	0.0	-0.0	0	0.0	-0.0	0	0.0	-0.0	0	0.0	-0.0	0	0.0	-0.0	0	0.0	-0.0	0	0.0	-0.0	0	0.0	-0.0	0	0.0	-0.0	0	0.0	-0.0	0	0.0	-0.0
GO:0004170	MF	dUTP diphosphatase activity	0	0.0	-0.0	1	13.374275171323143	0.32901781829365784	0	0.0	-0.0	0	0.0	-0.0	0	0.0	-0.0	0	0.0	-0.0	1	10.54927234927235	0.3264909146820516	0	0.0	-0.0	0	0.0	-0.0	1	10.660084033613447	0.346009832907409	1	38.97235023041475	0.32033498871041954	0	0.0	-0.0
GO:0004174	MF	electron-transferring-flavoprotein dehydrogenase activity	0	0.0	-0.0	0	0.0	-0.0	0	0.0	-0.0	0	0.0	-0.0	0	0.0	-0.0	0	0.0	-0.0	0	0.0	-0.0	0	0.0	-0.0	0	0.0	-0.0	0	0.0	-0.0	0	0.0	-0.0	0	0.0	-0.0
GO:0004175	MF	endopeptidase activity	1	1.9142145767315528	-0.0	14	1.3279422155923688	0.0684825857204683	10	1.1155373230797643	-0.0	2	1.1534369885433715	-0.0	6	1.0390924170130855	-0.0	5	1.42806484295846	-0.0	11	0.8229928783120274	-0.0	25	1.6163867248721342	0.8154010690801493	21	1.3409011974691574	0.17280004176530112	12	0.9072411943500805	-0.0	4	1.1055985880968724	-0.0	6	1.0471552097736139	-0.0
GO:0004176	MF	ATP-dependent peptidase activity	0	0.0	-0.0	2	1.7832366895097522	0.023451280674856235	3	3.145815251084935	0.31004757394379473	0	0.0	-0.0	1	1.6279114533205006	-0.0	0	0.0	-0.0	2	1.4065696465696467	-0.0	4	2.4310456342076896	0.3384277860464148	4	2.4008516678495386	0.3473187936314998	3	2.1320168067226892	0.20785496227014297	0	0.0	-0.0	0	0.0	-0.0
GO:0004177	MF	aminopeptidase activity	0	0.0	-0.0	1	0.9553053693802246	-0.0	3	3.370516340448145	0.3184799700664182	0	0.0	-0.0	1	1.7441908428433937	-0.0	0	0.0	-0.0	5	3.767597267597268	0.9624372931761874	3	1.9535188132026078	0.1730373202841411	4	2.572341072695935	0.4117056127387796	3	2.284303721488596	0.2346127714937147	0	0.0	-0.0	2	3.5154496328114178	0.13688520721914937
GO:0004180	MF	carboxypeptidase activity	0	0.0	-0.0	1	0.4776526846901123	-0.0	0	0.0	0.012964000166352626	0	0.0	-0.0	0	0.0	-0.0	0	0.0	-0.0	0	0.0	0.3023992885082109	4	1.3023458754684052	-0.0	3	0.9646279022609754	-0.0	0	0.0	0.3200824693375911	0	0.0	-0.0	1	0.8788624082028544	-0.0
GO:0004181	MF	metallocarboxypeptidase activity	0	0.0	-0.0	0	0.0	-0.0	0	0.0	-0.0	0	0.0	-0.0	0	0.0	-0.0	0	0.0	-0.0	0	0.0	-0.0	1	3.038807042759612	0.0895695886674709	1	3.0010645848119233	0.08637169704760861	0	0.0	-0.0	0	0.0	-0.0	0	0.0	-0.0
GO:0004185	MF	serine-type carboxypeptidase activity	0	0.0	-0.0	1	0.514395198897044	-0.0	0	0.0	-0.0	0	0.0	-0.0	0	0.0	-0.0	0	0.0	-0.0	0	0.0	0.19691082433281537	4	1.4025263274275133	-0.0	3	1.0388300485887427	-0.0	0	0.0	0.20785496227014297	0	0.0	-0.0	1	0.9464672088338432	-0.0
GO:0004190	MF	aspartic-type endopeptidase activity	0	0.0	-0.0	1	0.4314282313330046	-0.0	2	1.0147791132532047	-0.0	0	0.0	-0.0	2	1.5753981806327426	-0.0	1	1.299078341013825	-0.0	2	0.6805982160820871	-0.0	7	2.0585467063855436	0.3352702743386938	5	1.4521280249089952	0.02505536443214595	2	0.6877473570073191	-0.0	0	0.0	-0.0	2	1.5876224148180595	-0.0
GO:0004197	MF	cysteine-type endopeptidase activity	0	0.0	-0.0	3	0.7867220689013613	-0.0	1	0.30841325991028773	-0.0	2	3.1889140271493215	-0.0	0	0.0	-0.0	3	2.3689075630252105	0.019476114205537097	4	0.827393909746851	-0.0	6	1.0725201327386866	-0.0	6	1.0591992652277378	-0.0	4	0.8360850222441919	-0.0	2	1.5283274600162646	-0.0	2	0.9650253893992128	-0.0
GO:0004198	MF	calcium-dependent cysteine-type endopeptidase activity	0	0.0	-0.0	0	0.0	-0.0	0	0.0	-0.0	1	20.329326923076923	-0.0	0	0.0	-0.0	0	0.0	-0.0	0	0.0	-0.0	1	2.2791052820697093	0.03278384673179338	0	0.0	-0.0	0	0.0	-0.0	0	0.0	-0.0	1	6.152036857419981	0.08489961620815825
GO:0004222	MF	metalloendopeptidase activity	0	0.0	-0.0	3	1.3374275171323142	-0.0	4	2.0972101673899566	0.17927297248184132	0	0.0	-0.0	1	0.8139557266602503	-0.0	0	0.0	-0.0	2	0.7032848232848233	-0.0	6	1.823284225655767	0.2591234953555374	5	1.5005322924059616	0.03095138212453836	2	0.7106722689075631	-0.0	0	0.0	-0.0	1	0.8202715809893307	-0.0
GO:0004252	MF	serine-type endopeptidase activity	1	13.495212765957447	-0.0	5	3.343568792830786	0.6524196514298803	1	0.7864538127712337	-0.0	0	0.0	-0.0	1	1.2209335899903755	-0.0	0	0.0	-0.0	1	0.5274636174636175	-0.0	4	1.8232842256557673	0.0914040116270755	3	1.3504790631653656	-0.0	3	1.599012605042017	-0.0	1	1.9486175115207374	-0.0	0	0.0	-0.0
GO:0004300	MF	enoyl-CoA hydratase activity	0	0.0	-0.0	1	2.2290458618871907	-0.0	0	0.0	-0.0	1	13.552884615384615	-0.0	1	4.069778633301252	-0.0	0	0.0	-0.0	2	3.516424116424117	0.30493000763453815	0	0.0	-0.0	0	0.0	-0.0	2	3.5533613445378154	0.3309215535666924	0	0.0	-0.0	0	0.0	-0.0
GO:0004301	MF	epoxide hydrolase activity	0	0.0	-0.0	0	0.0	-0.0	0	0.0	-0.0	0	0.0	-0.0	0	0.0	-0.0	0	0.0	-0.0	1	2.10985446985447	0.026435312389500247	0	0.0	-0.0	0	0.0	-0.0	1	2.1320168067226892	0.029914469769349392	0	0.0	-0.0	0	0.0	-0.0
GO:0004305	MF	ethanolamine kinase activity	0	0.0	-0.0	0	0.0	-0.0	0	0.0	-0.0	0	0.0	-0.0	0	0.0	-0.0	0	0.0	-0.0	0	0.0	-0.0	0	0.0	-0.0	0	0.0	-0.0	0	0.0	-0.0	0	0.0	-0.0	0	0.0	-0.0
GO:0004306	MF	ethanolamine-phosphate cytidylyltransferase activity	0	0.0	-0.0	0	0.0	-0.0	0	0.0	-0.0	0	0.0	-0.0	1	12.209335899903754	0.20621585972919146	0	0.0	-0.0	0	0.0	-0.0	0	0.0	-0.0	0	0.0	-0.0	1	5.330042016806724	0.20785496227014297	0	0.0	-0.0	1	12.304073714839962	0.2300862766236472
GO:0004310	MF	farnesyl-diphosphate farnesyltransferase activity	0	0.0	-0.0	0	0.0	-0.0	0	0.0	-0.0	0	0.0	-0.0	0	0.0	-0.0	0	0.0	-0.0	0	0.0	-0.0	1	9.116421128278837	0.31918487611286567	0	0.0	-0.0	0	0.0	-0.0	0	0.0	-0.0	0	0.0	-0.0
GO:0004311	MF	farnesyltranstransferase activity	0	0.0	-0.0	0	0.0	-0.0	0	0.0	-0.0	0	0.0	-0.0	0	0.0	-0.0	0	0.0	-0.0	0	0.0	-0.0	1	2.2791052820697093	0.03278384673179338	0	0.0	-0.0	0	0.0	-0.0	0	0.0	-0.0	0	0.0	-0.0
GO:0004312	MF	fatty acid synthase activity	0	0.0	-0.0	3	1.8237647960895194	0.09833988645026237	2	1.4299160232204249	-0.0	0	0.0	-0.0	2	2.2198792545279553	-0.0	0	0.0	-0.0	2	0.9590247590247591	-0.0	3	1.2431483356743867	-0.0	0	0.0	0.1912153165140902	3	1.4536478227654699	-0.0	1	1.7714704650188522	-0.0	2	2.237104311789084	-0.0
GO:0004315	MF	3-oxoacyl-[acyl-carrier-protein] synthase activity	0	0.0	-0.0	1	6.687137585661572	0.20209962075651006	0	0.0	-0.0	0	0.0	-0.0	1	12.209335899903754	0.20621585972919146	0	0.0	-0.0	1	5.274636174636175	0.19691082433281537	0	0.0	-0.0	0	0.0	-0.0	1	5.330042016806724	0.20785496227014297	0	0.0	-0.0	1	12.304073714839962	0.2300862766236472
GO:0004316	MF	3-oxoacyl-[acyl-carrier-protein] reductase (NADPH) activity	0	0.0	-0.0	1	3.343568792830786	0.0684825857204683	0	0.0	-0.0	0	0.0	-0.0	0	0.0	-0.0	0	0.0	-0.0	0	0.0	-0.0	0	0.0	-0.0	0	0.0	-0.0	0	0.0	-0.0	1	9.743087557603687	0.07273260244496664	0	0.0	-0.0
GO:0004321	MF	fatty-acyl-CoA synthase activity	0	0.0	-0.0	0	0.0	-0.0	0	0.0	-0.0	0	0.0	-0.0	0	0.0	-0.0	0	0.0	-0.0	1	3.516424116424117	0.11935498231795091	0	0.0	-0.0	1	3.0010645848119233	0.08637169704760861	0	0.0	-0.0	0	0.0	-0.0	0	0.0	-0.0
GO:0004322	MF	ferroxidase activity	0	0.0	-0.0	0	0.0	-0.0	0	0.0	-0.0	0	0.0	-0.0	0	0.0	-0.0	0	0.0	-0.0	0	0.0	-0.0	0	0.0	-0.0	0	0.0	-0.0	0	0.0	-0.0	0	0.0	-0.0	0	0.0	-0.0
GO:0004325	MF	ferrochelatase activity	0	0.0	-0.0	0	0.0	-0.0	1	3.145815251084935	0.0057340323575091395	0	0.0	-0.0	0	0.0	-0.0	1	8.054285714285715	0.04794675192090004	0	0.0	-0.0	1	1.8232842256557673	-0.0	2	3.6012775017743084	0.31509305676493615	0	0.0	-0.0	0	0.0	-0.0	0	0.0	-0.0
GO:0004326	MF	tetrahydrofolylpolyglutamate synthase activity	0	0.0	-0.0	0	0.0	-0.0	0	0.0	-0.0	0	0.0	-0.0	0	0.0	-0.0	0	0.0	-0.0	0	0.0	-0.0	0	0.0	-0.0	1	3.0010645848119233	0.08637169704760861	0	0.0	-0.0	0	0.0	-0.0	0	0.0	-0.0
GO:0004329	MF	formate-tetrahydrofolate ligase activity	0	0.0	-0.0	0	0.0	-0.0	1	15.729076255424674	0.3184799700664182	0	0.0	-0.0	0	0.0	-0.0	0	0.0	-0.0	0	0.0	-0.0	1	9.116421128278837	0.31918487611286567	1	9.00319375443577	0.31509305676493615	0	0.0	-0.0	0	0.0	-0.0	0	0.0	-0.0
GO:0004332	MF	fructose-bisphosphate aldolase activity	0	0.0	-0.0	0	0.0	-0.0	0	0.0	-0.0	0	0.0	-0.0	0	0.0	-0.0	0	0.0	-0.0	0	0.0	-0.0	0	0.0	-0.0	0	0.0	-0.0	0	0.0	-0.0	0	0.0	-0.0	0	0.0	-0.0
GO:0004333	MF	fumarate hydratase activity	0	0.0	-0.0	0	0.0	-0.0	0	0.0	-0.0	0	0.0	-0.0	0	0.0	-0.0	0	0.0	-0.0	0	0.0	-0.0	0	0.0	-0.0	1	9.00319375443577	0.31509305676493615	0	0.0	-0.0	0	0.0	-0.0	0	0.0	-0.0
GO:0004334	MF	fumarylacetoacetase activity	0	0.0	-0.0	0	0.0	-0.0	0	0.0	-0.0	0	0.0	-0.0	0	0.0	-0.0	0	0.0	-0.0	1	10.54927234927235	0.3264909146820516	0	0.0	-0.0	0	0.0	-0.0	0	0.0	-0.0	0	0.0	-0.0	1	24.608147429679924	0.36515978467564725
GO:0004335	MF	galactokinase activity	0	0.0	-0.0	0	0.0	-0.0	0	0.0	-0.0	0	0.0	-0.0	0	0.0	-0.0	0	0.0	-0.0	0	0.0	-0.0	0	0.0	-0.0	0	0.0	-0.0	0	0.0	-0.0	0	0.0	-0.0	0	0.0	-0.0
GO:0004337	MF	geranyltranstransferase activity	0	0.0	-0.0	1	4.458091723774381	0.12363948245899446	0	0.0	-0.0	0	0.0	-0.0	0	0.0	-0.0	0	0.0	-0.0	2	7.032848232848234	0.604539659162899	2	6.077614085519224	0.5743007090641111	2	6.002129169623847	0.5993875123490712	1	3.5533613445378154	0.12228166146289465	0	0.0	-0.0	0	0.0	-0.0
GO:0004338	MF	glucan exo-1,3-beta-glucosidase activity	0	0.0	-0.0	0	0.0	-0.0	0	0.0	-0.0	0	0.0	-0.0	0	0.0	-0.0	0	0.0	-0.0	0	0.0	-0.0	0	0.0	-0.0	0	0.0	-0.0	0	0.0	-0.0	0	0.0	-0.0	0	0.0	-0.0
GO:0004340	MF	glucokinase activity	0	0.0	-0.0	2	13.374275171323143	0.9402209953437818	0	0.0	-0.0	0	0.0	-0.0	0	0.0	-0.0	0	0.0	-0.0	2	10.54927234927235	0.9095770957183462	0	0.0	-0.0	0	0.0	-0.0	2	10.660084033613447	0.9084783364168503	0	0.0	-0.0	0	0.0	-0.0
GO:0004343	MF	glucosamine 6-phosphate N-acetyltransferase activity	0	0.0	-0.0	0	0.0	-0.0	0	0.0	-0.0	0	0.0	-0.0	0	0.0	-0.0	0	0.0	-0.0	0	0.0	-0.0	0	0.0	-0.0	0	0.0	-0.0	0	0.0	-0.0	0	0.0	-0.0	0	0.0	-0.0
GO:0004345	MF	glucose-6-phosphate dehydrogenase activity	0	0.0	-0.0	0	0.0	-0.0	1	3.9322690638561686	0.049987707368913815	0	0.0	-0.0	0	0.0	-0.0	0	0.0	-0.0	0	0.0	-0.0	1	2.2791052820697093	0.03278384673179338	2	4.501596877217885	0.4117056127387796	0	0.0	-0.0	1	9.743087557603687	0.07273260244496664	0	0.0	-0.0
GO:0004346	MF	glucose-6-phosphatase activity	0	0.0	-0.0	0	0.0	-0.0	1	7.864538127712337	0.17927297248184132	0	0.0	-0.0	0	0.0	-0.0	0	0.0	-0.0	0	0.0	-0.0	1	4.558210564139419	0.1730373202841411	1	4.501596877217885	0.16666717005889728	0	0.0	-0.0	0	0.0	-0.0	0	0.0	-0.0
GO:0004347	MF	glucose-6-phosphate isomerase activity	0	0.0	-0.0	1	6.687137585661572	0.20209962075651006	0	0.0	-0.0	0	0.0	-0.0	0	0.0	-0.0	0	0.0	-0.0	1	5.274636174636175	0.19691082433281537	0	0.0	-0.0	0	0.0	-0.0	1	5.330042016806724	0.20785496227014297	0	0.0	-0.0	0	0.0	-0.0
GO:0004348	MF	glucosylceramidase activity	0	0.0	-0.0	1	6.687137585661572	0.20209962075651006	0	0.0	-0.0	0	0.0	-0.0	0	0.0	-0.0	0	0.0	-0.0	1	5.274636174636175	0.19691082433281537	0	0.0	-0.0	0	0.0	-0.0	1	5.330042016806724	0.20785496227014297	0	0.0	-0.0	0	0.0	-0.0
GO:0004350	MF	glutamate-5-semialdehyde dehydrogenase activity	0	0.0	-0.0	1	6.687137585661572	0.20209962075651006	0	0.0	-0.0	0	0.0	-0.0	0	0.0	-0.0	0	0.0	-0.0	0	0.0	-0.0	0	0.0	-0.0	0	0.0	-0.0	0	0.0	-0.0	0	0.0	-0.0	0	0.0	-0.0
GO:0004351	MF	glutamate decarboxylase activity	0	0.0	-0.0	1	6.687137585661572	0.20209962075651006	1	7.864538127712337	0.17927297248184132	0	0.0	-0.0	0	0.0	-0.0	1	20.135714285714286	0.1828748015022606	0	0.0	-0.0	1	4.558210564139419	0.1730373202841411	2	9.00319375443577	0.8768924261163983	0	0.0	-0.0	1	19.486175115207374	0.18636032164306526	0	0.0	-0.0
GO:0004353	MF	glutamate dehydrogenase [NAD(P)+] activity	0	0.0	-0.0	0	0.0	-0.0	1	3.9322690638561686	0.049987707368913815	1	20.329326923076923	-0.0	0	0.0	-0.0	0	0.0	-0.0	0	0.0	-0.0	1	2.2791052820697093	0.03278384673179338	1	2.2507984386089426	0.03095138212453836	0	0.0	-0.0	0	0.0	-0.0	0	0.0	-0.0
GO:0004354	MF	glutamate dehydrogenase (NADP+) activity	0	0.0	-0.0	0	0.0	-0.0	0	0.0	-0.0	0	0.0	-0.0	0	0.0	-0.0	0	0.0	-0.0	0	0.0	-0.0	0	0.0	-0.0	0	0.0	-0.0	0	0.0	-0.0	0	0.0	-0.0	0	0.0	-0.0
GO:0004356	MF	glutamine synthetase activity	0	0.0	-0.0	0	0.0	-0.0	0	0.0	-0.0	0	0.0	-0.0	0	0.0	-0.0	0	0.0	-0.0	0	0.0	-0.0	0	0.0	-0.0	0	0.0	-0.0	0	0.0	-0.0	0	0.0	-0.0	0	0.0	-0.0
GO:0004357	MF	glutamate-cysteine ligase activity	0	0.0	-0.0	1	13.374275171323143	0.32901781829365784	0	0.0	-0.0	0	0.0	-0.0	0	0.0	-0.0	0	0.0	-0.0	0	0.0	-0.0	0	0.0	-0.0	0	0.0	-0.0	0	0.0	-0.0	0	0.0	-0.0	0	0.0	-0.0
GO:0004358	MF	glutamate N-acetyltransferase activity	0	0.0	-0.0	0	0.0	-0.0	0	0.0	-0.0	0	0.0	-0.0	0	0.0	-0.0	0	0.0	-0.0	0	0.0	-0.0	0	0.0	-0.0	0	0.0	-0.0	0	0.0	-0.0	0	0.0	-0.0	0	0.0	-0.0
GO:0004359	MF	glutaminase activity	0	0.0	-0.0	0	0.0	-0.0	0	0.0	-0.0	0	0.0	-0.0	0	0.0	-0.0	0	0.0	-0.0	0	0.0	-0.0	1	4.558210564139419	0.1730373202841411	0	0.0	-0.0	0	0.0	-0.0	0	0.0	-0.0	0	0.0	-0.0
GO:0004360	MF	glutamine-fructose-6-phosphate transaminase (isomerizing) activity	0	0.0	-0.0	1	13.374275171323143	0.32901781829365784	0	0.0	-0.0	0	0.0	-0.0	0	0.0	-0.0	0	0.0	-0.0	1	10.54927234927235	0.3264909146820516	0	0.0	-0.0	0	0.0	-0.0	1	10.660084033613447	0.346009832907409	0	0.0	-0.0	0	0.0	-0.0
GO:0004362	MF	glutathione-disulfide reductase (NADPH) activity	0	0.0	-0.0	1	4.458091723774381	0.12363948245899446	0	0.0	-0.0	0	0.0	-0.0	0	0.0	-0.0	0	0.0	-0.0	1	3.516424116424117	0.11935498231795091	0	0.0	-0.0	0	0.0	-0.0	0	0.0	-0.0	0	0.0	-0.0	0	0.0	-0.0
GO:0004363	MF	glutathione synthase activity	0	0.0	-0.0	0	0.0	-0.0	0	0.0	-0.0	0	0.0	-0.0	0	0.0	-0.0	0	0.0	-0.0	0	0.0	-0.0	0	0.0	-0.0	0	0.0	-0.0	0	0.0	-0.0	0	0.0	-0.0	0	0.0	-0.0
GO:0004364	MF	glutathione transferase activity	0	0.0	-0.0	1	0.7430152872957302	-0.0	4	3.495350278983261	0.5043040670251848	0	0.0	-0.0	1	1.356592877767084	-0.0	1	2.2373015873015873	-0.0	0	0.0	0.013533255590706336	5	2.5323392022996765	0.515831556338384	6	3.0010645848119233	0.8916459039950453	1	0.5922268907563026	-0.0	1	2.165130568356375	-0.0	3	4.101357904946654	0.36515978467564725
GO:0004365	MF	glyceraldehyde-3-phosphate dehydrogenase (NAD+) (phosphorylating) activity	0	0.0	-0.0	0	0.0	-0.0	0	0.0	-0.0	0	0.0	-0.0	0	0.0	-0.0	0	0.0	-0.0	1	2.6373180873180875	0.06516030050811258	1	2.2791052820697093	0.03278384673179338	2	4.501596877217885	0.4117056127387796	1	2.665021008403362	0.06825597993879702	0	0.0	-0.0	0	0.0	-0.0
GO:0004366	MF	glycerol-3-phosphate O-acyltransferase activity	0	0.0	-0.0	0	0.0	-0.0	0	0.0	-0.0	0	0.0	-0.0	0	0.0	-0.0	0	0.0	-0.0	0	0.0	-0.0	0	0.0	-0.0	0	0.0	-0.0	0	0.0	-0.0	0	0.0	-0.0	0	0.0	-0.0
GO:0004368	MF	glycerol-3-phosphate dehydrogenase (quinone) activity	0	0.0	-0.0	0	0.0	-0.0	0	0.0	-0.0	0	0.0	-0.0	0	0.0	-0.0	0	0.0	-0.0	0	0.0	-0.0	0	0.0	-0.0	0	0.0	-0.0	0	0.0	-0.0	0	0.0	-0.0	0	0.0	-0.0
GO:0004370	MF	glycerol kinase activity	0	0.0	-0.0	0	0.0	-0.0	0	0.0	-0.0	0	0.0	-0.0	0	0.0	-0.0	0	0.0	-0.0	0	0.0	-0.0	1	3.038807042759612	0.0895695886674709	0	0.0	-0.0	0	0.0	-0.0	0	0.0	-0.0	0	0.0	-0.0
GO:0004372	MF	glycine hydroxymethyltransferase activity	0	0.0	-0.0	0	0.0	-0.0	0	0.0	-0.0	0	0.0	-0.0	0	0.0	-0.0	0	0.0	-0.0	0	0.0	-0.0	1	2.2791052820697093	0.03278384673179338	1	2.2507984386089426	0.03095138212453836	0	0.0	-0.0	0	0.0	-0.0	0	0.0	-0.0
GO:0004373	MF	glycogen (starch) synthase activity	0	0.0	-0.0	0	0.0	-0.0	0	0.0	-0.0	0	0.0	-0.0	0	0.0	-0.0	0	0.0	-0.0	0	0.0	-0.0	0	0.0	-0.0	0	0.0	-0.0	0	0.0	-0.0	0	0.0	-0.0	0	0.0	-0.0
GO:0004376	MF	glycolipid mannosyltransferase activity	0	0.0	-0.0	2	6.687137585661572	0.4480597590725538	0	0.0	-0.0	0	0.0	-0.0	1	6.104667949951877	0.06374013167673485	0	0.0	-0.0	2	5.274636174636175	0.4193993214704929	1	2.2791052820697093	0.03278384673179338	1	2.2507984386089426	0.03095138212453836	2	5.330042016806724	0.43167605668027514	0	0.0	-0.0	0	0.0	-0.0
GO:0004377	MF	GDP-Man:Man3GlcNAc2-PP-Dol alpha-1,2-mannosyltransferase activity	0	0.0	-0.0	1	4.458091723774381	0.12363948245899446	0	0.0	-0.0	0	0.0	-0.0	1	8.139557266602504	0.12090883010852489	0	0.0	-0.0	1	3.516424116424117	0.11935498231795091	1	3.038807042759612	0.0895695886674709	1	3.0010645848119233	0.08637169704760861	1	3.5533613445378154	0.12228166146289465	0	0.0	-0.0	0	0.0	-0.0
GO:0004382	MF	GDP phosphatase activity	0	0.0	-0.0	0	0.0	-0.0	0	0.0	-0.0	0	0.0	-0.0	0	0.0	-0.0	0	0.0	-0.0	0	0.0	-0.0	0	0.0	-0.0	0	0.0	-0.0	0	0.0	-0.0	0	0.0	-0.0	0	0.0	-0.0
GO:0004383	MF	guanylate cyclase activity	0	0.0	-0.0	0	0.0	-0.0	0	0.0	-0.0	0	0.0	-0.0	1	4.883734359961502	0.019751493255404737	0	0.0	-0.0	1	2.10985446985447	0.026435312389500247	0	0.0	-0.0	0	0.0	-0.0	2	4.2640336134453785	0.346009832907409	0	0.0	-0.0	0	0.0	-0.0
GO:0004385	MF	guanylate kinase activity	0	0.0	-0.0	0	0.0	-0.0	1	7.864538127712337	0.17927297248184132	0	0.0	-0.0	0	0.0	-0.0	0	0.0	-0.0	0	0.0	-0.0	1	4.558210564139419	0.1730373202841411	1	4.501596877217885	0.16666717005889728	0	0.0	-0.0	0	0.0	-0.0	0	0.0	-0.0
GO:0004386	MF	helicase activity	1	1.279167086820611	-0.0	10	0.6338519038541773	0.19529645227186584	8	0.5963630807743953	0.10919892008015179	0	0.0	-0.0	11	1.2730113260563154	-0.0	2	0.38171970209884903	-0.0	12	0.5999586170202285	0.3496665632708107	18	0.777704172080659	0.06473984474647979	16	0.6827066354074518	0.28597477255000925	11	0.5557389780556773	0.5085814719040462	3	0.5541092449822002	-0.0	12	1.3995154936310856	-0.0
GO:0004392	MF	heme oxygenase (decyclizing) activity	0	0.0	-0.0	0	0.0	-0.0	0	0.0	-0.0	0	0.0	-0.0	0	0.0	-0.0	0	0.0	-0.0	0	0.0	-0.0	0	0.0	-0.0	0	0.0	-0.0	0	0.0	-0.0	0	0.0	-0.0	0	0.0	-0.0
GO:0004396	MF	hexokinase activity	0	0.0	-0.0	4	8.916183447548763	1.8494755015564732	0	0.0	-0.0	1	13.552884615384615	-0.0	1	4.069778633301252	-0.0	1	6.711904761904762	0.019476114205537097	3	5.274636174636175	0.7724913376557848	0	0.0	-0.0	0	0.0	-0.0	4	7.106722689075631	1.6352288377718065	0	0.0	-0.0	1	4.101357904946654	-0.0
GO:0004399	MF	histidinol dehydrogenase activity	0	0.0	-0.0	0	0.0	-0.0	0	0.0	-0.0	0	0.0	-0.0	0	0.0	-0.0	0	0.0	-0.0	0	0.0	-0.0	0	0.0	-0.0	0	0.0	-0.0	0	0.0	-0.0	0	0.0	-0.0	0	0.0	-0.0
GO:0004400	MF	histidinol-phosphate transaminase activity	0	0.0	-0.0	0	0.0	-0.0	1	7.864538127712337	0.17927297248184132	0	0.0	-0.0	0	0.0	-0.0	0	0.0	-0.0	0	0.0	-0.0	1	4.558210564139419	0.1730373202841411	1	4.501596877217885	0.16666717005889728	0	0.0	-0.0	0	0.0	-0.0	0	0.0	-0.0
GO:0004401	MF	histidinol-phosphatase activity	0	0.0	-0.0	0	0.0	-0.0	0	0.0	-0.0	0	0.0	-0.0	0	0.0	-0.0	0	0.0	-0.0	0	0.0	-0.0	1	9.116421128278837	0.31918487611286567	1	9.00319375443577	0.31509305676493615	0	0.0	-0.0	1	38.97235023041475	0.32033498871041954	0	0.0	-0.0
GO:0004402	MF	histone acetyltransferase activity	0	0.0	-0.0	0	0.0	-0.0	2	1.8504795594617263	-0.0	0	0.0	-0.0	0	0.0	-0.0	0	0.0	-0.0	2	1.2410908646202765	-0.0	1	0.5362600663693433	-0.0	1	0.5295996326138689	-0.0	1	0.6270637666831439	-0.0	0	0.0	-0.0	0	0.0	-0.0
GO:0004407	MF	histone deacetylase activity	0	0.0	-0.0	0	0.0	-0.0	1	3.9322690638561686	0.049987707368913815	0	0.0	-0.0	1	6.104667949951877	0.06374013167673485	1	10.067857142857143	0.08457961510962507	0	0.0	-0.0	0	0.0	-0.0	1	2.2507984386089426	0.03095138212453836	0	0.0	-0.0	1	9.743087557603687	0.07273260244496664	1	6.152036857419981	0.08489961620815825
GO:0004411	MF	homogentisate 1,2-dioxygenase activity	0	0.0	-0.0	0	0.0	-0.0	0	0.0	-0.0	0	0.0	-0.0	0	0.0	-0.0	0	0.0	-0.0	0	0.0	-0.0	0	0.0	-0.0	0	0.0	-0.0	0	0.0	-0.0	0	0.0	-0.0	0	0.0	-0.0
GO:0004412	MF	homoserine dehydrogenase activity	0	0.0	-0.0	1	13.374275171323143	0.32901781829365784	0	0.0	-0.0	0	0.0	-0.0	0	0.0	-0.0	1	40.27142857142857	0.2862166939190278	1	10.54927234927235	0.3264909146820516	0	0.0	-0.0	0	0.0	-0.0	1	10.660084033613447	0.346009832907409	0	0.0	-0.0	0	0.0	-0.0
GO:0004413	MF	homoserine kinase activity	0	0.0	-0.0	0	0.0	-0.0	0	0.0	-0.0	0	0.0	-0.0	0	0.0	-0.0	0	0.0	-0.0	1	10.54927234927235	0.3264909146820516	0	0.0	-0.0	0	0.0	-0.0	1	10.660084033613447	0.346009832907409	0	0.0	-0.0	0	0.0	-0.0
GO:0004416	MF	hydroxyacylglutathione hydrolase activity	0	0.0	-0.0	1	13.374275171323143	0.32901781829365784	0	0.0	-0.0	0	0.0	-0.0	0	0.0	-0.0	0	0.0	-0.0	1	10.54927234927235	0.3264909146820516	0	0.0	-0.0	0	0.0	-0.0	1	10.660084033613447	0.346009832907409	0	0.0	-0.0	0	0.0	-0.0
GO:0004417	MF	hydroxyethylthiazole kinase activity	0	0.0	-0.0	1	13.374275171323143	0.32901781829365784	0	0.0	-0.0	0	0.0	-0.0	1	24.41867179980751	0.3797515096515482	0	0.0	-0.0	1	10.54927234927235	0.3264909146820516	0	0.0	-0.0	0	0.0	-0.0	1	10.660084033613447	0.346009832907409	0	0.0	-0.0	1	24.608147429679924	0.36515978467564725
GO:0004418	MF	hydroxymethylbilane synthase activity	0	0.0	-0.0	0	0.0	-0.0	0	0.0	-0.0	0	0.0	-0.0	0	0.0	-0.0	0	0.0	-0.0	3	10.54927234927235	1.7079120504265821	0	0.0	-0.0	0	0.0	-0.0	3	10.660084033613446	1.695322534603303	0	0.0	-0.0	0	0.0	-0.0
GO:0004419	MF	hydroxymethylglutaryl-CoA lyase activity	0	0.0	-0.0	0	0.0	-0.0	0	0.0	-0.0	0	0.0	-0.0	0	0.0	-0.0	0	0.0	-0.0	0	0.0	-0.0	0	0.0	-0.0	0	0.0	-0.0	0	0.0	-0.0	0	0.0	-0.0	0	0.0	-0.0
GO:0004420	MF	hydroxymethylglutaryl-CoA reductase (NADPH) activity	0	0.0	-0.0	0	0.0	-0.0	0	0.0	-0.0	0	0.0	-0.0	0	0.0	-0.0	0	0.0	-0.0	0	0.0	-0.0	0	0.0	-0.0	0	0.0	-0.0	0	0.0	-0.0	0	0.0	-0.0	0	0.0	-0.0
GO:0004421	MF	hydroxymethylglutaryl-CoA synthase activity	0	0.0	-0.0	0	0.0	-0.0	0	0.0	-0.0	0	0.0	-0.0	0	0.0	-0.0	0	0.0	-0.0	0	0.0	-0.0	0	0.0	-0.0	0	0.0	-0.0	0	0.0	-0.0	1	38.97235023041475	0.32033498871041954	0	0.0	-0.0
GO:0004424	MF	imidazoleglycerol-phosphate dehydratase activity	0	0.0	-0.0	0	0.0	-0.0	0	0.0	-0.0	0	0.0	-0.0	0	0.0	-0.0	0	0.0	-0.0	1	10.54927234927235	0.3264909146820516	0	0.0	-0.0	0	0.0	-0.0	1	10.660084033613447	0.346009832907409	0	0.0	-0.0	0	0.0	-0.0
GO:0004425	MF	indole-3-glycerol-phosphate synthase activity	0	0.0	-0.0	1	13.374275171323143	0.32901781829365784	0	0.0	-0.0	0	0.0	-0.0	0	0.0	-0.0	0	0.0	-0.0	0	0.0	-0.0	0	0.0	-0.0	0	0.0	-0.0	1	10.660084033613447	0.346009832907409	0	0.0	-0.0	0	0.0	-0.0
GO:0004427	MF	inorganic diphosphate phosphatase activity	0	0.0	-0.0	0	0.0	-0.0	1	2.6215127092374457	-0.0	1	13.552884615384615	-0.0	1	4.069778633301252	-0.0	0	0.0	-0.0	0	0.0	-0.0	2	3.038807042759612	0.25975498924087853	2	3.0010645848119233	0.2544500702270808	0	0.0	-0.0	0	0.0	-0.0	0	0.0	-0.0
GO:0004430	MF	1-phosphatidylinositol 4-kinase activity	0	0.0	-0.0	1	6.687137585661572	0.20209962075651006	0	0.0	-0.0	0	0.0	-0.0	1	12.209335899903754	0.20621585972919146	0	0.0	-0.0	1	5.274636174636175	0.19691082433281537	0	0.0	-0.0	0	0.0	-0.0	1	5.330042016806724	0.20785496227014297	0	0.0	-0.0	1	12.304073714839962	0.2300862766236472
GO:0004438	MF	phosphatidylinositol-3-phosphate phosphatase activity	0	0.0	-0.0	0	0.0	-0.0	0	0.0	-0.0	0	0.0	-0.0	0	0.0	-0.0	0	0.0	-0.0	0	0.0	-0.0	0	0.0	-0.0	0	0.0	-0.0	0	0.0	-0.0	0	0.0	-0.0	0	0.0	-0.0
GO:0004439	MF	phosphatidylinositol-4,5-bisphosphate 5-phosphatase activity	0	0.0	-0.0	1	1.3374275171323142	-0.0	2	3.145815251084935	0.16672291858522564	0	0.0	-0.0	1	2.441867179980751	-0.0	1	4.027142857142858	-0.0	1	1.054927234927235	-0.0	3	2.7349263384836506	0.31918487611286567	2	1.8006387508871542	0.07920729615350429	1	1.0660084033613446	-0.0	0	0.0	-0.0	0	0.0	-0.0
GO:0004445	MF	inositol-polyphosphate 5-phosphatase activity	0	0.0	-0.0	0	0.0	-0.0	0	0.0	-0.0	0	0.0	-0.0	0	0.0	-0.0	1	13.423809523809524	0.12731121569956985	0	0.0	-0.0	0	0.0	-0.0	0	0.0	-0.0	0	0.0	-0.0	0	0.0	-0.0	0	0.0	-0.0
GO:0004448	MF	isocitrate dehydrogenase [NAD(P)+] activity	0	0.0	-0.0	1	6.687137585661572	0.20209962075651006	0	0.0	-0.0	0	0.0	-0.0	0	0.0	-0.0	0	0.0	-0.0	0	0.0	-0.0	0	0.0	-0.0	1	4.501596877217885	0.16666717005889728	1	5.330042016806724	0.20785496227014297	0	0.0	-0.0	0	0.0	-0.0
GO:0004449	MF	isocitrate dehydrogenase (NAD+) activity	0	0.0	-0.0	1	13.374275171323143	0.32901781829365784	0	0.0	-0.0	0	0.0	-0.0	0	0.0	-0.0	0	0.0	-0.0	0	0.0	-0.0	0	0.0	-0.0	0	0.0	-0.0	1	10.660084033613447	0.346009832907409	0	0.0	-0.0	0	0.0	-0.0
GO:0004450	MF	isocitrate dehydrogenase (NADP+) activity	0	0.0	-0.0	0	0.0	-0.0	0	0.0	-0.0	0	0.0	-0.0	0	0.0	-0.0	0	0.0	-0.0	0	0.0	-0.0	0	0.0	-0.0	1	9.00319375443577	0.31509305676493615	0	0.0	-0.0	0	0.0	-0.0	0	0.0	-0.0
GO:0004452	MF	isopentenyl-diphosphate delta-isomerase activity	0	0.0	-0.0	0	0.0	-0.0	0	0.0	-0.0	0	0.0	-0.0	0	0.0	-0.0	0	0.0	-0.0	0	0.0	-0.0	1	4.558210564139419	0.1730373202841411	0	0.0	-0.0	0	0.0	-0.0	0	0.0	-0.0	0	0.0	-0.0
GO:0004457	MF	lactate dehydrogenase activity	0	0.0	-0.0	1	6.687137585661572	0.20209962075651006	0	0.0	-0.0	0	0.0	-0.0	0	0.0	-0.0	0	0.0	-0.0	1	5.274636174636175	0.19691082433281537	0	0.0	-0.0	0	0.0	-0.0	1	5.330042016806724	0.20785496227014297	0	0.0	-0.0	0	0.0	-0.0
GO:0004458	MF	D-lactate dehydrogenase (cytochrome) activity	0	0.0	-0.0	1	6.687137585661572	0.20209962075651006	0	0.0	-0.0	0	0.0	-0.0	0	0.0	-0.0	0	0.0	-0.0	1	5.274636174636175	0.19691082433281537	0	0.0	-0.0	0	0.0	-0.0	1	5.330042016806724	0.20785496227014297	0	0.0	-0.0	0	0.0	-0.0
GO:0004462	MF	lactoylglutathione lyase activity	1	89.96808510638297	-0.0	0	0.0	-0.0	1	5.2430254184748915	0.10115010449141237	0	0.0	-0.0	0	0.0	-0.0	1	13.423809523809524	0.12731121569956985	0	0.0	-0.0	1	3.038807042759612	0.0895695886674709	1	3.0010645848119233	0.08637169704760861	0	0.0	-0.0	1	12.990783410138249	0.1150775995919533	1	8.202715809893308	0.13688520721914937
GO:0004467	MF	long-chain fatty acid-CoA ligase activity	0	0.0	-0.0	0	0.0	-0.0	0	0.0	-0.0	0	0.0	-0.0	0	0.0	-0.0	0	0.0	-0.0	0	0.0	-0.0	1	1.519403521379806	-0.0	0	0.0	-0.0	0	0.0	-0.0	0	0.0	-0.0	0	0.0	-0.0
GO:0004470	MF	malic enzyme activity	0	0.0	-0.0	2	6.687137585661572	0.4480597590725538	0	0.0	-0.0	0	0.0	-0.0	0	0.0	-0.0	0	0.0	-0.0	2	5.274636174636175	0.4193993214704929	1	2.2791052820697093	0.03278384673179338	0	0.0	-0.0	2	5.330042016806724	0.43167605668027514	0	0.0	-0.0	0	0.0	-0.0
GO:0004471	MF	malate dehydrogenase (decarboxylating) (NAD+) activity	0	0.0	-0.0	1	13.374275171323143	0.32901781829365784	0	0.0	-0.0	0	0.0	-0.0	0	0.0	-0.0	0	0.0	-0.0	0	0.0	-0.0	1	9.116421128278837	0.31918487611286567	0	0.0	-0.0	0	0.0	-0.0	0	0.0	-0.0	0	0.0	-0.0
GO:0004473	MF	malate dehydrogenase (decarboxylating) (NADP+) activity	0	0.0	-0.0	1	4.458091723774381	0.12363948245899446	0	0.0	-0.0	0	0.0	-0.0	0	0.0	-0.0	0	0.0	-0.0	2	7.032848232848234	0.604539659162899	0	0.0	-0.0	0	0.0	-0.0	2	7.106722689075631	0.5928670806791121	0	0.0	-0.0	0	0.0	-0.0
GO:0004475	MF	mannose-1-phosphate guanylyltransferase (GTP) activity	0	0.0	-0.0	0	0.0	-0.0	0	0.0	-0.0	0	0.0	-0.0	0	0.0	-0.0	0	0.0	-0.0	1	5.274636174636175	0.19691082433281537	0	0.0	-0.0	1	4.501596877217885	0.16666717005889728	1	5.330042016806724	0.20785496227014297	0	0.0	-0.0	0	0.0	-0.0
GO:0004476	MF	mannose-6-phosphate isomerase activity	0	0.0	-0.0	0	0.0	-0.0	1	7.864538127712337	0.17927297248184132	0	0.0	-0.0	0	0.0	-0.0	1	20.135714285714286	0.1828748015022606	0	0.0	-0.0	1	4.558210564139419	0.1730373202841411	2	9.00319375443577	0.8768924261163983	0	0.0	-0.0	0	0.0	-0.0	0	0.0	-0.0
GO:0004477	MF	methenyltetrahydrofolate cyclohydrolase activity	0	0.0	-0.0	1	3.343568792830786	0.0684825857204683	2	7.864538127712337	0.5316319506807906	0	0.0	-0.0	1	6.104667949951877	0.06374013167673485	0	0.0	-0.0	1	2.6373180873180875	0.06516030050811258	2	4.558210564139419	0.389859710574971	1	2.2507984386089426	0.03095138212453836	2	5.330042016806724	0.43167605668027514	0	0.0	-0.0	1	6.152036857419981	0.08489961620815825
GO:0004478	MF	methionine adenosyltransferase activity	0	0.0	-0.0	0	0.0	-0.0	0	0.0	-0.0	0	0.0	-0.0	0	0.0	-0.0	0	0.0	-0.0	1	5.274636174636175	0.19691082433281537	0	0.0	-0.0	0	0.0	-0.0	1	5.330042016806724	0.20785496227014297	1	19.486175115207374	0.18636032164306526	0	0.0	-0.0
GO:0004482	MF	mRNA 5'-cap (guanine-N7-)-methyltransferase activity	0	0.0	-0.0	0	0.0	-0.0	1	7.864538127712337	0.17927297248184132	0	0.0	-0.0	0	0.0	-0.0	0	0.0	-0.0	0	0.0	-0.0	0	0.0	-0.0	0	0.0	-0.0	0	0.0	-0.0	0	0.0	-0.0	0	0.0	-0.0
GO:0004484	MF	mRNA guanylyltransferase activity	0	0.0	-0.0	0	0.0	-0.0	0	0.0	-0.0	0	0.0	-0.0	0	0.0	-0.0	0	0.0	-0.0	0	0.0	-0.0	0	0.0	-0.0	0	0.0	-0.0	0	0.0	-0.0	0	0.0	-0.0	0	0.0	-0.0
GO:0004486	MF	methylenetetrahydrofolate dehydrogenase [NAD(P)+] activity	0	0.0	-0.0	1	3.343568792830786	0.0684825857204683	2	7.864538127712337	0.5316319506807906	0	0.0	-0.0	1	6.104667949951877	0.06374013167673485	0	0.0	-0.0	1	2.6373180873180875	0.06516030050811258	2	4.558210564139419	0.389859710574971	1	2.2507984386089426	0.03095138212453836	2	5.330042016806724	0.43167605668027514	0	0.0	-0.0	1	6.152036857419981	0.08489961620815825
GO:0004488	MF	methylenetetrahydrofolate dehydrogenase (NADP+) activity	0	0.0	-0.0	1	3.343568792830786	0.0684825857204683	2	7.864538127712337	0.5316319506807906	0	0.0	-0.0	1	6.104667949951877	0.06374013167673485	0	0.0	-0.0	1	2.6373180873180875	0.06516030050811258	2	4.558210564139419	0.389859710574971	1	2.2507984386089426	0.03095138212453836	2	5.330042016806724	0.43167605668027514	0	0.0	-0.0	1	6.152036857419981	0.08489961620815825
GO:0004489	MF	methylenetetrahydrofolate reductase (NAD(P)H) activity	0	0.0	-0.0	0	0.0	-0.0	0	0.0	-0.0	0	0.0	-0.0	0	0.0	-0.0	0	0.0	-0.0	0	0.0	-0.0	1	9.116421128278837	0.31918487611286567	1	9.00319375443577	0.31509305676493615	0	0.0	-0.0	0	0.0	-0.0	0	0.0	-0.0
GO:0004496	MF	mevalonate kinase activity	0	0.0	-0.0	0	0.0	-0.0	0	0.0	-0.0	0	0.0	-0.0	0	0.0	-0.0	0	0.0	-0.0	0	0.0	-0.0	0	0.0	-0.0	0	0.0	-0.0	0	0.0	-0.0	0	0.0	-0.0	0	0.0	-0.0
GO:0004497	MF	monooxygenase activity	1	2.998936170212766	-0.0	16	2.3776489193463366	1.5530893387806841	6	1.0486050836949783	-0.0	6	5.421153846153847	1.1752063171485794	6	1.6279114533205006	0.019751493255404737	2	0.894920634920635	-0.0	14	1.640997920997921	0.3264909146820516	11	1.1142292490118577	-0.0	12	1.2004258339247693	-0.0	19	2.2504621848739497	1.7340576785479604	1	0.43302611367127497	-0.0	9	2.4608147429679925	0.6116692768978923
GO:0004499	MF	N,N-dimethylaniline monooxygenase activity	0	0.0	-0.0	0	0.0	-0.0	0	0.0	-0.0	0	0.0	-0.0	0	0.0	-0.0	0	0.0	-0.0	0	0.0	-0.0	0	0.0	-0.0	0	0.0	-0.0	1	10.660084033613447	0.346009832907409	0	0.0	-0.0	0	0.0	-0.0
GO:0004512	MF	inositol-3-phosphate synthase activity	0	0.0	-0.0	0	0.0	-0.0	0	0.0	-0.0	0	0.0	-0.0	0	0.0	-0.0	0	0.0	-0.0	0	0.0	-0.0	1	4.558210564139419	0.1730373202841411	1	4.501596877217885	0.16666717005889728	0	0.0	-0.0	0	0.0	-0.0	0	0.0	-0.0
GO:0004514	MF	nicotinate-nucleotide diphosphorylase (carboxylating) activity	0	0.0	-0.0	0	0.0	-0.0	0	0.0	-0.0	0	0.0	-0.0	0	0.0	-0.0	0	0.0	-0.0	0	0.0	-0.0	0	0.0	-0.0	0	0.0	-0.0	0	0.0	-0.0	0	0.0	-0.0	0	0.0	-0.0
GO:0004516	MF	nicotinate phosphoribosyltransferase activity	0	0.0	-0.0	0	0.0	-0.0	0	0.0	-0.0	0	0.0	-0.0	0	0.0	-0.0	0	0.0	-0.0	0	0.0	-0.0	0	0.0	-0.0	0	0.0	-0.0	0	0.0	-0.0	0	0.0	-0.0	0	0.0	-0.0
GO:0004518	MF	nuclease activity	1	0.6162197610026231	-0.0	32	0.9771159942519191	-0.0	61	2.190579113198414	5.965636383642467	7	1.2995916754478398	-0.0	46	2.5645180429021583	5.866115583482139	9	0.827495107632094	-0.0	47	1.1319995443283115	0.028491980513506245	101	2.1021884336898684	10.32366682736893	100	2.055523688227345	9.738162030983885	35	0.8518331990330379	0.0318579477620987	10	0.8897796856259075	-0.0	32	1.7978555199766155	1.2365679499550064
GO:0004519	MF	endonuclease activity	1	0.7084101189478975	-0.0	24	0.8424740265400404	-0.0	54	2.229317894469639	5.435791442532893	6	1.280587522713507	-0.0	39	2.49954908187006	4.490833126108055	6	0.6341957255343083	-0.0	39	1.079846775909768	-0.0	93	2.225268149422393	10.984001572375734	88	2.0794778225468447	8.764574022041389	29	0.8113974723747767	0.12228166146289465	6	0.6137377989041692	-0.0	28	1.8084727769843514	1.0744901685224806
GO:0004520	MF	DNA endonuclease activity	0	0.0	-0.0	2	1.5734441378027226	-0.0	4	3.7009591189234525	0.5408748424237445	0	0.0	-0.0	0	0.0	-0.0	1	2.36890756302521	-0.0	3	1.8616362969304145	0.1442272956065574	2	1.0725201327386866	-0.0	5	2.647998163069344	0.5993875123490712	2	1.2541275333662878	-0.0	1	2.2924911900243967	-0.0	0	0.0	-0.0
GO:0004521	MF	RNA endonuclease activity	0	0.0	-0.0	3	1.2538382973115447	-0.0	3	1.4746008989460633	-0.0	1	2.5411658653846154	-0.0	3	2.289250481231954	0.06374013167673485	1	1.2584821428571429	-0.0	9	2.9669828482328486	1.3658988489117296	7	1.9942171218109956	0.31918487611286567	7	1.969448633782825	0.3238780452886559	3	0.9993828781512606	-0.0	0	0.0	-0.0	3	2.307013821532493	0.08636970093538783
GO:0004523	MF	RNA-DNA hybrid ribonuclease activity	0	0.0	-0.0	0	0.0	-0.0	0	0.0	-0.0	0	0.0	-0.0	0	0.0	-0.0	0	0.0	-0.0	1	5.274636174636175	0.19691082433281537	1	4.558210564139419	0.1730373202841411	0	0.0	-0.0	0	0.0	-0.0	0	0.0	-0.0	0	0.0	-0.0
GO:0004525	MF	ribonuclease III activity	0	0.0	-0.0	1	1.9106107387604492	-0.0	0	0.0	-0.0	1	11.616758241758243	-0.0	2	6.976763371373575	0.3912834579984746	1	5.753061224489796	-0.0	3	4.521116721116722	0.6225103578765129	2	2.6046917509368104	0.1774992678663984	2	2.572341072695935	0.17280004176530112	1	1.522869147659064	-0.0	0	0.0	-0.0	1	3.5154496328114178	-0.0
GO:0004526	MF	ribonuclease P activity	0	0.0	-0.0	0	0.0	-0.0	0	0.0	-0.0	0	0.0	-0.0	0	0.0	-0.0	0	0.0	-0.0	0	0.0	-0.0	1	3.038807042759612	0.0895695886674709	1	3.0010645848119233	0.08637169704760861	0	0.0	-0.0	0	0.0	-0.0	0	0.0	-0.0
GO:0004527	MF	exonuclease activity	0	0.0	-0.0	6	1.7444706745204097	0.17840861212895864	6	2.051618642011914	0.2959984659810223	1	1.767767558528428	-0.0	7	3.715884839101142	1.0722880689052638	3	2.6263975155279504	0.050889103698621	8	1.8346560607430173	0.3264909146820516	10	1.9818306800606162	0.5776199989977264	12	2.348659240287592	1.2341536300985134	4	0.9269638290098648	-0.0	4	3.388900020036065	0.2711406006551303	3	1.6048791801965168	-0.0
GO:0004528	MF	phosphodiesterase I activity	0	0.0	-0.0	0	0.0	-0.0	1	7.864538127712337	0.17927297248184132	0	0.0	-0.0	0	0.0	-0.0	0	0.0	-0.0	0	0.0	-0.0	1	4.558210564139419	0.1730373202841411	1	4.501596877217885	0.16666717005889728	0	0.0	-0.0	1	19.486175115207374	0.18636032164306526	0	0.0	-0.0
GO:0004529	MF	DNA exonuclease activity	0	0.0	-0.0	0	0.0	-0.0	1	2.2470108936320963	-0.0	0	0.0	-0.0	0	0.0	-0.0	0	0.0	-0.0	0	0.0	-0.0	1	1.3023458754684052	-0.0	1	1.2861705363479674	-0.0	0	0.0	-0.0	0	0.0	-0.0	0	0.0	-0.0
GO:0004532	MF	RNA exonuclease activity	0	0.0	-0.0	4	2.3259608993605463	0.2742690660817024	1	0.683872880670638	-0.0	1	3.535535117056856	-0.0	4	4.246725530401306	0.601032963170012	1	1.7509316770186334	-0.0	6	2.751984091114526	0.6973561709751543	4	1.5854645440484931	0.0753502337804416	5	1.9572160335729933	0.17967989184553088	3	1.3904457435147972	-0.0	1	1.6944500100180324	-0.0	3	3.2097583603930335	0.23464832535134517
GO:0004534	MF	5'-3' RNA exonuclease activity	0	0.0	-0.0	1	4.458091723774381	0.12363948245899446	0	0.0	-0.0	0	0.0	-0.0	1	8.139557266602504	0.12090883010852489	0	0.0	-0.0	1	3.516424116424117	0.11935498231795091	0	0.0	-0.0	0	0.0	-0.0	0	0.0	-0.0	0	0.0	-0.0	0	0.0	-0.0
GO:0004535	MF	poly(A)-specific ribonuclease activity	0	0.0	-0.0	1	3.343568792830786	0.0684825857204683	0	0.0	-0.0	1	20.329326923076923	-0.0	2	12.209335899903754	0.6956162991851675	0	0.0	-0.0	1	2.6373180873180875	0.06516030050811258	0	0.0	-0.0	1	2.2507984386089426	0.03095138212453836	1	2.665021008403362	0.06825597993879702	0	0.0	-0.0	2	12.304073714839962	0.6558805467542433
GO:0004536	MF	DNA nuclease activity	0	0.0	-0.0	2	1.1145229309435953	-0.0	5	3.2768908865468074	0.611364921254135	0	0.0	-0.0	0	0.0	-0.0	1	1.6779761904761905	-0.0	3	1.3186590436590437	-0.0	3	1.1395526410348544	-0.0	6	2.2507984386089426	0.5218141399797688	2	0.8883403361344538	-0.0	1	1.6238479262672811	-0.0	0	0.0	-0.0
GO:0004540	MF	RNA nuclease activity	0	0.0	-0.0	7	1.4403065569117228	0.006512369713818885	6	1.45191473126997	-0.0	2	2.5020710059171596	-0.0	7	2.6297031169023466	0.5452074856456737	3	1.858681318681319	-0.0	15	2.4344474652166963	1.67902409012089	12	1.6830315929130157	0.3533462812142475	14	1.9391494240323197	0.8204883376939415	6	0.9840077569489335	-0.0	2	1.1991492378589153	-0.0	6	2.271521301201224	0.3119660782851476
GO:0004549	MF	tRNA-specific ribonuclease activity	0	0.0	-0.0	0	0.0	-0.0	0	0.0	-0.0	0	0.0	-0.0	0	0.0	-0.0	0	0.0	-0.0	0	0.0	-0.0	2	4.558210564139419	0.389859710574971	1	2.2507984386089426	0.03095138212453836	0	0.0	-0.0	0	0.0	-0.0	0	0.0	-0.0
GO:0004550	MF	nucleoside diphosphate kinase activity	1	53.98085106382979	-0.0	0	0.0	-0.0	1	3.145815251084935	0.0057340323575091395	0	0.0	-0.0	0	0.0	-0.0	0	0.0	-0.0	1	2.10985446985447	0.026435312389500247	1	1.8232842256557673	-0.0	2	3.6012775017743084	0.31509305676493615	0	0.0	-0.0	0	0.0	-0.0	0	0.0	-0.0
GO:0004551	MF	dinucleotide phosphatase activity	0	0.0	-0.0	0	0.0	-0.0	0	0.0	-0.0	0	0.0	-0.0	0	0.0	-0.0	0	0.0	-0.0	0	0.0	-0.0	0	0.0	-0.0	0	0.0	-0.0	1	3.5533613445378154	0.12228166146289465	0	0.0	-0.0	0	0.0	-0.0
GO:0004553	MF	hydrolase activity, hydrolyzing O-glycosyl compounds	1	1.6161931456236465	-0.0	26	2.0822224817628845	1.9427507449699597	14	1.3186051950655415	0.0057340323575091395	3	1.4607899585444497	-0.0	7	1.0235371413092966	-0.0	3	0.7234388366124894	-0.0	22	1.3897245011017467	0.28347378649725985	20	1.0917869614705193	-0.0	16	0.8625814375507326	-0.0	19	1.2128239319679968	0.04302843471195271	6	1.4002041998951407	-0.0	8	1.1788334098050264	-0.0
GO:0004555	MF	alpha,alpha-trehalase activity	0	0.0	-0.0	0	0.0	-0.0	0	0.0	-0.0	0	0.0	-0.0	0	0.0	-0.0	0	0.0	-0.0	1	10.54927234927235	0.3264909146820516	0	0.0	-0.0	0	0.0	-0.0	0	0.0	-0.0	0	0.0	-0.0	0	0.0	-0.0
GO:0004556	MF	alpha-amylase activity	0	0.0	-0.0	0	0.0	-0.0	0	0.0	-0.0	0	0.0	-0.0	0	0.0	-0.0	0	0.0	-0.0	0	0.0	-0.0	0	0.0	-0.0	0	0.0	-0.0	0	0.0	-0.0	0	0.0	-0.0	1	12.304073714839962	0.2300862766236472
GO:0004557	MF	alpha-galactosidase activity	0	0.0	-0.0	1	13.374275171323143	0.32901781829365784	0	0.0	-0.0	0	0.0	-0.0	0	0.0	-0.0	0	0.0	-0.0	1	10.54927234927235	0.3264909146820516	0	0.0	-0.0	0	0.0	-0.0	1	10.660084033613447	0.346009832907409	0	0.0	-0.0	0	0.0	-0.0
GO:0004558	MF	alpha-1,4-glucosidase activity	0	0.0	-0.0	0	0.0	-0.0	0	0.0	-0.0	0	0.0	-0.0	0	0.0	-0.0	0	0.0	-0.0	0	0.0	-0.0	0	0.0	-0.0	0	0.0	-0.0	0	0.0	-0.0	1	38.97235023041475	0.32033498871041954	0	0.0	-0.0
GO:0004559	MF	alpha-mannosidase activity	0	0.0	-0.0	1	1.671784396415393	-0.0	1	1.9661345319280843	-0.0	0	0.0	-0.0	1	3.0523339749759386	-0.0	0	0.0	-0.0	3	3.9559771309771317	0.5192772726784532	0	0.0	-0.0	0	0.0	-0.0	2	2.665021008403362	0.20785496227014297	0	0.0	-0.0	0	0.0	-0.0
GO:0004560	MF	alpha-L-fucosidase activity	0	0.0	-0.0	0	0.0	-0.0	1	5.2430254184748915	0.10115010449141237	0	0.0	-0.0	0	0.0	-0.0	0	0.0	-0.0	0	0.0	-0.0	2	6.077614085519224	0.5743007090641111	1	3.0010645848119233	0.08637169704760861	0	0.0	-0.0	0	0.0	-0.0	0	0.0	-0.0
GO:0004563	MF	beta-N-acetylhexosaminidase activity	0	0.0	-0.0	0	0.0	-0.0	0	0.0	-0.0	0	0.0	-0.0	0	0.0	-0.0	0	0.0	-0.0	0	0.0	-0.0	0	0.0	-0.0	1	3.0010645848119233	0.08637169704760861	0	0.0	-0.0	0	0.0	-0.0	0	0.0	-0.0
GO:0004564	MF	beta-fructofuranosidase activity	0	0.0	-0.0	5	7.430152872957302	2.068039269540886	1	1.7476751394916306	-0.0	3	27.105769230769234	1.7760399529264244	2	5.426371511068336	0.31778243435338455	0	0.0	-0.0	4	4.688565488565489	0.9787589475895191	1	1.0129356809198706	-0.0	1	1.0003548616039746	-0.0	4	4.737815126050421	0.9622029897783498	0	0.0	-0.0	2	5.468477206595539	0.3119660782851476
GO:0004565	MF	beta-galactosidase activity	0	0.0	-0.0	4	2.2290458618871907	0.2428628863636084	1	0.6553781773093614	-0.0	0	0.0	-0.0	0	0.0	-0.0	0	0.0	-0.0	1	0.4395530145530146	-0.0	3	1.1395526410348544	-0.0	2	0.7502661462029808	-0.0	1	0.4441701680672269	-0.0	0	0.0	-0.0	0	0.0	-0.0
GO:0004567	MF	beta-mannosidase activity	0	0.0	-0.0	0	0.0	-0.0	0	0.0	-0.0	0	0.0	-0.0	0	0.0	-0.0	2	16.10857142857143	0.5969310284794906	0	0.0	-0.0	1	1.8232842256557673	-0.0	1	1.8006387508871542	-0.0	0	0.0	-0.0	2	15.588940092165899	0.5635279087384512	0	0.0	-0.0
GO:0004568	MF	chitinase activity	0	0.0	-0.0	1	2.6748550342646285	0.023451280674856235	0	0.0	-0.0	0	0.0	-0.0	0	0.0	-0.0	0	0.0	-0.0	1	2.10985446985447	0.026435312389500247	0	0.0	-0.0	0	0.0	-0.0	1	2.1320168067226892	0.029914469769349392	1	7.7944700460829495	0.04068221435741919	0	0.0	-0.0
GO:0004571	MF	mannosyl-oligosaccharide 1,2-alpha-mannosidase activity	0	0.0	-0.0	0	0.0	-0.0	1	3.9322690638561686	0.049987707368913815	0	0.0	-0.0	0	0.0	-0.0	0	0.0	-0.0	1	2.6373180873180875	0.06516030050811258	0	0.0	-0.0	0	0.0	-0.0	0	0.0	-0.0	0	0.0	-0.0	0	0.0	-0.0
GO:0004572	MF	mannosyl-oligosaccharide 1,3-1,6-alpha-mannosidase activity	0	0.0	-0.0	0	0.0	-0.0	0	0.0	-0.0	0	0.0	-0.0	0	0.0	-0.0	0	0.0	-0.0	0	0.0	-0.0	0	0.0	-0.0	0	0.0	-0.0	0	0.0	-0.0	0	0.0	-0.0	0	0.0	-0.0
GO:0004573	MF	Glc3Man9GlcNAc2 oligosaccharide glucosidase activity	0	0.0	-0.0	0	0.0	-0.0	0	0.0	-0.0	0	0.0	-0.0	0	0.0	-0.0	0	0.0	-0.0	0	0.0	-0.0	0	0.0	-0.0	0	0.0	-0.0	0	0.0	-0.0	1	38.97235023041475	0.32033498871041954	0	0.0	-0.0
GO:0004575	MF	sucrose alpha-glucosidase activity	0	0.0	-0.0	4	7.642442955041797	1.5786164018551017	0	0.0	-0.0	3	34.85027472527473	2.0846317340992635	2	6.976763371373575	0.3912834579984746	0	0.0	-0.0	4	6.028155628155629	1.3711134297927843	0	0.0	-0.0	0	0.0	-0.0	4	6.091476590636256	1.3556728357358512	0	0.0	-0.0	1	3.5154496328114178	-0.0
GO:0004576	MF	oligosaccharyl transferase activity	0	0.0	-0.0	1	2.6748550342646285	0.023451280674856235	0	0.0	-0.0	0	0.0	-0.0	0	0.0	-0.0	1	8.054285714285715	0.04794675192090004	1	2.10985446985447	0.026435312389500247	1	1.8232842256557673	-0.0	1	1.8006387508871542	-0.0	1	2.1320168067226892	0.029914469769349392	2	15.588940092165899	0.5635279087384512	0	0.0	-0.0
GO:0004579	MF	dolichyl-diphosphooligosaccharide-protein glycotransferase activity	0	0.0	-0.0	1	2.6748550342646285	0.023451280674856235	0	0.0	-0.0	0	0.0	-0.0	0	0.0	-0.0	1	8.054285714285715	0.04794675192090004	1	2.10985446985447	0.026435312389500247	1	1.8232842256557673	-0.0	1	1.8006387508871542	-0.0	1	2.1320168067226892	0.029914469769349392	2	15.588940092165899	0.5635279087384512	0	0.0	-0.0
GO:0004585	MF	ornithine carbamoyltransferase activity	0	0.0	-0.0	0	0.0	-0.0	0	0.0	-0.0	0	0.0	-0.0	1	24.41867179980751	0.3797515096515482	0	0.0	-0.0	1	10.54927234927235	0.3264909146820516	0	0.0	-0.0	0	0.0	-0.0	1	10.660084033613447	0.346009832907409	0	0.0	-0.0	1	24.608147429679924	0.36515978467564725
GO:0004591	MF	oxoglutarate dehydrogenase (succinyl-transferring) activity	0	0.0	-0.0	1	6.687137585661572	0.20209962075651006	0	0.0	-0.0	0	0.0	-0.0	0	0.0	-0.0	0	0.0	-0.0	0	0.0	-0.0	0	0.0	-0.0	0	0.0	-0.0	0	0.0	-0.0	0	0.0	-0.0	0	0.0	-0.0
GO:0004592	MF	pantoate-beta-alanine ligase activity	0	0.0	-0.0	0	0.0	-0.0	0	0.0	-0.0	0	0.0	-0.0	0	0.0	-0.0	0	0.0	-0.0	0	0.0	-0.0	0	0.0	-0.0	0	0.0	-0.0	0	0.0	-0.0	0	0.0	-0.0	0	0.0	-0.0
GO:0004594	MF	pantothenate kinase activity	0	0.0	-0.0	0	0.0	-0.0	1	7.864538127712337	0.17927297248184132	0	0.0	-0.0	0	0.0	-0.0	0	0.0	-0.0	0	0.0	-0.0	1	4.558210564139419	0.1730373202841411	1	4.501596877217885	0.16666717005889728	0	0.0	-0.0	0	0.0	-0.0	0	0.0	-0.0
GO:0004596	MF	peptide alpha-N-acetyltransferase activity	0	0.0	-0.0	1	2.6748550342646285	0.023451280674856235	0	0.0	-0.0	0	0.0	-0.0	1	4.883734359961502	0.019751493255404737	0	0.0	-0.0	0	0.0	-0.0	0	0.0	-0.0	0	0.0	-0.0	0	0.0	-0.0	0	0.0	-0.0	1	4.921629485935985	0.03384101785192728
GO:0004601	MF	peroxidase activity	1	7.938360450563204	-0.0	3	1.1800831033520418	-0.0	2	0.9252397797308631	-0.0	2	4.783371040723981	-0.0	2	1.4363924588122063	-0.0	1	1.184453781512605	-0.0	4	1.2410908646202765	-0.0	5	1.340650165923358	-0.0	5	1.323999081534672	-0.0	3	0.9405956500247158	-0.0	1	1.1462455950121984	-0.0	3	2.1713071261482284	0.07073560910011822
GO:0004602	MF	glutathione peroxidase activity	0	0.0	-0.0	0	0.0	-0.0	1	7.864538127712337	0.17927297248184132	0	0.0	-0.0	0	0.0	-0.0	1	20.135714285714286	0.1828748015022606	0	0.0	-0.0	1	4.558210564139419	0.1730373202841411	1	4.501596877217885	0.16666717005889728	0	0.0	-0.0	1	19.486175115207374	0.18636032164306526	0	0.0	-0.0
GO:0004604	MF	phosphoadenylyl-sulfate reductase (thioredoxin) activity	1	269.90425531914894	0.0035843817454632916	0	0.0	-0.0	0	0.0	-0.0	0	0.0	-0.0	0	0.0	-0.0	1	40.27142857142857	0.2862166939190278	0	0.0	-0.0	0	0.0	-0.0	0	0.0	-0.0	0	0.0	-0.0	0	0.0	-0.0	0	0.0	-0.0
GO:0004605	MF	phosphatidate cytidylyltransferase activity	0	0.0	-0.0	0	0.0	-0.0	0	0.0	-0.0	0	0.0	-0.0	0	0.0	-0.0	0	0.0	-0.0	0	0.0	-0.0	0	0.0	-0.0	0	0.0	-0.0	0	0.0	-0.0	0	0.0	-0.0	0	0.0	-0.0
GO:0004607	MF	phosphatidylcholine-sterol O-acyltransferase activity	0	0.0	-0.0	0	0.0	-0.0	0	0.0	-0.0	0	0.0	-0.0	0	0.0	-0.0	0	0.0	-0.0	0	0.0	-0.0	0	0.0	-0.0	0	0.0	-0.0	0	0.0	-0.0	0	0.0	-0.0	0	0.0	-0.0
GO:0004609	MF	phosphatidylserine decarboxylase activity	0	0.0	-0.0	0	0.0	-0.0	0	0.0	-0.0	0	0.0	-0.0	0	0.0	-0.0	0	0.0	-0.0	0	0.0	-0.0	0	0.0	-0.0	1	4.501596877217885	0.16666717005889728	0	0.0	-0.0	0	0.0	-0.0	0	0.0	-0.0
GO:0004611	MF	phosphoenolpyruvate carboxykinase activity	1	33.73803191489362	-0.0	1	1.671784396415393	-0.0	1	1.9661345319280843	-0.0	1	10.164663461538462	-0.0	1	3.0523339749759386	-0.0	0	0.0	-0.0	3	3.9559771309771317	0.5192772726784532	2	2.2791052820697093	0.1633038377996603	2	2.2507984386089426	0.15516575525357254	2	2.665021008403362	0.20785496227014297	0	0.0	-0.0	1	3.0760184287099905	-0.0
GO:0004612	MF	phosphoenolpyruvate carboxykinase (ATP) activity	0	0.0	-0.0	0	0.0	-0.0	0	0.0	-0.0	1	81.3173076923077	0.3607738586496924	1	24.41867179980751	0.3797515096515482	0	0.0	-0.0	1	10.54927234927235	0.3264909146820516	0	0.0	-0.0	0	0.0	-0.0	1	10.660084033613447	0.346009832907409	0	0.0	-0.0	1	24.608147429679924	0.36515978467564725
GO:0004614	MF	phosphoglucomutase activity	0	0.0	-0.0	0	0.0	-0.0	0	0.0	-0.0	0	0.0	-0.0	0	0.0	-0.0	0	0.0	-0.0	0	0.0	-0.0	1	2.2791052820697093	0.03278384673179338	1	2.2507984386089426	0.03095138212453836	0	0.0	-0.0	1	9.743087557603687	0.07273260244496664	0	0.0	-0.0
GO:0004615	MF	phosphomannomutase activity	0	0.0	-0.0	0	0.0	-0.0	0	0.0	-0.0	0	0.0	-0.0	0	0.0	-0.0	0	0.0	-0.0	0	0.0	-0.0	0	0.0	-0.0	0	0.0	-0.0	0	0.0	-0.0	0	0.0	-0.0	0	0.0	-0.0
GO:0004616	MF	phosphogluconate dehydrogenase (decarboxylating) activity	0	0.0	-0.0	1	13.374275171323143	0.32901781829365784	0	0.0	-0.0	0	0.0	-0.0	0	0.0	-0.0	0	0.0	-0.0	0	0.0	-0.0	0	0.0	-0.0	0	0.0	-0.0	0	0.0	-0.0	0	0.0	-0.0	0	0.0	-0.0
GO:0004618	MF	phosphoglycerate kinase activity	0	0.0	-0.0	0	0.0	-0.0	1	7.864538127712337	0.17927297248184132	0	0.0	-0.0	0	0.0	-0.0	0	0.0	-0.0	0	0.0	-0.0	1	4.558210564139419	0.1730373202841411	1	4.501596877217885	0.16666717005889728	0	0.0	-0.0	0	0.0	-0.0	0	0.0	-0.0
GO:0004620	MF	phospholipase activity	0	0.0	-0.0	3	1.4329580540703368	-0.0	5	2.8087636170401207	0.451527790309079	0	0.0	-0.0	1	0.8720954214216968	-0.0	0	0.0	-0.0	2	0.7535194535194536	-0.0	7	2.2791052820697093	0.5950283914036518	8	2.572341072695935	0.9351074488867464	1	0.380717286914766	-0.0	0	0.0	-0.0	1	0.8788624082028544	-0.0
GO:0004622	MF	lysophospholipase activity	0	0.0	-0.0	0	0.0	-0.0	0	0.0	-0.0	0	0.0	-0.0	0	0.0	-0.0	0	0.0	-0.0	0	0.0	-0.0	1	9.116421128278837	0.31918487611286567	1	9.00319375443577	0.31509305676493615	0	0.0	-0.0	0	0.0	-0.0	0	0.0	-0.0
GO:0004623	MF	phospholipase A2 activity	0	0.0	-0.0	1	2.6748550342646285	0.023451280674856235	0	0.0	-0.0	0	0.0	-0.0	1	4.883734359961502	0.019751493255404737	0	0.0	-0.0	1	2.10985446985447	0.026435312389500247	1	1.8232842256557673	-0.0	1	1.8006387508871542	-0.0	0	0.0	-0.0	0	0.0	-0.0	1	4.921629485935985	0.03384101785192728
GO:0004629	MF	phospholipase C activity	0	0.0	-0.0	0	0.0	-0.0	2	7.864538127712337	0.5316319506807906	0	0.0	-0.0	0	0.0	-0.0	0	0.0	-0.0	0	0.0	-0.0	2	4.558210564139419	0.389859710574971	2	4.501596877217885	0.4117056127387796	0	0.0	-0.0	0	0.0	-0.0	0	0.0	-0.0
GO:0004630	MF	phospholipase D activity	0	0.0	-0.0	0	0.0	-0.0	2	5.2430254184748915	0.3184799700664182	0	0.0	-0.0	0	0.0	-0.0	0	0.0	-0.0	0	0.0	-0.0	2	3.038807042759612	0.25975498924087853	2	3.0010645848119233	0.2544500702270808	0	0.0	-0.0	0	0.0	-0.0	0	0.0	-0.0
GO:0004631	MF	phosphomevalonate kinase activity	0	0.0	-0.0	1	13.374275171323143	0.32901781829365784	0	0.0	-0.0	0	0.0	-0.0	0	0.0	-0.0	0	0.0	-0.0	0	0.0	-0.0	1	9.116421128278837	0.31918487611286567	0	0.0	-0.0	0	0.0	-0.0	0	0.0	-0.0	0	0.0	-0.0
GO:0004632	MF	phosphopantothenate--cysteine ligase activity	0	0.0	-0.0	0	0.0	-0.0	0	0.0	-0.0	0	0.0	-0.0	0	0.0	-0.0	0	0.0	-0.0	0	0.0	-0.0	0	0.0	-0.0	0	0.0	-0.0	0	0.0	-0.0	0	0.0	-0.0	0	0.0	-0.0
GO:0004633	MF	phosphopantothenoylcysteine decarboxylase activity	0	0.0	-0.0	0	0.0	-0.0	1	7.864538127712337	0.17927297248184132	0	0.0	-0.0	0	0.0	-0.0	0	0.0	-0.0	0	0.0	-0.0	1	4.558210564139419	0.1730373202841411	1	4.501596877217885	0.16666717005889728	0	0.0	-0.0	1	19.486175115207374	0.18636032164306526	0	0.0	-0.0
GO:0004634	MF	phosphopyruvate hydratase activity	0	0.0	-0.0	0	0.0	-0.0	0	0.0	-0.0	0	0.0	-0.0	1	6.104667949951877	0.06374013167673485	0	0.0	-0.0	1	2.6373180873180875	0.06516030050811258	1	2.2791052820697093	0.03278384673179338	1	2.2507984386089426	0.03095138212453836	1	2.665021008403362	0.06825597993879702	0	0.0	-0.0	0	0.0	-0.0
GO:0004635	MF	phosphoribosyl-AMP cyclohydrolase activity	0	0.0	-0.0	1	13.374275171323143	0.32901781829365784	0	0.0	-0.0	0	0.0	-0.0	0	0.0	-0.0	0	0.0	-0.0	0	0.0	-0.0	0	0.0	-0.0	0	0.0	-0.0	0	0.0	-0.0	0	0.0	-0.0	0	0.0	-0.0
GO:0004636	MF	phosphoribosyl-ATP diphosphatase activity	0	0.0	-0.0	1	13.374275171323143	0.32901781829365784	0	0.0	-0.0	0	0.0	-0.0	0	0.0	-0.0	0	0.0	-0.0	0	0.0	-0.0	0	0.0	-0.0	0	0.0	-0.0	0	0.0	-0.0	0	0.0	-0.0	0	0.0	-0.0
GO:0004640	MF	phosphoribosylanthranilate isomerase activity	0	0.0	-0.0	0	0.0	-0.0	0	0.0	-0.0	0	0.0	-0.0	0	0.0	-0.0	0	0.0	-0.0	0	0.0	-0.0	0	0.0	-0.0	1	9.00319375443577	0.31509305676493615	0	0.0	-0.0	0	0.0	-0.0	0	0.0	-0.0
GO:0004642	MF	phosphoribosylformylglycinamidine synthase activity	0	0.0	-0.0	0	0.0	-0.0	1	15.729076255424674	0.3184799700664182	0	0.0	-0.0	0	0.0	-0.0	0	0.0	-0.0	0	0.0	-0.0	1	9.116421128278837	0.31918487611286567	1	9.00319375443577	0.31509305676493615	0	0.0	-0.0	0	0.0	-0.0	0	0.0	-0.0
GO:0004648	MF	O-phospho-L-serine:2-oxoglutarate aminotransferase activity	0	0.0	-0.0	0	0.0	-0.0	0	0.0	-0.0	0	0.0	-0.0	0	0.0	-0.0	0	0.0	-0.0	0	0.0	-0.0	0	0.0	-0.0	0	0.0	-0.0	0	0.0	-0.0	0	0.0	-0.0	0	0.0	-0.0
GO:0004649	MF	poly(ADP-ribose) glycohydrolase activity	0	0.0	-0.0	0	0.0	-0.0	0	0.0	-0.0	0	0.0	-0.0	0	0.0	-0.0	0	0.0	-0.0	0	0.0	-0.0	0	0.0	-0.0	0	0.0	-0.0	0	0.0	-0.0	0	0.0	-0.0	0	0.0	-0.0
GO:0004650	MF	polygalacturonase activity	1	53.98085106382979	-0.0	0	0.0	-0.0	0	0.0	-0.0	0	0.0	-0.0	1	4.883734359961502	0.019751493255404737	0	0.0	-0.0	0	0.0	-0.0	0	0.0	-0.0	0	0.0	-0.0	0	0.0	-0.0	0	0.0	-0.0	1	4.921629485935985	0.03384101785192728
GO:0004651	MF	polynucleotide 5'-phosphatase activity	0	0.0	-0.0	0	0.0	-0.0	0	0.0	-0.0	0	0.0	-0.0	0	0.0	-0.0	0	0.0	-0.0	0	0.0	-0.0	0	0.0	-0.0	0	0.0	-0.0	0	0.0	-0.0	0	0.0	-0.0	0	0.0	-0.0
GO:0004654	MF	polyribonucleotide nucleotidyltransferase activity	0	0.0	-0.0	0	0.0	-0.0	0	0.0	-0.0	0	0.0	-0.0	1	12.209335899903754	0.20621585972919146	0	0.0	-0.0	1	5.274636174636175	0.19691082433281537	1	4.558210564139419	0.1730373202841411	1	4.501596877217885	0.16666717005889728	1	5.330042016806724	0.20785496227014297	0	0.0	-0.0	1	12.304073714839962	0.2300862766236472
GO:0004655	MF	porphobilinogen synthase activity	0	0.0	-0.0	0	0.0	-0.0	0	0.0	-0.0	0	0.0	-0.0	1	24.41867179980751	0.3797515096515482	0	0.0	-0.0	1	10.54927234927235	0.3264909146820516	0	0.0	-0.0	0	0.0	-0.0	1	10.660084033613447	0.346009832907409	0	0.0	-0.0	0	0.0	-0.0
GO:0004656	MF	procollagen-proline 4-dioxygenase activity	0	0.0	-0.0	1	1.9106107387604492	-0.0	0	0.0	-0.0	0	0.0	-0.0	1	3.4883816856867873	-0.0	0	0.0	-0.0	1	1.5070389070389072	-0.0	0	0.0	-0.0	0	0.0	-0.0	2	3.045738295318128	0.24097537590584006	0	0.0	-0.0	1	3.5154496328114178	-0.0
GO:0004657	MF	proline dehydrogenase activity	0	0.0	-0.0	0	0.0	-0.0	0	0.0	-0.0	0	0.0	-0.0	0	0.0	-0.0	0	0.0	-0.0	1	5.274636174636175	0.19691082433281537	1	4.558210564139419	0.1730373202841411	1	4.501596877217885	0.16666717005889728	1	5.330042016806724	0.20785496227014297	1	19.486175115207374	0.18636032164306526	0	0.0	-0.0
GO:0004659	MF	prenyltransferase activity	0	0.0	-0.0	1	0.8916183447548761	-0.0	1	1.0486050836949783	-0.0	0	0.0	-0.0	0	0.0	-0.0	1	2.684761904761905	-0.0	2	1.4065696465696467	-0.0	5	3.0388070427596117	0.7338780041814197	3	1.800638750887154	0.14409439055027587	2	1.4213445378151262	-0.0	2	5.1963133640553	0.16578330487698142	0	0.0	-0.0
GO:0004660	MF	protein farnesyltransferase activity	0	0.0	-0.0	0	0.0	-0.0	0	0.0	-0.0	0	0.0	-0.0	0	0.0	-0.0	0	0.0	-0.0	0	0.0	-0.0	0	0.0	-0.0	0	0.0	-0.0	0	0.0	-0.0	0	0.0	-0.0	0	0.0	-0.0
GO:0004661	MF	protein geranylgeranyltransferase activity	0	0.0	-0.0	0	0.0	-0.0	0	0.0	-0.0	0	0.0	-0.0	0	0.0	-0.0	1	10.067857142857143	0.08457961510962507	0	0.0	-0.0	0	0.0	-0.0	0	0.0	-0.0	1	2.665021008403362	0.06825597993879702	1	9.743087557603687	0.07273260244496664	0	0.0	-0.0
GO:0004662	MF	CAAX-protein geranylgeranyltransferase activity	0	0.0	-0.0	0	0.0	-0.0	0	0.0	-0.0	0	0.0	-0.0	0	0.0	-0.0	0	0.0	-0.0	0	0.0	-0.0	0	0.0	-0.0	0	0.0	-0.0	0	0.0	-0.0	0	0.0	-0.0	0	0.0	-0.0
GO:0004663	MF	Rab geranylgeranyltransferase activity	0	0.0	-0.0	0	0.0	-0.0	0	0.0	-0.0	0	0.0	-0.0	0	0.0	-0.0	1	13.423809523809524	0.12731121569956985	0	0.0	-0.0	0	0.0	-0.0	0	0.0	-0.0	1	3.5533613445378154	0.12228166146289465	1	12.990783410138249	0.1150775995919533	0	0.0	-0.0
GO:0004664	MF	prephenate dehydratase activity	0	0.0	-0.0	0	0.0	-0.0	1	7.864538127712337	0.17927297248184132	0	0.0	-0.0	0	0.0	-0.0	0	0.0	-0.0	0	0.0	-0.0	0	0.0	-0.0	0	0.0	-0.0	0	0.0	-0.0	0	0.0	-0.0	0	0.0	-0.0
GO:0004666	MF	prostaglandin-endoperoxide synthase activity	0	0.0	-0.0	0	0.0	-0.0	0	0.0	-0.0	0	0.0	-0.0	0	0.0	-0.0	0	0.0	-0.0	0	0.0	-0.0	0	0.0	-0.0	0	0.0	-0.0	0	0.0	-0.0	0	0.0	-0.0	0	0.0	-0.0
GO:0004671	MF	protein C-terminal S-isoprenylcysteine carboxyl O-methyltransferase activity	0	0.0	-0.0	1	13.374275171323143	0.32901781829365784	0	0.0	-0.0	0	0.0	-0.0	0	0.0	-0.0	0	0.0	-0.0	0	0.0	-0.0	0	0.0	-0.0	0	0.0	-0.0	1	10.660084033613447	0.346009832907409	0	0.0	-0.0	0	0.0	-0.0
GO:0004672	MF	protein kinase activity	1	0.5658370132476916	-0.0	58	1.626222138232164	1.9915231087265197	58	1.9125501526512183	3.741930985055005	5	0.8523826802128688	-0.0	28	1.4333811538671073	0.2572789533210981	8	0.6754117999401018	-0.0	77	1.7029223708468992	3.7860901617761624	89	1.700967464186198	4.552592455643045	86	1.6232173226026754	3.606457095159143	79	1.7655065799904868	4.447657450993905	8	0.6536243225226792	-0.0	32	1.65086104350054	0.7576374451469355
GO:0004673	MF	protein histidine kinase activity	0	0.0	-0.0	0	0.0	-0.0	1	2.2470108936320963	-0.0	0	0.0	-0.0	0	0.0	-0.0	0	0.0	-0.0	1	1.5070389070389072	-0.0	1	1.3023458754684052	-0.0	1	1.2861705363479674	-0.0	1	1.522869147659064	-0.0	0	0.0	-0.0	0	0.0	-0.0
GO:0004674	MF	protein serine/threonine kinase activity	1	0.6519426456984274	-0.0	53	1.7121656620292913	2.240843866732315	44	1.6716892638615597	1.4995518652126127	3	0.5892558528428095	-0.0	22	1.2976105787337322	-0.0	6	0.5836438923395446	-0.0	64	1.6308053873271267	2.568635001877624	76	1.673545907606743	3.5330637988610474	70	1.5222791372234397	2.0522702425568813	64	1.6479356960175378	2.5891249895984814	7	0.6589527816736794	-0.0	29	1.723759119470333	0.829723299103568
GO:0004675	MF	transmembrane receptor protein serine/threonine kinase activity	0	0.0	-0.0	15	1.8404965832096065	0.46455962458251593	11	1.5873379707309303	0.17927297248184132	1	0.7460303458009879	-0.0	6	1.344147071549037	-0.0	0	0.0	0.04794675192090004	12	1.1613877815712679	-0.0	28	2.341832950383554	3.2305586089979945	26	2.147550803810367	2.3371204813987254	12	1.173587233058361	-0.0	1	0.3575444975267408	-0.0	5	1.1288141022788956	-0.0
GO:0004683	MF	calmodulin-dependent protein kinase activity	0	0.0	-0.0	4	1.3374275171323142	-0.0	4	1.5729076255424674	-0.0	0	0.0	-0.0	1	0.6104667949951877	-0.0	0	0.0	-0.0	3	0.7911954261954263	-0.0	5	1.1395526410348544	-0.0	5	1.1253992193044713	-0.0	2	0.5330042016806723	-0.0	2	1.9486175115207374	-0.0	2	1.2304073714839963	-0.0
GO:0004693	MF	cyclin-dependent protein serine/threonine kinase activity	0	0.0	-0.0	3	2.11172765862997	0.15032963712396036	4	3.311384474826247	0.45666696323984296	0	0.0	-0.0	0	0.0	-0.0	0	0.0	-0.0	2	1.110449720976037	-0.0	5	2.399058191652325	0.45119667082811965	6	2.8431138171902433	0.8425870953947124	2	1.1221141088014153	-0.0	1	2.0511763279165653	-0.0	0	0.0	-0.0
GO:0004706	MF	JUN kinase kinase kinase activity	0	0.0	-0.0	0	0.0	-0.0	0	0.0	-0.0	0	0.0	-0.0	0	0.0	-0.0	0	0.0	-0.0	0	0.0	-0.0	0	0.0	-0.0	0	0.0	-0.0	0	0.0	-0.0	0	0.0	-0.0	0	0.0	-0.0
GO:0004707	MF	MAP kinase activity	0	0.0	-0.0	3	2.6748550342646285	0.2556022855025672	4	4.194420334779913	0.6894371737062903	0	0.0	-0.0	2	3.255822906641001	0.10513591068787202	0	0.0	-0.0	5	3.516424116424117	0.8678677746571504	5	3.0388070427596117	0.7338780041814197	5	3.0010645848119233	0.7415819685756851	4	2.8426890756302523	0.43167605668027514	1	2.59815668202765	-0.0	2	3.281086323957323	0.12838253177761041
GO:0004708	MF	MAP kinase kinase activity	0	0.0	-0.0	1	3.343568792830786	0.0684825857204683	1	3.9322690638561686	0.049987707368913815	0	0.0	-0.0	1	6.104667949951877	0.06374013167673485	0	0.0	-0.0	2	5.274636174636175	0.4193993214704929	0	0.0	-0.0	0	0.0	-0.0	1	2.665021008403362	0.06825597993879702	0	0.0	-0.0	1	6.152036857419981	0.08489961620815825
GO:0004709	MF	MAP kinase kinase kinase activity	0	0.0	-0.0	1	1.3374275171323142	-0.0	0	0.0	-0.0	1	8.131730769230769	-0.0	0	0.0	-0.0	0	0.0	-0.0	3	3.164781704781705	0.34242036411094906	2	1.8232842256557673	0.0848818071185019	3	2.700958126330731	0.31509305676493615	3	3.198025210084034	0.3597254899310307	0	0.0	-0.0	1	2.4608147429679925	-0.0
GO:0004712	MF	protein serine/threonine/tyrosine kinase activity	0	0.0	-0.0	3	1.9106107387604487	0.12363948245899446	2	1.4980072624213974	-0.0	0	0.0	-0.0	4	4.651175580915716	0.6932796644507196	0	0.0	-0.0	7	3.5164241164241163	1.347441233718182	1	0.4341152918228017	-0.0	0	0.0	0.20069743791826014	6	3.0457382953181273	0.8486282655978918	0	0.0	-0.0	4	4.68726617708189	0.6558805467542433
GO:0004713	MF	protein tyrosine kinase activity	0	0.0	-0.0	1	1.215843197393013	-0.0	1	1.4299160232204249	-0.0	0	0.0	-0.0	1	2.2198792545279553	-0.0	0	0.0	-0.0	0	0.0	-0.0	1	0.8287655571162579	-0.0	1	0.818472159494161	-0.0	1	0.9690985485103133	-0.0	0	0.0	-0.0	1	2.237104311789084	-0.0
GO:0004719	MF	protein-L-isoaspartate (D-aspartate) O-methyltransferase activity	0	0.0	-0.0	1	13.374275171323143	0.32901781829365784	0	0.0	-0.0	0	0.0	-0.0	0	0.0	-0.0	0	0.0	-0.0	0	0.0	-0.0	0	0.0	-0.0	0	0.0	-0.0	0	0.0	-0.0	0	0.0	-0.0	0	0.0	-0.0
GO:0004721	MF	phosphoprotein phosphatase activity	0	0.0	-0.0	7	1.8003831961396537	0.21255162000741512	5	1.5124111784062189	-0.0	1	1.563794378698225	-0.0	3	1.4087695269119715	-0.0	3	2.3233516483516485	0.019476114205537097	9	1.8258355989125221	0.3264909146820516	11	1.9284737002128305	0.6246471853959449	12	2.0776600971774855	0.8754872909387205	8	1.6400129282482225	0.2083314251470677	5	3.7473413683091104	0.4305892833461561	4	1.8929344176676863	0.06911509047617012
GO:0004722	MF	protein serine/threonine phosphatase activity	0	0.0	-0.0	4	1.7832366895097522	0.052660112523250285	3	1.5729076255424674	-0.0	0	0.0	-0.0	1	0.8139557266602503	-0.0	3	4.027142857142858	0.18567409552831604	5	1.7582120582120584	0.16191823804717015	8	2.4310456342076896	0.8411935027111961	8	2.4008516678495386	0.8425870953947124	5	1.7766806722689075	0.17277014638557517	5	6.4953917050691246	1.0497053166150752	1	0.8202715809893307	-0.0
GO:0004723	MF	calcium-dependent protein serine/threonine phosphatase activity	0	0.0	-0.0	1	4.458091723774381	0.12363948245899446	0	0.0	-0.0	0	0.0	-0.0	0	0.0	-0.0	1	13.423809523809524	0.12731121569956985	2	7.032848232848234	0.604539659162899	0	0.0	-0.0	0	0.0	-0.0	2	7.106722689075631	0.5928670806791121	2	25.981566820276498	0.8559137693631013	0	0.0	-0.0
GO:0004725	MF	protein tyrosine phosphatase activity	0	0.0	-0.0	2	2.431686394786026	0.12363948245899446	0	0.0	-0.0	1	7.3924825174825175	-0.0	2	4.439758509055911	0.20621585972919146	0	0.0	-0.0	4	3.8360990360990366	0.7413741540034384	0	0.0	-0.0	1	0.818472159494161	-0.0	2	1.9381970970206266	0.09970532065436179	0	0.0	-0.0	3	6.7113129353672525	0.6702701938719179
GO:0004729	MF	oxygen-dependent protoporphyrinogen oxidase activity	0	0.0	-0.0	0	0.0	-0.0	0	0.0	-0.0	0	0.0	-0.0	1	12.209335899903754	0.20621585972919146	0	0.0	-0.0	0	0.0	-0.0	0	0.0	-0.0	0	0.0	-0.0	1	5.330042016806724	0.20785496227014297	0	0.0	-0.0	1	12.304073714839962	0.2300862766236472
GO:0004733	MF	pyridoxamine phosphate oxidase activity	0	0.0	-0.0	1	6.687137585661572	0.20209962075651006	0	0.0	-0.0	0	0.0	-0.0	0	0.0	-0.0	0	0.0	-0.0	1	5.274636174636175	0.19691082433281537	0	0.0	-0.0	0	0.0	-0.0	1	5.330042016806724	0.20785496227014297	0	0.0	-0.0	0	0.0	-0.0
GO:0004735	MF	pyrroline-5-carboxylate reductase activity	0	0.0	-0.0	0	0.0	-0.0	0	0.0	-0.0	0	0.0	-0.0	0	0.0	-0.0	0	0.0	-0.0	0	0.0	-0.0	0	0.0	-0.0	0	0.0	-0.0	0	0.0	-0.0	0	0.0	-0.0	0	0.0	-0.0
GO:0004738	MF	pyruvate dehydrogenase activity	0	0.0	-0.0	0	0.0	-0.0	1	15.729076255424674	0.3184799700664182	0	0.0	-0.0	0	0.0	-0.0	0	0.0	-0.0	0	0.0	-0.0	0	0.0	-0.0	0	0.0	-0.0	0	0.0	-0.0	0	0.0	-0.0	0	0.0	-0.0
GO:0004739	MF	pyruvate dehydrogenase (acetyl-transferring) activity	0	0.0	-0.0	0	0.0	-0.0	1	15.729076255424674	0.3184799700664182	0	0.0	-0.0	0	0.0	-0.0	0	0.0	-0.0	0	0.0	-0.0	0	0.0	-0.0	0	0.0	-0.0	0	0.0	-0.0	0	0.0	-0.0	0	0.0	-0.0
GO:0004740	MF	pyruvate dehydrogenase (acetyl-transferring) kinase activity	0	0.0	-0.0	0	0.0	-0.0	0	0.0	-0.0	0	0.0	-0.0	0	0.0	-0.0	0	0.0	-0.0	1	10.54927234927235	0.3264909146820516	0	0.0	-0.0	0	0.0	-0.0	1	10.660084033613447	0.346009832907409	0	0.0	-0.0	0	0.0	-0.0
GO:0004743	MF	pyruvate kinase activity	0	0.0	-0.0	0	0.0	-0.0	0	0.0	-0.0	0	0.0	-0.0	0	0.0	-0.0	0	0.0	-0.0	1	1.5070389070389072	-0.0	0	0.0	-0.0	1	1.2861705363479674	-0.0	1	1.522869147659064	-0.0	0	0.0	-0.0	0	0.0	-0.0
GO:0004745	MF	all-trans-retinol dehydrogenase (NAD+) activity	0	0.0	-0.0	0	0.0	-0.0	0	0.0	-0.0	0	0.0	-0.0	0	0.0	-0.0	0	0.0	-0.0	0	0.0	-0.0	0	0.0	-0.0	0	0.0	-0.0	0	0.0	-0.0	1	38.97235023041475	0.32033498871041954	0	0.0	-0.0
GO:0004746	MF	riboflavin synthase activity	0	0.0	-0.0	1	13.374275171323143	0.32901781829365784	0	0.0	-0.0	0	0.0	-0.0	1	24.41867179980751	0.3797515096515482	0	0.0	-0.0	1	10.54927234927235	0.3264909146820516	0	0.0	-0.0	0	0.0	-0.0	1	10.660084033613447	0.346009832907409	0	0.0	-0.0	1	24.608147429679924	0.36515978467564725
GO:0004748	MF	ribonucleoside-diphosphate reductase activity, thioredoxin disulfide as acceptor	0	0.0	-0.0	0	0.0	-0.0	1	15.729076255424674	0.3184799700664182	0	0.0	-0.0	1	24.41867179980751	0.3797515096515482	0	0.0	-0.0	0	0.0	-0.0	1	9.116421128278837	0.31918487611286567	1	9.00319375443577	0.31509305676493615	0	0.0	-0.0	0	0.0	-0.0	0	0.0	-0.0
GO:0004750	MF	D-ribulose-phosphate 3-epimerase activity	0	0.0	-0.0	0	0.0	-0.0	0	0.0	-0.0	0	0.0	-0.0	1	12.209335899903754	0.20621585972919146	0	0.0	-0.0	0	0.0	-0.0	1	4.558210564139419	0.1730373202841411	1	4.501596877217885	0.16666717005889728	0	0.0	-0.0	0	0.0	-0.0	1	12.304073714839962	0.2300862766236472
GO:0004753	MF	saccharopine dehydrogenase activity	0	0.0	-0.0	1	13.374275171323143	0.32901781829365784	0	0.0	-0.0	0	0.0	-0.0	1	24.41867179980751	0.3797515096515482	0	0.0	-0.0	1	10.54927234927235	0.3264909146820516	0	0.0	-0.0	0	0.0	-0.0	1	10.660084033613447	0.346009832907409	0	0.0	-0.0	1	24.608147429679924	0.36515978467564725
GO:0004758	MF	serine C-palmitoyltransferase activity	0	0.0	-0.0	0	0.0	-0.0	0	0.0	-0.0	0	0.0	-0.0	0	0.0	-0.0	0	0.0	-0.0	1	3.516424116424117	0.11935498231795091	1	3.038807042759612	0.0895695886674709	1	3.0010645848119233	0.08637169704760861	0	0.0	-0.0	0	0.0	-0.0	0	0.0	-0.0
GO:0004760	MF	serine-pyruvate transaminase activity	0	0.0	-0.0	0	0.0	-0.0	0	0.0	-0.0	0	0.0	-0.0	0	0.0	-0.0	0	0.0	-0.0	1	10.54927234927235	0.3264909146820516	0	0.0	-0.0	0	0.0	-0.0	1	10.660084033613447	0.346009832907409	0	0.0	-0.0	0	0.0	-0.0
GO:0004764	MF	shikimate 3-dehydrogenase (NADP+) activity	0	0.0	-0.0	0	0.0	-0.0	0	0.0	-0.0	0	0.0	-0.0	0	0.0	-0.0	0	0.0	-0.0	0	0.0	-0.0	1	9.116421128278837	0.31918487611286567	1	9.00319375443577	0.31509305676493615	0	0.0	-0.0	0	0.0	-0.0	0	0.0	-0.0
GO:0004765	MF	shikimate kinase activity	0	0.0	-0.0	0	0.0	-0.0	0	0.0	-0.0	0	0.0	-0.0	0	0.0	-0.0	0	0.0	-0.0	0	0.0	-0.0	1	9.116421128278837	0.31918487611286567	1	9.00319375443577	0.31509305676493615	0	0.0	-0.0	0	0.0	-0.0	0	0.0	-0.0
GO:0004766	MF	spermidine synthase activity	0	0.0	-0.0	0	0.0	-0.0	0	0.0	-0.0	0	0.0	-0.0	0	0.0	-0.0	0	0.0	-0.0	0	0.0	-0.0	0	0.0	-0.0	0	0.0	-0.0	0	0.0	-0.0	0	0.0	-0.0	0	0.0	-0.0
GO:0004774	MF	succinate-CoA ligase activity	0	0.0	-0.0	0	0.0	-0.0	0	0.0	-0.0	0	0.0	-0.0	0	0.0	-0.0	0	0.0	-0.0	0	0.0	-0.0	0	0.0	-0.0	0	0.0	-0.0	0	0.0	-0.0	0	0.0	-0.0	0	0.0	-0.0
GO:0004775	MF	succinate-CoA ligase (ADP-forming) activity	0	0.0	-0.0	0	0.0	-0.0	0	0.0	-0.0	0	0.0	-0.0	0	0.0	-0.0	0	0.0	-0.0	0	0.0	-0.0	0	0.0	-0.0	0	0.0	-0.0	0	0.0	-0.0	0	0.0	-0.0	0	0.0	-0.0
GO:0004776	MF	succinate-CoA ligase (GDP-forming) activity	0	0.0	-0.0	0	0.0	-0.0	0	0.0	-0.0	0	0.0	-0.0	0	0.0	-0.0	0	0.0	-0.0	0	0.0	-0.0	0	0.0	-0.0	0	0.0	-0.0	0	0.0	-0.0	0	0.0	-0.0	0	0.0	-0.0
GO:0004777	MF	succinate-semialdehyde dehydrogenase (NAD+) activity	0	0.0	-0.0	0	0.0	-0.0	0	0.0	-0.0	0	0.0	-0.0	0	0.0	-0.0	0	0.0	-0.0	1	10.54927234927235	0.3264909146820516	0	0.0	-0.0	0	0.0	-0.0	0	0.0	-0.0	0	0.0	-0.0	1	24.608147429679924	0.36515978467564725
GO:0004779	MF	sulfate adenylyltransferase activity	0	0.0	-0.0	0	0.0	-0.0	0	0.0	-0.0	0	0.0	-0.0	0	0.0	-0.0	0	0.0	-0.0	0	0.0	-0.0	0	0.0	-0.0	0	0.0	-0.0	0	0.0	-0.0	0	0.0	-0.0	0	0.0	-0.0
GO:0004781	MF	sulfate adenylyltransferase (ATP) activity	0	0.0	-0.0	0	0.0	-0.0	0	0.0	-0.0	0	0.0	-0.0	0	0.0	-0.0	0	0.0	-0.0	0	0.0	-0.0	0	0.0	-0.0	0	0.0	-0.0	0	0.0	-0.0	0	0.0	-0.0	0	0.0	-0.0
GO:0004784	MF	superoxide dismutase activity	0	0.0	-0.0	1	2.6748550342646285	0.023451280674856235	0	0.0	-0.0	0	0.0	-0.0	0	0.0	-0.0	0	0.0	-0.0	2	4.21970893970894	0.3264909146820516	0	0.0	-0.0	0	0.0	-0.0	2	4.2640336134453785	0.346009832907409	0	0.0	-0.0	0	0.0	-0.0
GO:0004788	MF	thiamine diphosphokinase activity	0	0.0	-0.0	1	2.6748550342646285	0.023451280674856235	1	3.145815251084935	0.0057340323575091395	0	0.0	-0.0	0	0.0	-0.0	0	0.0	-0.0	1	2.10985446985447	0.026435312389500247	1	1.8232842256557673	-0.0	1	1.8006387508871542	-0.0	1	2.1320168067226892	0.029914469769349392	1	7.7944700460829495	0.04068221435741919	0	0.0	-0.0
GO:0004789	MF	thiamine-phosphate diphosphorylase activity	0	0.0	-0.0	0	0.0	-0.0	0	0.0	-0.0	0	0.0	-0.0	0	0.0	-0.0	0	0.0	-0.0	1	10.54927234927235	0.3264909146820516	0	0.0	-0.0	0	0.0	-0.0	0	0.0	-0.0	0	0.0	-0.0	0	0.0	-0.0
GO:0004791	MF	thioredoxin-disulfide reductase (NADPH) activity	0	0.0	-0.0	3	1.8237647960895194	0.09833988645026237	1	0.7149580116102124	-0.0	1	3.6962412587412588	-0.0	0	0.0	-0.0	0	0.0	-0.0	3	1.4385371385371386	-0.0	0	0.0	0.1921333878875907	2	0.818472159494161	-0.0	3	1.4536478227654699	-0.0	2	3.5429409300377044	0.04561556872588226	0	0.0	-0.0
GO:0004792	MF	thiosulfate sulfurtransferase activity	0	0.0	-0.0	0	0.0	-0.0	0	0.0	-0.0	1	13.552884615384615	-0.0	1	4.069778633301252	-0.0	0	0.0	-0.0	1	1.7582120582120584	-0.0	0	0.0	-0.0	0	0.0	-0.0	1	1.7766806722689077	-0.0	0	0.0	-0.0	1	4.101357904946654	-0.0
GO:0004795	MF	threonine synthase activity	0	0.0	-0.0	0	0.0	-0.0	0	0.0	-0.0	0	0.0	-0.0	1	24.41867179980751	0.3797515096515482	0	0.0	-0.0	0	0.0	-0.0	0	0.0	-0.0	0	0.0	-0.0	0	0.0	-0.0	0	0.0	-0.0	1	24.608147429679924	0.36515978467564725
GO:0004797	MF	thymidine kinase activity	0	0.0	-0.0	0	0.0	-0.0	1	15.729076255424674	0.3184799700664182	0	0.0	-0.0	0	0.0	-0.0	0	0.0	-0.0	0	0.0	-0.0	1	9.116421128278837	0.31918487611286567	1	9.00319375443577	0.31509305676493615	0	0.0	-0.0	0	0.0	-0.0	0	0.0	-0.0
GO:0004798	MF	thymidylate kinase activity	0	0.0	-0.0	0	0.0	-0.0	0	0.0	-0.0	0	0.0	-0.0	0	0.0	-0.0	0	0.0	-0.0	0	0.0	-0.0	0	0.0	-0.0	0	0.0	-0.0	0	0.0	-0.0	0	0.0	-0.0	0	0.0	-0.0
GO:0004799	MF	thymidylate synthase activity	0	0.0	-0.0	0	0.0	-0.0	1	15.729076255424674	0.3184799700664182	0	0.0	-0.0	0	0.0	-0.0	0	0.0	-0.0	0	0.0	-0.0	0	0.0	-0.0	1	9.00319375443577	0.31509305676493615	0	0.0	-0.0	0	0.0	-0.0	0	0.0	-0.0
GO:0004802	MF	transketolase activity	0	0.0	-0.0	0	0.0	-0.0	0	0.0	-0.0	0	0.0	-0.0	0	0.0	-0.0	0	0.0	-0.0	0	0.0	-0.0	0	0.0	-0.0	0	0.0	-0.0	0	0.0	-0.0	0	0.0	-0.0	0	0.0	-0.0
GO:0004805	MF	trehalose-phosphatase activity	0	0.0	-0.0	2	3.8212214775208984	0.2742690660817024	1	2.2470108936320963	-0.0	1	11.616758241758243	-0.0	1	3.4883816856867873	-0.0	1	5.753061224489796	-0.0	2	3.0140778140778144	0.21767590389705208	0	0.0	-0.0	2	2.572341072695935	0.17280004176530112	1	1.522869147659064	-0.0	1	5.567478604344965	-0.0	2	7.0308992656228355	0.36515978467564725
GO:0004806	MF	triglyceride lipase activity	0	0.0	-0.0	1	1.4860305745914604	-0.0	1	1.7476751394916306	-0.0	0	0.0	-0.0	0	0.0	-0.0	0	0.0	-0.0	2	2.3442827442827445	0.15454664161486342	1	1.0129356809198706	-0.0	2	2.000709723207949	0.09656385084066009	1	1.1844537815126053	-0.0	0	0.0	-0.0	0	0.0	-0.0
GO:0004807	MF	triose-phosphate isomerase activity	0	0.0	-0.0	0	0.0	-0.0	0	0.0	-0.0	0	0.0	-0.0	0	0.0	-0.0	0	0.0	-0.0	0	0.0	-0.0	2	4.558210564139419	0.389859710574971	1	2.2507984386089426	0.03095138212453836	0	0.0	-0.0	0	0.0	-0.0	0	0.0	-0.0
GO:0004810	MF	CCA tRNA nucleotidyltransferase activity	0	0.0	-0.0	0	0.0	-0.0	0	0.0	-0.0	0	0.0	-0.0	0	0.0	-0.0	0	0.0	-0.0	0	0.0	-0.0	0	0.0	-0.0	0	0.0	-0.0	0	0.0	-0.0	0	0.0	-0.0	0	0.0	-0.0
GO:0004812	MF	aminoacyl-tRNA ligase activity	0	0.0	-0.0	2	0.8916183447548761	-0.0	0	0.0	0.011728039948318988	0	0.0	-0.0	2	1.6279114533205006	-0.0	2	2.684761904761905	-0.0	6	2.10985446985447	0.34928064286743055	1	0.3038807042759612	0.1142483887300481	2	0.6002129169623847	-0.0	7	2.4873529411764705	0.6542899378535084	4	5.1963133640553	0.5350070553614851	2	1.6405431619786615	-0.0
GO:0004813	MF	alanine-tRNA ligase activity	0	0.0	-0.0	0	0.0	-0.0	0	0.0	-0.0	0	0.0	-0.0	0	0.0	-0.0	0	0.0	-0.0	0	0.0	-0.0	0	0.0	-0.0	0	0.0	-0.0	0	0.0	-0.0	0	0.0	-0.0	0	0.0	-0.0
GO:0004815	MF	aspartate-tRNA ligase activity	0	0.0	-0.0	0	0.0	-0.0	0	0.0	-0.0	0	0.0	-0.0	0	0.0	-0.0	0	0.0	-0.0	0	0.0	-0.0	0	0.0	-0.0	0	0.0	-0.0	0	0.0	-0.0	0	0.0	-0.0	0	0.0	-0.0
GO:0004816	MF	asparagine-tRNA ligase activity	0	0.0	-0.0	0	0.0	-0.0	0	0.0	-0.0	0	0.0	-0.0	0	0.0	-0.0	0	0.0	-0.0	0	0.0	-0.0	0	0.0	-0.0	0	0.0	-0.0	0	0.0	-0.0	0	0.0	-0.0	0	0.0	-0.0
GO:0004817	MF	cysteine-tRNA ligase activity	0	0.0	-0.0	0	0.0	-0.0	0	0.0	-0.0	0	0.0	-0.0	0	0.0	-0.0	0	0.0	-0.0	0	0.0	-0.0	0	0.0	-0.0	0	0.0	-0.0	1	10.660084033613447	0.346009832907409	0	0.0	-0.0	0	0.0	-0.0
GO:0004818	MF	glutamate-tRNA ligase activity	0	0.0	-0.0	0	0.0	-0.0	0	0.0	-0.0	0	0.0	-0.0	0	0.0	-0.0	0	0.0	-0.0	0	0.0	-0.0	0	0.0	-0.0	0	0.0	-0.0	0	0.0	-0.0	0	0.0	-0.0	0	0.0	-0.0
GO:0004819	MF	glutamine-tRNA ligase activity	0	0.0	-0.0	1	13.374275171323143	0.32901781829365784	0	0.0	-0.0	0	0.0	-0.0	0	0.0	-0.0	0	0.0	-0.0	0	0.0	-0.0	0	0.0	-0.0	0	0.0	-0.0	1	10.660084033613447	0.346009832907409	1	38.97235023041475	0.32033498871041954	0	0.0	-0.0
GO:0004820	MF	glycine-tRNA ligase activity	0	0.0	-0.0	0	0.0	-0.0	0	0.0	-0.0	0	0.0	-0.0	0	0.0	-0.0	0	0.0	-0.0	1	5.274636174636175	0.19691082433281537	0	0.0	-0.0	0	0.0	-0.0	1	5.330042016806724	0.20785496227014297	0	0.0	-0.0	0	0.0	-0.0
GO:0004821	MF	histidine-tRNA ligase activity	0	0.0	-0.0	0	0.0	-0.0	0	0.0	-0.0	0	0.0	-0.0	0	0.0	-0.0	0	0.0	-0.0	0	0.0	-0.0	0	0.0	-0.0	0	0.0	-0.0	0	0.0	-0.0	0	0.0	-0.0	0	0.0	-0.0
GO:0004822	MF	isoleucine-tRNA ligase activity	0	0.0	-0.0	0	0.0	-0.0	0	0.0	-0.0	0	0.0	-0.0	0	0.0	-0.0	1	40.27142857142857	0.2862166939190278	0	0.0	-0.0	0	0.0	-0.0	0	0.0	-0.0	0	0.0	-0.0	1	38.97235023041475	0.32033498871041954	0	0.0	-0.0
GO:0004823	MF	leucine-tRNA ligase activity	0	0.0	-0.0	1	6.687137585661572	0.20209962075651006	0	0.0	-0.0	0	0.0	-0.0	0	0.0	-0.0	0	0.0	-0.0	1	5.274636174636175	0.19691082433281537	0	0.0	-0.0	0	0.0	-0.0	2	10.660084033613447	0.9084783364168503	1	19.486175115207374	0.18636032164306526	0	0.0	-0.0
GO:0004824	MF	lysine-tRNA ligase activity	0	0.0	-0.0	0	0.0	-0.0	0	0.0	-0.0	0	0.0	-0.0	0	0.0	-0.0	0	0.0	-0.0	0	0.0	-0.0	0	0.0	-0.0	0	0.0	-0.0	0	0.0	-0.0	0	0.0	-0.0	0	0.0	-0.0
GO:0004825	MF	methionine-tRNA ligase activity	0	0.0	-0.0	0	0.0	-0.0	0	0.0	-0.0	0	0.0	-0.0	0	0.0	-0.0	0	0.0	-0.0	1	10.54927234927235	0.3264909146820516	0	0.0	-0.0	0	0.0	-0.0	1	10.660084033613447	0.346009832907409	0	0.0	-0.0	0	0.0	-0.0
GO:0004826	MF	phenylalanine-tRNA ligase activity	0	0.0	-0.0	0	0.0	-0.0	0	0.0	-0.0	0	0.0	-0.0	1	24.41867179980751	0.3797515096515482	0	0.0	-0.0	0	0.0	-0.0	0	0.0	-0.0	0	0.0	-0.0	0	0.0	-0.0	0	0.0	-0.0	1	24.608147429679924	0.36515978467564725
GO:0004827	MF	proline-tRNA ligase activity	0	0.0	-0.0	0	0.0	-0.0	0	0.0	-0.0	0	0.0	-0.0	1	4.883734359961502	0.019751493255404737	1	8.054285714285715	0.04794675192090004	1	2.10985446985447	0.026435312389500247	0	0.0	-0.0	0	0.0	-0.0	1	2.1320168067226892	0.029914469769349392	1	7.7944700460829495	0.04068221435741919	1	4.921629485935985	0.03384101785192728
GO:0004828	MF	serine-tRNA ligase activity	0	0.0	-0.0	0	0.0	-0.0	0	0.0	-0.0	0	0.0	-0.0	0	0.0	-0.0	0	0.0	-0.0	1	5.274636174636175	0.19691082433281537	0	0.0	-0.0	0	0.0	-0.0	0	0.0	-0.0	0	0.0	-0.0	0	0.0	-0.0
GO:0004829	MF	threonine-tRNA ligase activity	0	0.0	-0.0	0	0.0	-0.0	0	0.0	-0.0	0	0.0	-0.0	0	0.0	-0.0	0	0.0	-0.0	1	5.274636174636175	0.19691082433281537	0	0.0	-0.0	1	4.501596877217885	0.16666717005889728	1	5.330042016806724	0.20785496227014297	0	0.0	-0.0	0	0.0	-0.0
GO:0004830	MF	tryptophan-tRNA ligase activity	0	0.0	-0.0	0	0.0	-0.0	0	0.0	-0.0	0	0.0	-0.0	0	0.0	-0.0	0	0.0	-0.0	0	0.0	-0.0	1	9.116421128278837	0.31918487611286567	1	9.00319375443577	0.31509305676493615	0	0.0	-0.0	0	0.0	-0.0	0	0.0	-0.0
GO:0004831	MF	tyrosine-tRNA ligase activity	0	0.0	-0.0	1	6.687137585661572	0.20209962075651006	0	0.0	-0.0	0	0.0	-0.0	0	0.0	-0.0	0	0.0	-0.0	0	0.0	-0.0	0	0.0	-0.0	0	0.0	-0.0	0	0.0	-0.0	0	0.0	-0.0	0	0.0	-0.0
GO:0004832	MF	valine-tRNA ligase activity	0	0.0	-0.0	1	6.687137585661572	0.20209962075651006	0	0.0	-0.0	0	0.0	-0.0	0	0.0	-0.0	0	0.0	-0.0	0	0.0	-0.0	0	0.0	-0.0	0	0.0	-0.0	1	5.330042016806724	0.20785496227014297	2	38.97235023041475	1.1336787440711058	0	0.0	-0.0
GO:0004834	MF	tryptophan synthase activity	0	0.0	-0.0	0	0.0	-0.0	0	0.0	-0.0	0	0.0	-0.0	0	0.0	-0.0	0	0.0	-0.0	1	3.516424116424117	0.11935498231795091	1	3.038807042759612	0.0895695886674709	0	0.0	-0.0	1	3.5533613445378154	0.12228166146289465	0	0.0	-0.0	0	0.0	-0.0
GO:0004838	MF	L-tyrosine:2-oxoglutarate aminotransferase activity	0	0.0	-0.0	0	0.0	-0.0	1	5.2430254184748915	0.10115010449141237	0	0.0	-0.0	0	0.0	-0.0	1	13.423809523809524	0.12731121569956985	0	0.0	-0.0	1	3.038807042759612	0.0895695886674709	1	3.0010645848119233	0.08637169704760861	0	0.0	-0.0	1	12.990783410138249	0.1150775995919533	0	0.0	-0.0
GO:0004839	MF	ubiquitin activating enzyme activity	0	0.0	-0.0	0	0.0	-0.0	0	0.0	-0.0	0	0.0	-0.0	0	0.0	-0.0	0	0.0	-0.0	0	0.0	-0.0	0	0.0	-0.0	0	0.0	-0.0	0	0.0	-0.0	0	0.0	-0.0	0	0.0	-0.0
GO:0004842	MF	ubiquitin-protein transferase activity	1	1.1734967622571693	-0.0	39	2.2678118768765327	3.9781163850637076	30	2.0516186420119142	2.1014812489095482	7	2.4748745819397997	0.1808044613872426	19	2.0171946269406202	0.9506746488374441	6	1.0505590062111803	-0.0	56	2.5685184850402245	8.437122214013714	45	1.783647612054555	2.486705040018877	39	1.526628506186935	0.9840609134635816	47	2.1783649981731825	4.752234057200586	10	1.6944500100180326	0.07273260244496664	15	1.6048791801965168	0.23464832535134517
GO:0004843	MF	cysteine-type deubiquitinase activity	0	0.0	-0.0	3	3.6475295921790387	0.3495368475901583	0	0.0	-0.0	0	0.0	-0.0	0	0.0	-0.0	0	0.0	-0.0	4	3.8360990360990366	0.7413741540034384	1	0.8287655571162579	-0.0	1	0.818472159494161	-0.0	3	2.9072956455309398	0.346009832907409	0	0.0	-0.0	0	0.0	-0.0
GO:0004845	MF	uracil phosphoribosyltransferase activity	0	0.0	-0.0	0	0.0	-0.0	0	0.0	-0.0	0	0.0	-0.0	0	0.0	-0.0	0	0.0	-0.0	0	0.0	-0.0	0	0.0	-0.0	0	0.0	-0.0	0	0.0	-0.0	0	0.0	-0.0	0	0.0	-0.0
GO:0004846	MF	urate oxidase activity	0	0.0	-0.0	0	0.0	-0.0	0	0.0	-0.0	0	0.0	-0.0	0	0.0	-0.0	0	0.0	-0.0	0	0.0	-0.0	0	0.0	-0.0	0	0.0	-0.0	0	0.0	-0.0	0	0.0	-0.0	0	0.0	-0.0
GO:0004848	MF	ureidoglycolate hydrolase activity	0	0.0	-0.0	0	0.0	-0.0	0	0.0	-0.0	0	0.0	-0.0	1	24.41867179980751	0.3797515096515482	0	0.0	-0.0	0	0.0	-0.0	0	0.0	-0.0	0	0.0	-0.0	1	10.660084033613447	0.346009832907409	0	0.0	-0.0	0	0.0	-0.0
GO:0004849	MF	uridine kinase activity	0	0.0	-0.0	0	0.0	-0.0	0	0.0	-0.0	0	0.0	-0.0	0	0.0	-0.0	1	4.027142857142858	-0.0	1	1.054927234927235	-0.0	0	0.0	-0.0	1	0.9003193754435771	-0.0	1	1.0660084033613446	-0.0	0	0.0	-0.0	0	0.0	-0.0
GO:0004852	MF	uroporphyrinogen-III synthase activity	0	0.0	-0.0	0	0.0	-0.0	0	0.0	-0.0	0	0.0	-0.0	0	0.0	-0.0	0	0.0	-0.0	0	0.0	-0.0	0	0.0	-0.0	0	0.0	-0.0	0	0.0	-0.0	0	0.0	-0.0	0	0.0	-0.0
GO:0004853	MF	uroporphyrinogen decarboxylase activity	0	0.0	-0.0	1	6.687137585661572	0.20209962075651006	0	0.0	-0.0	0	0.0	-0.0	0	0.0	-0.0	0	0.0	-0.0	1	5.274636174636175	0.19691082433281537	0	0.0	-0.0	0	0.0	-0.0	1	5.330042016806724	0.20785496227014297	0	0.0	-0.0	0	0.0	-0.0
GO:0004854	MF	xanthine dehydrogenase activity	0	0.0	-0.0	0	0.0	-0.0	0	0.0	-0.0	0	0.0	-0.0	0	0.0	-0.0	0	0.0	-0.0	0	0.0	-0.0	0	0.0	-0.0	0	0.0	-0.0	0	0.0	-0.0	0	0.0	-0.0	0	0.0	-0.0
GO:0004856	MF	D-xylulokinase activity	0	0.0	-0.0	0	0.0	-0.0	0	0.0	-0.0	0	0.0	-0.0	1	12.209335899903754	0.20621585972919146	0	0.0	-0.0	1	5.274636174636175	0.19691082433281537	0	0.0	-0.0	0	0.0	-0.0	0	0.0	-0.0	0	0.0	-0.0	0	0.0	-0.0
GO:0004857	MF	enzyme inhibitor activity	0	0.0	-0.0	5	0.7867220689013613	-0.0	9	1.6654316035155536	0.17927297248184132	2	1.9133484162895928	-0.0	6	1.7236709505746475	0.04075359670405378	1	0.47378151260504203	-0.0	5	0.6205454323101383	0.04028477472537313	9	0.9652681194648179	-0.0	12	1.2710391182732852	0.02505536443214595	6	0.7524765200197727	-0.0	3	1.375494714014638	-0.0	5	1.4475380840988192	-0.0
GO:0004860	MF	protein kinase inhibitor activity	0	0.0	-0.0	0	0.0	-0.0	0	0.0	-0.0	0	0.0	-0.0	0	0.0	-0.0	0	0.0	-0.0	0	0.0	-0.0	0	0.0	-0.0	0	0.0	-0.0	0	0.0	-0.0	0	0.0	-0.0	0	0.0	-0.0
GO:0004861	MF	cyclin-dependent protein serine/threonine kinase inhibitor activity	0	0.0	-0.0	0	0.0	-0.0	0	0.0	-0.0	0	0.0	-0.0	0	0.0	-0.0	0	0.0	-0.0	0	0.0	-0.0	0	0.0	-0.0	0	0.0	-0.0	0	0.0	-0.0	0	0.0	-0.0	0	0.0	-0.0
GO:0004864	MF	protein phosphatase inhibitor activity	0	0.0	-0.0	2	2.2290458618871907	0.09833988645026237	3	3.9322690638561686	0.4031106447441255	1	6.7764423076923075	-0.0	3	6.104667949951876	0.6421983696969763	0	0.0	-0.0	2	1.7582120582120584	0.06516030050811258	1	0.759701760689903	-0.0	4	3.0010645848119233	0.5900613895689908	2	1.7766806722689077	0.06825597993879702	1	3.2476958525345623	-0.0	3	6.152036857419981	0.6116692768978923
GO:0004865	MF	protein serine/threonine phosphatase inhibitor activity	0	0.0	-0.0	0	0.0	-0.0	1	3.9322690638561686	0.049987707368913815	0	0.0	-0.0	0	0.0	-0.0	0	0.0	-0.0	0	0.0	-0.0	0	0.0	-0.0	2	4.501596877217885	0.4117056127387796	0	0.0	-0.0	1	9.743087557603687	0.07273260244496664	0	0.0	-0.0
GO:0004866	MF	endopeptidase inhibitor activity	0	0.0	-0.0	0	0.0	-0.0	0	0.0	-0.0	0	0.0	-0.0	0	0.0	-0.0	1	4.027142857142858	-0.0	0	0.0	-0.0	1	0.9116421128278837	-0.0	0	0.0	-0.0	0	0.0	-0.0	1	3.8972350230414747	-0.0	0	0.0	-0.0
GO:0004867	MF	serine-type endopeptidase inhibitor activity	0	0.0	-0.0	0	0.0	-0.0	0	0.0	-0.0	0	0.0	-0.0	0	0.0	-0.0	1	20.135714285714286	0.1828748015022606	0	0.0	-0.0	1	4.558210564139419	0.1730373202841411	0	0.0	-0.0	0	0.0	-0.0	1	19.486175115207374	0.18636032164306526	0	0.0	-0.0
GO:0004869	MF	cysteine-type endopeptidase inhibitor activity	0	0.0	-0.0	0	0.0	-0.0	0	0.0	-0.0	0	0.0	-0.0	0	0.0	-0.0	1	4.474603174603175	-0.0	0	0.0	-0.0	1	1.0129356809198706	-0.0	0	0.0	-0.0	0	0.0	-0.0	1	4.33026113671275	-0.0	0	0.0	-0.0
GO:0004888	MF	transmembrane signaling receptor activity	0	0.0	-0.0	15	1.5551482757352488	0.2742690660817024	15	1.8289623552819387	0.47114224818295064	1	0.6303667262969588	-0.0	6	1.1357521767352328	-0.0	0	0.0	0.09592225221339257	14	1.1448822704636659	-0.0	33	2.3321077304899345	3.908192944564655	33	2.303142588344034	3.8301105241180693	13	1.0742720343951533	-0.0	1	0.30211124209623835	-0.0	7	1.3353258295175152	-0.0
GO:0004930	MF	G protein-coupled receptor activity	0	0.0	-0.0	0	0.0	-0.0	0	0.0	-0.0	0	0.0	-0.0	0	0.0	-0.0	0	0.0	-0.0	0	0.0	-0.0	1	3.038807042759612	0.0895695886674709	1	3.0010645848119233	0.08637169704760861	0	0.0	-0.0	0	0.0	-0.0	0	0.0	-0.0
GO:0005047	MF	signal recognition particle binding	0	0.0	-0.0	0	0.0	-0.0	0	0.0	-0.0	0	0.0	-0.0	0	0.0	-0.0	1	10.067857142857143	0.08457961510962507	0	0.0	-0.0	0	0.0	-0.0	2	4.501596877217885	0.4117056127387796	0	0.0	-0.0	0	0.0	-0.0	0	0.0	-0.0
GO:0005048	MF	signal sequence binding	0	0.0	-0.0	1	0.4776526846901123	-0.0	3	1.6852581702240725	-0.0	0	0.0	-0.0	1	0.8720954214216968	-0.0	1	1.438265306122449	-0.0	0	0.0	0.3023992885082109	6	1.9535188132026078	0.29879345390143236	4	1.2861705363479674	-0.0	1	0.380717286914766	-0.0	0	0.0	-0.0	1	0.8788624082028544	-0.0
GO:0005049	MF	nuclear export signal receptor activity	0	0.0	-0.0	1	2.2290458618871907	-0.0	2	5.2430254184748915	0.3184799700664182	0	0.0	-0.0	0	0.0	-0.0	1	6.711904761904762	0.019476114205537097	2	3.516424116424117	0.30493000763453815	2	3.038807042759612	0.25975498924087853	3	4.501596877217885	0.7192238032829893	2	3.5533613445378154	0.3309215535666924	0	0.0	-0.0	1	4.101357904946654	-0.0
GO:0005052	MF	peroxisome matrix targeting signal-1 binding	0	0.0	-0.0	0	0.0	-0.0	0	0.0	-0.0	0	0.0	-0.0	0	0.0	-0.0	0	0.0	-0.0	0	0.0	-0.0	0	0.0	-0.0	0	0.0	-0.0	0	0.0	-0.0	0	0.0	-0.0	0	0.0	-0.0
GO:0005078	MF	MAP-kinase scaffold activity	0	0.0	-0.0	0	0.0	-0.0	0	0.0	-0.0	0	0.0	-0.0	0	0.0	-0.0	1	20.135714285714286	0.1828748015022606	0	0.0	-0.0	0	0.0	-0.0	0	0.0	-0.0	0	0.0	-0.0	0	0.0	-0.0	0	0.0	-0.0
GO:0005085	MF	guanyl-nucleotide exchange factor activity	0	0.0	-0.0	3	0.9553053693802244	-0.0	5	1.872509078026747	0.07884752056359083	1	1.9361263736263734	-0.0	3	1.7441908428433932	-0.0	1	0.958843537414966	-0.0	3	0.7535194535194535	-0.0	8	1.7364611672912067	0.26026575916019873	10	2.143617560579945	0.7068642276320721	4	1.0152460984393759	-0.0	1	0.9279131007241606	-0.0	1	0.5859082721352362	-0.0
GO:0005092	MF	GDP-dissociation inhibitor activity	0	0.0	-0.0	0	0.0	-0.0	0	0.0	-0.0	0	0.0	-0.0	0	0.0	-0.0	0	0.0	-0.0	0	0.0	-0.0	1	9.116421128278837	0.31918487611286567	1	9.00319375443577	0.31509305676493615	0	0.0	-0.0	0	0.0	-0.0	0	0.0	-0.0
GO:0005093	MF	Rab GDP-dissociation inhibitor activity	0	0.0	-0.0	0	0.0	-0.0	0	0.0	-0.0	0	0.0	-0.0	0	0.0	-0.0	0	0.0	-0.0	0	0.0	-0.0	1	9.116421128278837	0.31918487611286567	1	9.00319375443577	0.31509305676493615	0	0.0	-0.0	0	0.0	-0.0	0	0.0	-0.0
GO:0005095	MF	GTPase inhibitor activity	0	0.0	-0.0	0	0.0	-0.0	2	10.486050836949783	0.718637575566445	0	0.0	-0.0	1	8.139557266602504	0.12090883010852489	0	0.0	-0.0	0	0.0	-0.0	0	0.0	-0.0	1	3.0010645848119233	0.08637169704760861	1	3.5533613445378154	0.12228166146289465	0	0.0	-0.0	0	0.0	-0.0
GO:0005096	MF	GTPase activator activity	0	0.0	-0.0	6	1.8661779308822988	0.20209962075651006	4	1.463169884225551	-0.0	0	0.0	-0.0	7	3.9751326185733147	1.1972076563926988	0	0.0	-0.0	6	1.4719914905961418	0.07424851548342533	3	0.6360293810427095	-0.0	5	1.0468829947018337	-0.0	6	1.487453586085597	0.0807939634294487	1	0.906333726288715	-0.0	2	1.1445649967292988	-0.0
GO:0005102	MF	signaling receptor binding	0	0.0	-0.0	10	1.9383007494671223	0.4041731480294341	13	2.963449149572765	1.8565773842859215	0	0.0	-0.0	7	2.477256559400762	0.47359309091592827	1	0.5836438923395446	-0.0	12	1.8346560607430176	0.4868346875921656	10	1.3212204533737444	0.04675307146453572	10	1.3048106890486624	0.042432064572812775	13	2.008421629521374	0.7991844737495609	3	1.6944500100180326	-0.0	3	1.0699194534643446	-0.0
GO:0005126	MF	cytokine receptor binding	0	0.0	-0.0	0	0.0	-0.0	0	0.0	-0.0	0	0.0	-0.0	0	0.0	-0.0	0	0.0	-0.0	0	0.0	-0.0	0	0.0	-0.0	0	0.0	-0.0	0	0.0	-0.0	0	0.0	-0.0	0	0.0	-0.0
GO:0005133	MF	type II interferon receptor binding	0	0.0	-0.0	0	0.0	-0.0	0	0.0	-0.0	0	0.0	-0.0	0	0.0	-0.0	0	0.0	-0.0	0	0.0	-0.0	0	0.0	-0.0	0	0.0	-0.0	0	0.0	-0.0	0	0.0	-0.0	0	0.0	-0.0
GO:0005179	MF	hormone activity	0	0.0	-0.0	1	3.343568792830786	0.0684825857204683	0	0.0	-0.0	0	0.0	-0.0	0	0.0	-0.0	0	0.0	-0.0	2	5.274636174636175	0.4193993214704929	0	0.0	-0.0	0	0.0	-0.0	2	5.330042016806724	0.43167605668027514	1	9.743087557603687	0.07273260244496664	0	0.0	-0.0
GO:0005198	MF	structural molecule activity	5	0.7302604310583034	-0.0	17	0.1230317521171501	38.257274868695305	15	0.12767107350182366	31.562400217742027	1	0.04400287212787213	5.790304746794607	5	0.06606783495618913	23.663670247470712	23	0.5012136672850959	1.5572341196742634	34	0.1940883440883441	39.45997378018615	32	0.15786010611738244	52.819261519078225	30	0.14615574276681445	55.685986151927786	32	0.18459019971625015	40.19689949086323	18	0.3796008139326112	3.428121501579761	8	0.10652877675186113	20.11463454432486
GO:0005199	MF	structural constituent of cell wall	0	0.0	-0.0	0	0.0	-0.0	0	0.0	-0.0	1	9.03525641025641	-0.0	0	0.0	-0.0	0	0.0	-0.0	0	0.0	-0.0	1	1.0129356809198706	-0.0	0	0.0	-0.0	1	1.1844537815126053	-0.0	0	0.0	-0.0	0	0.0	-0.0
GO:0005200	MF	structural constituent of cytoskeleton	0	0.0	-0.0	1	0.6687137585661571	-0.0	2	1.5729076255424674	-0.0	0	0.0	-0.0	2	2.441867179980751	0.006686316209106707	3	6.040714285714286	0.3595054525705387	2	1.054927234927235	-0.0	2	0.9116421128278837	-0.0	0	0.0	0.20487531877647483	2	1.0660084033613446	-0.0	2	3.8972350230414747	0.07273260244496664	2	2.4608147429679925	0.02270789858611322
GO:0005215	MF	transporter activity	6	1.3155365815718063	-0.0	76	0.8257066718282362	0.3250675673653485	62	0.7922036781773597	0.3184799700664182	10	0.6605792663875523	-0.0	36	0.7141122540967264	0.3797515096515482	27	0.8832888476267843	-0.0	93	0.7969799581497389	0.7127638270854946	100	0.740570359730206	1.7926228584525505	118	0.8630193850718285	0.31509305676493615	90	0.7793725126118685	0.8507945171937227	25	0.7914774620311688	-0.0	40	0.799614863677658	0.07029487551099516
GO:0005216	MF	monoatomic ion channel activity	0	0.0	-0.0	8	0.5376593033697746	0.3203854014405582	2	0.15808116839622788	1.8430242475127652	0	0.0	-0.0	0	0.0	1.6226541632895812	2	0.40473797559224695	-0.0	6	0.31806851304338746	1.8339339232889396	6	0.2748669686918242	2.756814336093834	6	0.2714530780231891	2.7291016224252913	8	0.42854609180355563	0.9557332883452362	1	0.1958409559317324	0.1150775995919533	1	0.12365903230994936	0.8030777007706977
GO:0005217	MF	intracellularly ligand-gated monoatomic ion channel activity	0	0.0	-0.0	0	0.0	-0.0	0	0.0	-0.0	0	0.0	-0.0	0	0.0	-0.0	0	0.0	-0.0	0	0.0	-0.0	1	4.558210564139419	0.1730373202841411	1	4.501596877217885	0.16666717005889728	0	0.0	-0.0	0	0.0	-0.0	0	0.0	-0.0
GO:0005221	MF	intracellularly cyclic nucleotide-activated monoatomic cation channel activity	0	0.0	-0.0	0	0.0	-0.0	0	0.0	-0.0	0	0.0	-0.0	0	0.0	-0.0	0	0.0	-0.0	0	0.0	-0.0	1	4.558210564139419	0.1730373202841411	1	4.501596877217885	0.16666717005889728	0	0.0	-0.0	0	0.0	-0.0	0	0.0	-0.0
GO:0005223	MF	intracellularly cGMP-activated cation channel activity	0	0.0	-0.0	0	0.0	-0.0	0	0.0	-0.0	0	0.0	-0.0	0	0.0	-0.0	0	0.0	-0.0	0	0.0	-0.0	1	4.558210564139419	0.1730373202841411	1	4.501596877217885	0.16666717005889728	0	0.0	-0.0	0	0.0	-0.0	0	0.0	-0.0
GO:0005227	MF	calcium-activated cation channel activity	0	0.0	-0.0	1	6.687137585661572	0.20209962075651006	0	0.0	-0.0	0	0.0	-0.0	0	0.0	-0.0	1	20.135714285714286	0.1828748015022606	1	5.274636174636175	0.19691082433281537	0	0.0	-0.0	0	0.0	-0.0	2	10.660084033613447	0.9084783364168503	1	19.486175115207374	0.18636032164306526	0	0.0	-0.0
GO:0005242	MF	inward rectifier potassium channel activity	0	0.0	-0.0	1	6.687137585661572	0.20209962075651006	0	0.0	-0.0	0	0.0	-0.0	0	0.0	-0.0	0	0.0	-0.0	1	5.274636174636175	0.19691082433281537	0	0.0	-0.0	0	0.0	-0.0	1	5.330042016806724	0.20785496227014297	0	0.0	-0.0	0	0.0	-0.0
GO:0005244	MF	voltage-gated monoatomic ion channel activity	0	0.0	-0.0	5	3.0396079934825324	0.5301330434930805	2	1.4299160232204249	-0.0	0	0.0	-0.0	0	0.0	-0.0	1	1.8305194805194807	-0.0	2	0.9590247590247591	-0.0	5	2.0719138927906444	0.31918487611286567	4	1.636944318988322	0.08637169704760861	4	1.9381970970206266	0.21471204040555933	0	0.0	-0.0	0	0.0	-0.0
GO:0005247	MF	voltage-gated chloride channel activity	0	0.0	-0.0	1	2.6748550342646285	0.023451280674856235	1	3.145815251084935	0.0057340323575091395	0	0.0	-0.0	0	0.0	-0.0	0	0.0	-0.0	1	2.10985446985447	0.026435312389500247	0	0.0	-0.0	1	1.8006387508871542	-0.0	1	2.1320168067226892	0.029914469769349392	0	0.0	-0.0	0	0.0	-0.0
GO:0005249	MF	voltage-gated potassium channel activity	0	0.0	-0.0	2	2.431686394786026	0.12363948245899446	1	1.4299160232204249	-0.0	0	0.0	-0.0	0	0.0	-0.0	0	0.0	-0.0	1	0.9590247590247591	-0.0	4	3.3150622284650315	0.6331552267237127	2	1.636944318988322	0.03423185156451491	1	0.9690985485103133	-0.0	0	0.0	-0.0	0	0.0	-0.0
GO:0005253	MF	monoatomic anion channel activity	0	0.0	-0.0	3	3.6475295921790387	0.3495368475901583	1	1.4299160232204249	-0.0	0	0.0	-0.0	0	0.0	-0.0	1	3.6610389610389613	-0.0	1	0.9590247590247591	-0.0	1	0.8287655571162579	-0.0	2	1.636944318988322	0.03423185156451491	3	2.9072956455309398	0.346009832907409	0	0.0	-0.0	0	0.0	-0.0
GO:0005254	MF	chloride channel activity	0	0.0	-0.0	1	2.6748550342646285	0.023451280674856235	1	3.145815251084935	0.0057340323575091395	0	0.0	-0.0	0	0.0	-0.0	0	0.0	-0.0	1	2.10985446985447	0.026435312389500247	0	0.0	-0.0	1	1.8006387508871542	-0.0	1	2.1320168067226892	0.029914469769349392	0	0.0	-0.0	0	0.0	-0.0
GO:0005261	MF	monoatomic cation channel activity	0	0.0	-0.0	5	0.36541735440773615	0.7453576039855772	1	0.08595123636844085	2.110910828955117	0	0.0	-0.0	0	0.0	1.331956221145761	1	0.2200624512099922	0.08407658793239586	5	0.28823148495279644	1.8635340289993838	5	0.2490825444884928	2.6785889627499966	4	0.19679112031553597	3.453150711639166	5	0.29125912660146025	1.7043182252751026	1	0.2129636624612828	0.07273260244496664	0	0.0	1.3517487365899743
GO:0005262	MF	calcium channel activity	0	0.0	-0.0	0	0.0	-0.0	0	0.0	-0.0	0	0.0	-0.0	0	0.0	-0.0	0	0.0	-0.0	1	0.8114824884055654	-0.0	3	2.10378949114127	0.1921333878875907	3	2.0776600971774855	0.18497555993402337	0	0.0	-0.0	0	0.0	-0.0	0	0.0	-0.0
GO:0005267	MF	potassium channel activity	0	0.0	-0.0	3	2.6748550342646285	0.2556022855025672	1	1.0486050836949783	-0.0	0	0.0	-0.0	0	0.0	-0.0	0	0.0	-0.0	2	1.4065696465696467	-0.0	4	2.4310456342076896	0.3384277860464148	2	1.2004258339247693	-0.0	2	1.4213445378151262	-0.0	0	0.0	-0.0	0	0.0	-0.0
GO:0005274	MF	allantoin:proton symporter activity	0	0.0	-0.0	0	0.0	-0.0	1	15.729076255424674	0.3184799700664182	0	0.0	-0.0	0	0.0	-0.0	1	40.27142857142857	0.2862166939190278	1	10.54927234927235	0.3264909146820516	0	0.0	-0.0	1	9.00319375443577	0.31509305676493615	0	0.0	-0.0	1	38.97235023041475	0.32033498871041954	0	0.0	-0.0
GO:0005287	MF	high-affinity basic amino acid transmembrane transporter activity	0	0.0	-0.0	0	0.0	-0.0	0	0.0	-0.0	0	0.0	-0.0	0	0.0	-0.0	0	0.0	-0.0	0	0.0	-0.0	1	9.116421128278837	0.31918487611286567	1	9.00319375443577	0.31509305676493615	0	0.0	-0.0	0	0.0	-0.0	0	0.0	-0.0
GO:0005289	MF	high-affinity L-arginine transmembrane transporter activity	0	0.0	-0.0	0	0.0	-0.0	0	0.0	-0.0	0	0.0	-0.0	0	0.0	-0.0	0	0.0	-0.0	0	0.0	-0.0	1	9.116421128278837	0.31918487611286567	1	9.00319375443577	0.31509305676493615	0	0.0	-0.0	0	0.0	-0.0	0	0.0	-0.0
GO:0005290	MF	L-histidine transmembrane transporter activity	0	0.0	-0.0	0	0.0	-0.0	0	0.0	-0.0	0	0.0	-0.0	0	0.0	-0.0	0	0.0	-0.0	0	0.0	-0.0	1	9.116421128278837	0.31918487611286567	1	9.00319375443577	0.31509305676493615	0	0.0	-0.0	0	0.0	-0.0	0	0.0	-0.0
GO:0005292	MF	high-affinity lysine transmembrane transporter activity	0	0.0	-0.0	0	0.0	-0.0	0	0.0	-0.0	0	0.0	-0.0	0	0.0	-0.0	0	0.0	-0.0	0	0.0	-0.0	1	9.116421128278837	0.31918487611286567	1	9.00319375443577	0.31509305676493615	0	0.0	-0.0	0	0.0	-0.0	0	0.0	-0.0
GO:0005310	MF	dicarboxylic acid transmembrane transporter activity	0	0.0	-0.0	1	1.3374275171323142	-0.0	1	1.5729076255424674	-0.0	0	0.0	-0.0	1	2.441867179980751	-0.0	1	4.027142857142858	-0.0	2	2.10985446985447	0.11935498231795091	1	0.9116421128278837	-0.0	2	1.8006387508871542	0.07920729615350429	2	2.1320168067226892	0.12228166146289465	0	0.0	-0.0	0	0.0	-0.0
GO:0005313	MF	L-glutamate transmembrane transporter activity	0	0.0	-0.0	1	13.374275171323143	0.32901781829365784	0	0.0	-0.0	0	0.0	-0.0	0	0.0	-0.0	1	40.27142857142857	0.2862166939190278	0	0.0	-0.0	0	0.0	-0.0	0	0.0	-0.0	0	0.0	-0.0	0	0.0	-0.0	0	0.0	-0.0
GO:0005315	MF	phosphate transmembrane transporter activity	0	0.0	-0.0	2	2.431686394786026	0.12363948245899446	0	0.0	-0.0	0	0.0	-0.0	0	0.0	-0.0	1	3.6610389610389613	-0.0	0	0.0	-0.0	2	1.6575311142325158	0.03823393650804937	2	1.636944318988322	0.03423185156451491	1	0.9690985485103133	-0.0	2	7.085881860075409	0.265845290137895	0	0.0	-0.0
GO:0005319	MF	lipid transporter activity	0	0.0	-0.0	1	0.4179460991038482	-0.0	1	0.4915336329820211	-0.0	0	0.0	-0.0	1	0.7630834937439847	-0.0	0	0.0	-0.0	3	0.9889942827442829	-0.0	3	0.8546644807761409	-0.0	3	0.8440494144783535	-0.0	3	0.9993828781512606	-0.0	0	0.0	-0.0	3	2.307013821532493	0.08636970093538783
GO:0005326	MF	neurotransmitter transmembrane transporter activity	0	0.0	-0.0	1	4.458091723774381	0.12363948245899446	1	5.2430254184748915	0.10115010449141237	0	0.0	-0.0	0	0.0	-0.0	1	13.423809523809524	0.12731121569956985	0	0.0	-0.0	1	3.038807042759612	0.0895695886674709	1	3.0010645848119233	0.08637169704760861	0	0.0	-0.0	0	0.0	-0.0	0	0.0	-0.0
GO:0005337	MF	nucleoside transmembrane transporter activity	0	0.0	-0.0	0	0.0	-0.0	0	0.0	-0.0	0	0.0	-0.0	0	0.0	-0.0	0	0.0	-0.0	0	0.0	-0.0	2	4.558210564139419	0.389859710574971	2	4.501596877217885	0.4117056127387796	1	2.665021008403362	0.06825597993879702	0	0.0	-0.0	0	0.0	-0.0
GO:0005338	MF	nucleotide-sugar transmembrane transporter activity	0	0.0	-0.0	0	0.0	-0.0	1	0.9252397797308631	-0.0	0	0.0	-0.0	0	0.0	-0.0	2	4.73781512605042	0.12731121569956985	3	1.8616362969304145	0.1442272956065574	2	1.0725201327386866	-0.0	2	1.0591992652277378	-0.0	1	0.6270637666831439	-0.0	2	4.584982380048793	0.1150775995919533	0	0.0	-0.0
GO:0005342	MF	organic acid transmembrane transporter activity	1	3.6473548016101205	-0.0	5	0.9036672413056176	-0.0	8	1.7004406762621267	0.13027434867531332	0	0.0	-0.0	2	0.6599641026975002	-0.0	4	2.1768339768339766	0.04794675192090004	8	1.1404618755970106	-0.0	14	1.7247283215662663	0.527203430209301	16	1.946636487445572	0.9791486780816889	9	1.2964967067908244	0.0047154526207989845	4	2.1066135259683647	0.04068221435741919	3	0.9976275985005374	-0.0
GO:0005344	MF	oxygen carrier activity	0	0.0	-0.0	0	0.0	-0.0	0	0.0	-0.0	0	0.0	-0.0	0	0.0	-0.0	0	0.0	-0.0	0	0.0	-0.0	0	0.0	-0.0	1	9.00319375443577	0.31509305676493615	0	0.0	-0.0	0	0.0	-0.0	0	0.0	-0.0
GO:0005345	MF	purine nucleobase transmembrane transporter activity	0	0.0	-0.0	1	1.9106107387604492	-0.0	1	2.2470108936320963	-0.0	0	0.0	-0.0	1	3.4883816856867873	-0.0	1	5.753061224489796	-0.0	3	4.521116721116722	0.6225103578765129	0	0.0	-0.0	1	1.2861705363479674	-0.0	3	4.568607442977192	0.6168113829464585	1	5.567478604344965	-0.0	0	0.0	-0.0
GO:0005346	MF	purine ribonucleotide transmembrane transporter activity	0	0.0	-0.0	4	3.5664733790195045	0.5194413890870051	1	1.0486050836949783	-0.0	0	0.0	-0.0	2	3.255822906641001	0.10513591068787202	1	2.684761904761905	-0.0	4	2.8131392931392933	0.4193993214704929	7	4.254329859863457	1.8944554144060741	5	3.0010645848119233	0.7415819685756851	3	2.1320168067226892	0.20785496227014297	0	0.0	-0.0	3	4.921629485935985	0.4308221696107169
GO:0005347	MF	ATP transmembrane transporter activity	0	0.0	-0.0	3	3.6475295921790387	0.3495368475901583	1	1.4299160232204249	-0.0	0	0.0	-0.0	1	2.2198792545279553	-0.0	1	3.6610389610389613	-0.0	3	2.877074277074277	0.3264909146820516	5	4.143827785581289	1.2105581920979325	3	2.4554164784824826	0.31038504822969376	2	1.9381970970206266	0.09970532065436179	0	0.0	-0.0	2	4.474208623578168	0.2300862766236472
GO:0005350	MF	pyrimidine nucleobase transmembrane transporter activity	0	0.0	-0.0	1	4.458091723774381	0.12363948245899446	1	5.2430254184748915	0.10115010449141237	0	0.0	-0.0	1	8.139557266602504	0.12090883010852489	1	13.423809523809524	0.12731121569956985	2	7.032848232848234	0.604539659162899	0	0.0	-0.0	1	3.0010645848119233	0.08637169704760861	1	3.5533613445378154	0.12228166146289465	1	12.990783410138249	0.1150775995919533	0	0.0	-0.0
GO:0005351	MF	carbohydrate:proton symporter activity	0	0.0	-0.0	6	3.4889413490408194	0.9362467383304887	2	1.367745761341276	-0.0	1	3.535535117056856	-0.0	1	1.0616813826003264	-0.0	2	3.501863354037267	0.04794675192090004	6	2.751984091114526	0.6973561709751543	5	1.9818306800606162	0.31918487611286567	6	2.348659240287592	0.5900613895689908	5	2.317409572524662	0.3601955537435495	2	3.388900020036065	0.04068221435741919	0	0.0	-0.0
GO:0005353	MF	fructose transmembrane transporter activity	0	0.0	-0.0	0	0.0	-0.0	0	0.0	-0.0	0	0.0	-0.0	0	0.0	-0.0	0	0.0	-0.0	0	0.0	-0.0	1	9.116421128278837	0.31918487611286567	1	9.00319375443577	0.31509305676493615	0	0.0	-0.0	0	0.0	-0.0	0	0.0	-0.0
GO:0005354	MF	galactose transmembrane transporter activity	0	0.0	-0.0	1	6.687137585661572	0.20209962075651006	0	0.0	-0.0	0	0.0	-0.0	0	0.0	-0.0	0	0.0	-0.0	0	0.0	-0.0	0	0.0	-0.0	0	0.0	-0.0	0	0.0	-0.0	0	0.0	-0.0	0	0.0	-0.0
GO:0005355	MF	glucose transmembrane transporter activity	0	0.0	-0.0	6	3.4889413490408194	0.9362467383304887	2	1.367745761341276	-0.0	1	3.535535117056856	-0.0	1	1.0616813826003264	-0.0	2	3.501863354037267	0.04794675192090004	6	2.751984091114526	0.6973561709751543	5	1.9818306800606162	0.31918487611286567	6	2.348659240287592	0.5900613895689908	5	2.317409572524662	0.3601955537435495	2	3.388900020036065	0.04068221435741919	0	0.0	-0.0
GO:0005356	MF	glucose:proton symporter activity	0	0.0	-0.0	1	3.343568792830786	0.0684825857204683	0	0.0	-0.0	0	0.0	-0.0	1	6.104667949951877	0.06374013167673485	0	0.0	-0.0	1	2.6373180873180875	0.06516030050811258	1	2.2791052820697093	0.03278384673179338	1	2.2507984386089426	0.03095138212453836	0	0.0	-0.0	0	0.0	-0.0	0	0.0	-0.0
GO:0005358	MF	high-affinity glucose:proton symporter activity	0	0.0	-0.0	1	3.343568792830786	0.0684825857204683	0	0.0	-0.0	0	0.0	-0.0	1	6.104667949951877	0.06374013167673485	0	0.0	-0.0	1	2.6373180873180875	0.06516030050811258	1	2.2791052820697093	0.03278384673179338	1	2.2507984386089426	0.03095138212453836	0	0.0	-0.0	0	0.0	-0.0	0	0.0	-0.0
GO:0005365	MF	myo-inositol transmembrane transporter activity	0	0.0	-0.0	2	8.916183447548763	0.6179095084012769	0	0.0	-0.0	1	27.10576923076923	0.07813356155404216	1	8.139557266602504	0.12090883010852489	0	0.0	-0.0	1	3.516424116424117	0.11935498231795091	0	0.0	-0.0	0	0.0	-0.0	1	3.5533613445378154	0.12228166146289465	0	0.0	-0.0	1	8.202715809893308	0.13688520721914937
GO:0005366	MF	myo-inositol:proton symporter activity	0	0.0	-0.0	1	13.374275171323143	0.32901781829365784	0	0.0	-0.0	1	81.3173076923077	0.3607738586496924	1	24.41867179980751	0.3797515096515482	0	0.0	-0.0	1	10.54927234927235	0.3264909146820516	0	0.0	-0.0	0	0.0	-0.0	1	10.660084033613447	0.346009832907409	0	0.0	-0.0	1	24.608147429679924	0.36515978467564725
GO:0005372	MF	water transmembrane transporter activity	0	0.0	-0.0	3	2.2290458618871902	0.19620979762663357	5	4.3691878487290765	1.0280411739313537	2	9.03525641025641	0.20792863603055695	2	2.713185755534168	0.03648274979831735	0	0.0	-0.0	2	1.1721413721413723	-0.0	5	2.5323392022996765	0.515831556338384	5	2.500887154009936	0.5338026312996473	2	1.1844537815126053	-0.0	2	4.33026113671275	0.1108057636310539	2	2.7342386032977695	0.06018546838305428
GO:0005375	MF	copper ion transmembrane transporter activity	0	0.0	-0.0	0	0.0	-0.0	1	5.2430254184748915	0.10115010449141237	0	0.0	-0.0	0	0.0	-0.0	1	13.423809523809524	0.12731121569956985	0	0.0	-0.0	1	3.038807042759612	0.0895695886674709	1	3.0010645848119233	0.08637169704760861	0	0.0	-0.0	1	12.990783410138249	0.1150775995919533	0	0.0	-0.0
GO:0005381	MF	iron ion transmembrane transporter activity	0	0.0	-0.0	1	0.9553053693802246	-0.0	2	2.2470108936320963	0.049987707368913815	0	0.0	-0.0	0	0.0	-0.0	0	0.0	-0.0	2	1.5070389070389072	0.026435312389500247	3	1.9535188132026078	0.1730373202841411	3	1.9292558045219508	0.16666717005889728	1	0.761434573829532	-0.0	0	0.0	-0.0	1	1.7577248164057089	-0.0
GO:0005384	MF	manganese ion transmembrane transporter activity	0	0.0	-0.0	2	1.7832366895097522	0.023451280674856235	2	2.0972101673899566	0.02858080053365747	0	0.0	-0.0	0	0.0	-0.0	1	2.684761904761905	-0.0	5	3.516424116424117	0.8678677746571504	1	0.6077614085519224	-0.0	2	1.2004258339247693	-0.0	3	2.1320168067226892	0.20785496227014297	0	0.0	-0.0	0	0.0	-0.0
GO:0005385	MF	zinc ion transmembrane transporter activity	0	0.0	-0.0	3	1.6717843964153927	-0.0	2	1.3107563546187229	-0.0	0	0.0	-0.0	1	1.017444658325313	-0.0	0	0.0	-0.0	6	2.6373180873180875	0.6228980571077025	2	0.759701760689903	-0.0	3	1.1253992193044713	-0.0	6	2.6650210084033614	0.6251969259120929	0	0.0	-0.0	1	1.0253394762366634	-0.0
GO:0005388	MF	P-type calcium transporter activity	0	0.0	-0.0	1	1.4860305745914604	-0.0	1	1.7476751394916306	-0.0	0	0.0	-0.0	0	0.0	-0.0	0	0.0	-0.0	0	0.0	-0.0	2	2.0258713618397413	0.10342152517931592	3	3.0010645848119233	0.38493636618715554	0	0.0	-0.0	0	0.0	-0.0	0	0.0	-0.0
GO:0005402	MF	carbohydrate:monoatomic cation symporter activity	0	0.0	-0.0	6	3.4889413490408194	0.9362467383304887	2	1.367745761341276	-0.0	1	3.535535117056856	-0.0	1	1.0616813826003264	-0.0	2	3.501863354037267	0.04794675192090004	6	2.751984091114526	0.6973561709751543	5	1.9818306800606162	0.31918487611286567	6	2.348659240287592	0.5900613895689908	5	2.317409572524662	0.3601955537435495	2	3.388900020036065	0.04068221435741919	0	0.0	-0.0
GO:0005432	MF	calcium:sodium antiporter activity	0	0.0	-0.0	0	0.0	-0.0	0	0.0	-0.0	0	0.0	-0.0	0	0.0	-0.0	0	0.0	-0.0	0	0.0	-0.0	1	4.558210564139419	0.1730373202841411	1	4.501596877217885	0.16666717005889728	0	0.0	-0.0	0	0.0	-0.0	0	0.0	-0.0
GO:0005452	MF	solute:inorganic anion antiporter activity	0	0.0	-0.0	1	13.374275171323143	0.32901781829365784	0	0.0	-0.0	0	0.0	-0.0	0	0.0	-0.0	0	0.0	-0.0	0	0.0	-0.0	0	0.0	-0.0	0	0.0	-0.0	0	0.0	-0.0	0	0.0	-0.0	0	0.0	-0.0
GO:0005457	MF	GDP-fucose transmembrane transporter activity	0	0.0	-0.0	0	0.0	-0.0	1	1.5729076255424674	-0.0	0	0.0	-0.0	0	0.0	-0.0	0	0.0	-0.0	1	1.054927234927235	-0.0	1	0.9116421128278837	-0.0	1	0.9003193754435771	-0.0	0	0.0	-0.0	0	0.0	-0.0	0	0.0	-0.0
GO:0005458	MF	GDP-mannose transmembrane transporter activity	0	0.0	-0.0	0	0.0	-0.0	0	0.0	-0.0	0	0.0	-0.0	0	0.0	-0.0	0	0.0	-0.0	0	0.0	-0.0	0	0.0	-0.0	0	0.0	-0.0	0	0.0	-0.0	0	0.0	-0.0	0	0.0	-0.0
GO:0005459	MF	UDP-galactose transmembrane transporter activity	0	0.0	-0.0	0	0.0	-0.0	1	1.5729076255424674	-0.0	0	0.0	-0.0	0	0.0	-0.0	1	4.027142857142858	-0.0	2	2.10985446985447	0.11935498231795091	2	1.8232842256557673	0.0848818071185019	2	1.8006387508871542	0.07920729615350429	0	0.0	-0.0	1	3.8972350230414747	-0.0	0	0.0	-0.0
GO:0005460	MF	UDP-glucose transmembrane transporter activity	0	0.0	-0.0	0	0.0	-0.0	1	1.7476751394916306	-0.0	0	0.0	-0.0	0	0.0	-0.0	1	4.474603174603175	-0.0	2	2.3442827442827445	0.15454664161486342	1	1.0129356809198706	-0.0	1	1.0003548616039746	-0.0	0	0.0	-0.0	1	4.33026113671275	-0.0	0	0.0	-0.0
GO:0005463	MF	UDP-N-acetylgalactosamine transmembrane transporter activity	0	0.0	-0.0	0	0.0	-0.0	0	0.0	-0.0	0	0.0	-0.0	0	0.0	-0.0	0	0.0	-0.0	1	10.54927234927235	0.3264909146820516	0	0.0	-0.0	0	0.0	-0.0	1	10.660084033613447	0.346009832907409	0	0.0	-0.0	0	0.0	-0.0
GO:0005464	MF	UDP-xylose transmembrane transporter activity	0	0.0	-0.0	0	0.0	-0.0	0	0.0	-0.0	0	0.0	-0.0	0	0.0	-0.0	1	20.135714285714286	0.1828748015022606	0	0.0	-0.0	0	0.0	-0.0	0	0.0	-0.0	0	0.0	-0.0	1	19.486175115207374	0.18636032164306526	0	0.0	-0.0
GO:0005471	MF	ATP:ADP antiporter activity	0	0.0	-0.0	2	5.349710068529257	0.3331641573567386	1	3.145815251084935	0.0057340323575091395	0	0.0	-0.0	0	0.0	-0.0	0	0.0	-0.0	2	4.21970893970894	0.3264909146820516	2	3.6465684513115346	0.31918487611286567	1	1.8006387508871542	-0.0	2	4.2640336134453785	0.346009832907409	0	0.0	-0.0	0	0.0	-0.0
GO:0005483	MF	soluble NSF attachment protein activity	0	0.0	-0.0	1	4.458091723774381	0.12363948245899446	0	0.0	-0.0	0	0.0	-0.0	0	0.0	-0.0	0	0.0	-0.0	2	7.032848232848234	0.604539659162899	0	0.0	-0.0	0	0.0	-0.0	1	3.5533613445378154	0.12228166146289465	0	0.0	-0.0	0	0.0	-0.0
GO:0005484	MF	SNAP receptor activity	0	0.0	-0.0	6	3.6475295921790387	0.9901468712213531	1	0.7149580116102124	-0.0	0	0.0	-0.0	3	3.3298188817919327	0.2587689233852958	2	3.6610389610389613	0.061493322505914945	5	2.3975618975618977	0.39373092669610166	2	0.8287655571162579	-0.0	1	0.4092360797470805	-0.0	5	2.422746371275783	0.414382865610015	2	3.5429409300377044	0.04561556872588226	4	4.474208623578168	0.6116692768978923
GO:0005488	MF	binding	20	1.1066185129936406	-0.0	353	0.9678391011638109	-0.0	337	1.0866540996470102	0.23626458684004503	54	0.9001915980698268	-0.0	238	1.1913989111017194	1.0683678746593368	140	1.1558015580155803	0.12988226395644634	461	0.9969689530575141	-0.0	584	1.09142885176606	0.8402310455546704	551	1.0169659201914945	-0.0	461	1.0074413160097988	-0.0	151	1.2064011653941424	0.39580442823851547	229	1.155241033496659	0.5251885489575422
GO:0005496	MF	steroid binding	0	0.0	-0.0	0	0.0	-0.0	0	0.0	-0.0	0	0.0	-0.0	0	0.0	-0.0	0	0.0	-0.0	0	0.0	-0.0	1	1.8232842256557673	-0.0	2	3.6012775017743084	0.31509305676493615	0	0.0	-0.0	0	0.0	-0.0	0	0.0	-0.0
GO:0005504	MF	fatty acid binding	0	0.0	-0.0	0	0.0	-0.0	0	0.0	-0.0	0	0.0	-0.0	0	0.0	-0.0	0	0.0	-0.0	0	0.0	-0.0	2	6.077614085519224	0.5743007090641111	1	3.0010645848119233	0.08637169704760861	0	0.0	-0.0	0	0.0	-0.0	0	0.0	-0.0
GO:0005506	MF	iron ion binding	0	0.0	-0.0	2	0.8916183447548761	-0.0	3	1.5729076255424674	-0.0	0	0.0	-0.0	2	1.6279114533205006	-0.0	1	1.3423809523809525	-0.0	2	0.7032848232848233	-0.0	4	1.2155228171038448	-0.0	4	1.2004258339247693	-0.0	1	0.35533613445378154	0.03552599382842934	1	1.299078341013825	-0.0	0	0.0	-0.0
GO:0005507	MF	copper ion binding	1	3.3321513002364065	-0.0	8	1.3209160663035202	-0.0	11	2.1360473927119927	0.5669998572881155	1	1.003917378917379	-0.0	4	1.2058603357929634	-0.0	6	2.9830687830687834	0.2966766152752213	12	1.562855162855163	0.24374410521164225	16	1.8007745438575478	0.7281877891918188	18	2.000709723207949	1.2196755103224886	10	1.3160597572362278	0.05267164352895996	5	2.405700631507083	0.1536528189913084	7	2.1266300247871537	0.3222560319384232
GO:0005509	MF	calcium ion binding	0	0.0	-0.0	9	1.5236516017963073	0.12363948245899446	7	1.3937156175692749	-0.0	0	0.0	-0.0	4	1.2363884455598737	-0.0	5	2.54882459312839	0.1828748015022606	16	2.136561488460223	1.250406962055877	16	1.8463637728159668	0.7587329535550552	14	1.5955026906595036	0.3716294677776747	12	1.6192532709286247	0.346009832907409	6	2.95992533395555	0.32033498871041954	7	2.180468759591892	0.35863636069763166
GO:0005513	BP	detection of calcium ion	0	0.0	-0.0	2	4.458091723774381	0.32901781829365784	0	0.0	-0.0	0	0.0	-0.0	0	0.0	-0.0	1	6.711904761904762	0.019476114205537097	4	7.032848232848234	1.6470265060104654	0	0.0	-0.0	0	0.0	-0.0	3	5.330042016806723	0.7774717829457507	2	12.990783410138249	0.4708815930189666	0	0.0	-0.0
GO:0005515	MF	protein binding	7	1.3138593791613646	-0.0	136	1.2648827700277796	0.9932115870309316	136	1.4875899657425282	3.702259967282369	16	0.9047822830854819	-0.0	101	1.7150805645205551	4.66836887116516	51	1.428263461156368	0.3926438186195872	182	1.3351652069315492	2.8421889565709892	220	1.3947236774835494	4.832665466067272	216	1.3523573372448723	3.9075253903745315	193	1.4307345052068117	4.787065209053324	60	1.6261064073886544	1.4327706879805144	91	1.5572610682203567	2.7343733836302806
GO:0005516	MF	calmodulin binding	0	0.0	-0.0	13	1.7386557722720084	0.32901781829365784	10	1.5729076255424674	0.1252234498851655	0	0.0	-0.0	4	0.9767468719923003	-0.0	2	0.8054285714285714	-0.0	11	1.1604199584199584	-0.0	17	1.5497915918074021	0.3325731791707216	17	1.530542938254081	0.3451626007356431	12	1.2792100840336134	0.029914469769349392	3	1.1691705069124423	-0.0	9	2.214733268671193	0.4362319542270334
GO:0005522	MF	profilin binding	0	0.0	-0.0	0	0.0	-0.0	0	0.0	-0.0	0	0.0	-0.0	0	0.0	-0.0	0	0.0	-0.0	0	0.0	-0.0	0	0.0	-0.0	0	0.0	-0.0	0	0.0	-0.0	0	0.0	-0.0	0	0.0	-0.0
GO:0005523	MF	tropomyosin binding	0	0.0	-0.0	0	0.0	-0.0	0	0.0	-0.0	0	0.0	-0.0	0	0.0	-0.0	0	0.0	-0.0	0	0.0	-0.0	0	0.0	-0.0	0	0.0	-0.0	0	0.0	-0.0	0	0.0	-0.0	0	0.0	-0.0
GO:0005524	MF	ATP binding	2	6.204695524578136	-0.0	12	1.8447276098376746	0.3960441523998575	14	2.5311157192637403	1.4718651582902538	2	1.869363395225464	-0.0	4	1.1226975540141382	-0.0	4	1.851559934318555	-0.0	16	1.9400960642339953	0.9095770957183462	25	2.619661243758286	3.7337505349439835	22	2.2766696850297348	2.267893137874545	16	1.9604752245725876	0.9084783364168503	4	1.7918321945018274	-0.0	1	0.28285226930666574	-0.0
GO:0005525	MF	GTP binding	0	0.0	-0.0	7	2.34049815498155	0.4480597590725538	5	1.9661345319280845	0.17927297248184132	0	0.0	-0.0	3	1.831400384985563	-0.0	6	6.040714285714286	1.3001289862670362	4	1.054927234927235	-0.0	8	1.8232842256557673	0.3325731791707216	5	1.1253992193044713	-0.0	8	2.1320168067226892	0.414382865610015	4	3.8972350230414747	0.32033498871041954	2	1.2304073714839963	-0.0
GO:0005527	MF	macrolide binding	0	0.0	-0.0	2	1.671784396415393	0.006512369713818885	2	1.9661345319280843	0.0057340323575091395	0	0.0	-0.0	2	3.0523339749759386	0.06912034325329382	1	2.5169642857142858	-0.0	3	1.9779885654885658	0.18229731554997017	1	0.5697763205174273	-0.0	3	1.688098828956707	0.0025250969182803156	4	2.665021008403362	0.37080015709631975	1	2.4357718894009217	-0.0	2	3.0760184287099905	0.09314758878746655
GO:0005528	MF	FK506 binding	0	0.0	-0.0	2	1.671784396415393	0.006512369713818885	2	1.9661345319280843	0.0057340323575091395	0	0.0	-0.0	2	3.0523339749759386	0.06912034325329382	1	2.5169642857142858	-0.0	3	1.9779885654885658	0.18229731554997017	1	0.5697763205174273	-0.0	3	1.688098828956707	0.0025250969182803156	4	2.665021008403362	0.37080015709631975	1	2.4357718894009217	-0.0	2	3.0760184287099905	0.09314758878746655
GO:0005536	MF	D-glucose binding	0	0.0	-0.0	0	0.0	-0.0	0	0.0	-0.0	0	0.0	-0.0	0	0.0	-0.0	0	0.0	-0.0	1	3.516424116424117	0.11935498231795091	0	0.0	-0.0	0	0.0	-0.0	0	0.0	-0.0	0	0.0	-0.0	0	0.0	-0.0
GO:0005539	MF	glycosaminoglycan binding	0	0.0	-0.0	0	0.0	-0.0	0	0.0	-0.0	0	0.0	-0.0	0	0.0	-0.0	0	0.0	-0.0	0	0.0	-0.0	1	4.558210564139419	0.1730373202841411	1	4.501596877217885	0.16666717005889728	0	0.0	-0.0	0	0.0	-0.0	0	0.0	-0.0
GO:0005543	MF	phospholipid binding	0	0.0	-0.0	11	1.565074754091006	0.20209962075651006	8	1.3386447876957168	-0.0	1	0.8650777414075286	-0.0	4	1.0390924170130855	-0.0	3	1.285258358662614	-0.0	19	2.1322997301720705	1.5738745655980495	16	1.5517312558772487	0.36259970828355925	15	1.43667985443124	0.2516776451827016	13	1.4742669408188807	0.20785496227014297	3	1.2437984116089813	-0.0	5	1.3089440122170173	-0.0
GO:0005544	MF	calcium-dependent phospholipid binding	0	0.0	-0.0	0	0.0	-0.0	0	0.0	-0.0	0	0.0	-0.0	0	0.0	-0.0	0	0.0	-0.0	0	0.0	-0.0	0	0.0	-0.0	0	0.0	-0.0	0	0.0	-0.0	0	0.0	-0.0	0	0.0	-0.0
GO:0005546	MF	phosphatidylinositol-4,5-bisphosphate binding	0	0.0	-0.0	2	2.057580795588176	0.0684825857204683	1	1.2099289427249749	-0.0	0	0.0	-0.0	0	0.0	-0.0	1	3.097802197802198	-0.0	2	1.6229649768111307	0.04028477472537313	2	1.4025263274275133	-0.0	2	1.385106731451657	-0.0	2	1.6400129282482225	0.04710537163271441	0	0.0	-0.0	0	0.0	-0.0
GO:0005547	MF	phosphatidylinositol-3,4,5-trisphosphate binding	0	0.0	-0.0	1	4.458091723774381	0.12363948245899446	0	0.0	-0.0	0	0.0	-0.0	0	0.0	-0.0	1	13.423809523809524	0.12731121569956985	0	0.0	-0.0	2	6.077614085519224	0.5743007090641111	1	3.0010645848119233	0.08637169704760861	0	0.0	-0.0	1	12.990783410138249	0.1150775995919533	0	0.0	-0.0
GO:0005548	MF	phospholipid transporter activity	0	0.0	-0.0	0	0.0	-0.0	0	0.0	-0.0	0	0.0	-0.0	1	1.5261669874879693	-0.0	0	0.0	-0.0	3	1.9779885654885658	0.18229731554997017	2	1.1395526410348547	-0.0	2	1.1253992193044713	-0.0	2	1.332510504201681	-0.0	0	0.0	-0.0	2	3.0760184287099905	0.09314758878746655
GO:0005575	CC	cellular_component	44	0.8541888250048589	-0.0	908	0.8734691689247941	7.354577730650908	802	0.9073379239624965	2.8451365786366862	132	0.772055284139007	2.66322841806265	522	0.9168198719340803	1.0428076696757438	307	0.8892561728712199	0.9023141327012918	1183	0.8976328266697252	6.259217302762014	1384	0.9075111013117966	5.998733789411545	1393	0.9020678198898819	6.948339182764005	1167	0.8947937903493411	6.523076149832082	328	0.9194368751762955	0.32033498871041954	538	0.9522537090676687	0.18968706368028748
GO:0005576	CC	extracellular region	3	1.9701040534244447	-0.0	29	0.9436836495580807	-0.0	26	0.995026721754359	-0.0	4	0.7914093206064009	-0.0	14	0.8317795746893069	-0.0	15	1.469760166840459	0.006488854574091164	38	0.9753585140446456	-0.0	44	0.9759672254118462	-0.0	51	1.117184626462833	0.02505536443214595	33	0.8559191559835614	0.026623947524052415	14	1.3275253119849308	-0.0	15	0.8981075704262745	-0.0
GO:0005615	CC	extracellular space	0	0.0	-0.0	6	1.2158431973930128	-0.0	2	0.4766386744068083	-0.0	0	0.0	-0.0	3	1.1099396272639774	-0.0	1	0.6101731601731601	-0.0	7	1.1188622188622188	-0.0	5	0.6906379642635481	-0.0	6	0.8184721594941609	-0.0	7	1.130614973262032	-0.0	1	0.590490155006284	-0.0	2	0.745701437263028	-0.0
GO:0005618	CC	cell wall	7	3.013285147103736	-0.0	37	0.7892315491849382	0.20209962075651006	28	0.702414888599507	0.3184799700664182	11	1.4266194331983806	-0.0	19	0.7399597515093184	-0.0	22	1.4130325814536342	0.04794675192090004	35	0.5888748520327468	1.9780876050320664	55	0.7996860638841085	0.31918487611286567	56	0.804112998801281	0.3186700170801237	34	0.5780587833219412	2.073317436629448	19	1.1809803100125682	-0.0	21	0.8241963253959782	-0.0
GO:0005622	CC	intracellular anatomical structure	36	0.7573897569170912	-0.0	802	0.8360876675813517	10.906578314837764	698	0.8557872964600844	6.683297042808654	114	0.7225951420159854	3.6032466592599794	469	0.892692889087982	1.6648045059672925	278	0.8726679509593221	1.0646806843704388	1067	0.8773929064364797	7.745810859915486	1216	0.8641022754686308	11.630999023711077	1216	0.853369990287154	13.917372124346064	1052	0.8741451713587454	8.04345858888787	301	0.9143875141752934	0.3154371212091454	478	0.9168831920950193	0.7656027681658766
GO:0005628	CC	prospore membrane	0	0.0	-0.0	0	0.0	-0.0	0	0.0	-0.0	0	0.0	-0.0	2	6.976763371373575	0.3912834579984746	0	0.0	-0.0	1	1.5070389070389072	-0.0	0	0.0	-0.0	0	0.0	-0.0	1	1.522869147659064	-0.0	0	0.0	-0.0	2	7.0308992656228355	0.36515978467564725
GO:0005634	CC	nucleus	10	0.9048080969465268	-0.0	301	1.3495329623091739	5.501689446210399	287	1.5133237966164537	10.386910813317748	39	1.063149513912169	-0.0	188	1.538957525432052	6.524792008452074	104	1.4040323739284517	1.3442889623378353	373	1.3191011016689864	6.267320351848875	440	1.344695037359265	8.812814999161429	448	1.3521390553091603	9.475581703747743	377	1.3472516529239922	7.324897620325946	120	1.56777808503177	3.5968205661770285	182	1.501402223332801	5.444260017706682
GO:0005635	CC	nuclear envelope	1	2.306873977086743	-0.0	8	0.9144803535947448	-0.0	14	1.8821116886832943	0.5316319506807906	0	0.0	-0.0	11	2.2957725623750647	0.7055027029666792	3	1.0326007326007327	-0.0	14	1.2623060930753238	0.04938447391178237	18	1.4025263274275133	0.2552214910207434	19	1.4620571054211935	0.31509305676493615	17	1.548901098901099	0.346009832907409	3	0.999291031549096	-0.0	9	1.8929344176676863	0.2653520784128298
GO:0005640	CC	nuclear outer membrane	0	0.0	-0.0	1	6.687137585661572	0.20209962075651006	0	0.0	-0.0	0	0.0	-0.0	0	0.0	-0.0	0	0.0	-0.0	0	0.0	-0.0	0	0.0	-0.0	1	4.501596877217885	0.16666717005889728	0	0.0	-0.0	0	0.0	-0.0	0	0.0	-0.0
GO:0005642	CC	annulate lamellae	0	0.0	-0.0	0	0.0	-0.0	0	0.0	-0.0	0	0.0	-0.0	0	0.0	-0.0	0	0.0	-0.0	0	0.0	-0.0	0	0.0	-0.0	0	0.0	-0.0	0	0.0	-0.0	0	0.0	-0.0	0	0.0	-0.0
GO:0005643	CC	nuclear pore	0	0.0	-0.0	1	0.257197599448522	0.12363948245899446	10	3.0248223568124377	1.3987710517278014	0	0.0	-0.0	6	2.817539053823943	0.5060527553007039	0	0.0	-0.0	4	0.8114824884055654	-0.0	8	1.4025263274275133	0.0895695886674709	11	1.9045217557460283	0.5338026312996473	5	1.025008080155139	-0.0	0	0.0	-0.0	5	2.366168022084608	0.2573176067958107
GO:0005652	CC	nuclear lamina	0	0.0	-0.0	1	3.343568792830786	0.0684825857204683	0	0.0	-0.0	0	0.0	-0.0	0	0.0	-0.0	0	0.0	-0.0	1	2.6373180873180875	0.06516030050811258	1	2.2791052820697093	0.03278384673179338	1	2.2507984386089426	0.03095138212453836	0	0.0	-0.0	0	0.0	-0.0	0	0.0	-0.0
GO:0005654	CC	nucleoplasm	2	0.9977976167066503	-0.0	50	1.2360697940224716	0.20209962075651006	52	1.511852061519562	1.1204721520048	0	0.0	0.8916064117095522	32	1.4443576665320523	0.3797515096515482	21	1.5632162661737523	0.1828748015022606	54	1.052977277006852	-0.0	75	1.2638291767484522	0.5443356388524155	79	1.3146992728288833	0.8722297403265047	60	1.1822644029885523	0.20732390362841885	30	2.1611284785812246	1.7646701399551226	23	1.0461874138311242	-0.0
GO:0005655	CC	nucleolar ribonuclease P complex	0	0.0	-0.0	0	0.0	-0.0	1	5.2430254184748915	0.10115010449141237	0	0.0	-0.0	0	0.0	-0.0	0	0.0	-0.0	0	0.0	-0.0	1	3.038807042759612	0.0895695886674709	1	3.0010645848119233	0.08637169704760861	0	0.0	-0.0	0	0.0	-0.0	0	0.0	-0.0
GO:0005656	CC	nuclear pre-replicative complex	0	0.0	-0.0	1	6.687137585661572	0.20209962075651006	1	7.864538127712337	0.17927297248184132	0	0.0	-0.0	1	12.209335899903754	0.20621585972919146	0	0.0	-0.0	0	0.0	-0.0	2	9.116421128278837	0.8784813419192061	1	4.501596877217885	0.16666717005889728	0	0.0	-0.0	0	0.0	-0.0	0	0.0	-0.0
GO:0005657	CC	replication fork	0	0.0	-0.0	3	1.1800831033520418	-0.0	5	2.313099449327158	0.3184799700664182	0	0.0	-0.0	1	0.7181962294061032	-0.0	2	2.36890756302521	-0.0	2	0.6205454323101383	-0.0	10	2.681300331846716	1.3446137119270938	12	3.1775977956832127	2.292789642283514	1	0.31353188334157195	0.029914469769349392	3	3.4387367850365953	0.16298413255421834	2	1.447538084098819	-0.0
GO:0005658	CC	alpha DNA polymerase:primase complex	0	0.0	-0.0	1	3.343568792830786	0.0684825857204683	0	0.0	-0.0	0	0.0	-0.0	0	0.0	-0.0	1	10.067857142857143	0.08457961510962507	0	0.0	-0.0	3	6.837315846209127	1.1642195077113495	2	4.501596877217885	0.4117056127387796	0	0.0	-0.0	2	19.486175115207374	0.6833820981860347	0	0.0	-0.0
GO:0005662	CC	DNA replication factor A complex	0	0.0	-0.0	0	0.0	-0.0	0	0.0	-0.0	0	0.0	-0.0	0	0.0	-0.0	0	0.0	-0.0	0	0.0	-0.0	0	0.0	-0.0	1	3.0010645848119233	0.08637169704760861	0	0.0	-0.0	0	0.0	-0.0	0	0.0	-0.0
GO:0005663	CC	DNA replication factor C complex	0	0.0	-0.0	0	0.0	-0.0	1	1.5729076255424674	-0.0	0	0.0	-0.0	0	0.0	-0.0	0	0.0	-0.0	0	0.0	-0.0	2	1.8232842256557673	0.0848818071185019	2	1.8006387508871542	0.07920729615350429	0	0.0	-0.0	0	0.0	-0.0	2	4.921629485935985	0.2573176067958107
GO:0005664	CC	nuclear origin of replication recognition complex	0	0.0	-0.0	0	0.0	-0.0	3	7.864538127712337	1.0280411739313537	0	0.0	-0.0	1	4.069778633301252	-0.0	0	0.0	-0.0	0	0.0	-0.0	3	4.558210564139418	0.7025371693406949	2	3.0010645848119233	0.2544500702270808	0	0.0	-0.0	0	0.0	-0.0	0	0.0	-0.0
GO:0005665	CC	RNA polymerase II, core complex	0	0.0	-0.0	3	1.4860305745914604	-0.0	2	1.165116759661087	-0.0	0	0.0	-0.0	0	0.0	-0.0	1	1.4915343915343917	-0.0	2	0.7814275814275815	-0.0	5	1.6882261348664511	0.1661066231622725	3	1.0003548616039746	-0.0	2	0.7896358543417368	-0.0	1	1.44342037890425	-0.0	0	0.0	-0.0
GO:0005666	CC	RNA polymerase III complex	0	0.0	-0.0	4	2.1398840274117026	0.20209962075651006	2	1.2583261004339739	-0.0	0	0.0	-0.0	2	1.9534937439846005	-0.0	2	3.2217142857142855	0.02684765917840434	3	1.265912681912682	-0.0	6	2.1879410707869202	0.4517477342065724	6	2.1607665010645847	0.46600154990997483	3	1.2792100840336134	-0.0	2	3.1177880184331794	0.00984495231910223	1	0.9843258971871969	-0.0
GO:0005667	CC	transcription regulator complex	1	3.0326320822376283	-0.0	8	1.2021820378717432	-0.0	10	1.7673119388117613	0.2667085382503875	1	0.913677614520311	-0.0	7	1.9205696921196915	0.1511618914626609	7	3.167415730337079	0.5509258772331127	13	1.540904949893714	0.30493000763453815	12	1.2291803768465845	0.010822155337754892	12	1.2139137646430251	-0.0	14	1.676867151354924	0.43167605668027514	10	4.378915756226376	1.7274254293963363	5	1.3824801926786474	-0.0
GO:0005668	CC	RNA polymerase transcription factor SL1 complex	0	0.0	-0.0	0	0.0	-0.0	0	0.0	-0.0	0	0.0	-0.0	0	0.0	-0.0	0	0.0	-0.0	0	0.0	-0.0	0	0.0	-0.0	0	0.0	-0.0	0	0.0	-0.0	0	0.0	-0.0	1	24.608147429679924	0.36515978467564725
GO:0005669	CC	transcription factor TFIID complex	0	0.0	-0.0	1	0.8916183447548761	-0.0	1	1.0486050836949783	-0.0	0	0.0	-0.0	1	1.6279114533205006	-0.0	1	2.684761904761905	-0.0	1	0.7032848232848233	-0.0	1	0.6077614085519224	-0.0	1	0.6002129169623847	-0.0	2	1.4213445378151262	-0.0	1	2.59815668202765	-0.0	0	0.0	-0.0
GO:0005672	CC	transcription factor TFIIA complex	0	0.0	-0.0	0	0.0	-0.0	0	0.0	-0.0	0	0.0	-0.0	0	0.0	-0.0	0	0.0	-0.0	0	0.0	-0.0	0	0.0	-0.0	0	0.0	-0.0	0	0.0	-0.0	0	0.0	-0.0	0	0.0	-0.0
GO:0005673	CC	transcription factor TFIIE complex	0	0.0	-0.0	0	0.0	-0.0	1	7.864538127712337	0.17927297248184132	0	0.0	-0.0	0	0.0	-0.0	1	20.135714285714286	0.1828748015022606	0	0.0	-0.0	1	4.558210564139419	0.1730373202841411	0	0.0	-0.0	0	0.0	-0.0	1	19.486175115207374	0.18636032164306526	0	0.0	-0.0
GO:0005674	CC	transcription factor TFIIF complex	0	0.0	-0.0	0	0.0	-0.0	1	7.864538127712337	0.17927297248184132	0	0.0	-0.0	0	0.0	-0.0	0	0.0	-0.0	0	0.0	-0.0	1	4.558210564139419	0.1730373202841411	1	4.501596877217885	0.16666717005889728	0	0.0	-0.0	0	0.0	-0.0	0	0.0	-0.0
GO:0005675	CC	transcription factor TFIIH holo complex	0	0.0	-0.0	0	0.0	-0.0	1	2.6215127092374457	-0.0	0	0.0	-0.0	1	4.069778633301252	-0.0	1	6.711904761904762	0.019476114205537097	0	0.0	-0.0	1	1.519403521379806	-0.0	1	1.5005322924059616	-0.0	0	0.0	-0.0	1	6.4953917050691246	0.009066645385869912	0	0.0	-0.0
GO:0005677	CC	chromatin silencing complex	0	0.0	-0.0	4	3.8212214775208984	0.597754166426103	1	1.1235054468160481	-0.0	0	0.0	-0.0	0	0.0	-0.0	1	2.876530612244898	-0.0	4	3.0140778140778144	0.48200981261054276	2	1.3023458754684052	-0.0	3	1.9292558045219508	0.16666717005889728	4	3.045738295318128	0.4849670013956785	4	11.13495720868993	1.279034527297185	1	1.7577248164057089	-0.0
GO:0005680	CC	anaphase-promoting complex	0	0.0	-0.0	1	2.6748550342646285	0.023451280674856235	1	3.145815251084935	0.0057340323575091395	0	0.0	-0.0	0	0.0	-0.0	0	0.0	-0.0	1	2.10985446985447	0.026435312389500247	1	1.8232842256557673	-0.0	2	3.6012775017743084	0.31509305676493615	1	2.1320168067226892	0.029914469769349392	0	0.0	-0.0	0	0.0	-0.0
GO:0005681	CC	spliceosomal complex	0	0.0	-0.0	9	1.5236516017963073	0.12363948245899446	6	1.19461338648795	-0.0	0	0.0	-0.0	5	1.545485556949842	-0.0	3	1.5292947558770345	-0.0	12	1.602421116345167	0.3264909146820516	11	1.269375093810977	0.03278384673179338	9	1.0256803011382523	-0.0	14	1.8891288160833952	0.660777384474542	3	1.479962666977775	-0.0	3	0.9344866112536679	-0.0
GO:0005682	CC	U5 snRNP	0	0.0	-0.0	0	0.0	-0.0	1	1.9661345319280843	-0.0	0	0.0	-0.0	1	3.0523339749759386	-0.0	0	0.0	-0.0	0	0.0	-0.0	3	3.4186579231045635	0.4571217907543835	2	2.2507984386089426	0.15516575525357254	1	1.332510504201681	-0.0	0	0.0	-0.0	0	0.0	-0.0
GO:0005684	CC	U2-type spliceosomal complex	0	0.0	-0.0	6	2.11172765862997	0.32901781829365784	3	1.2417691780598428	-0.0	0	0.0	-0.0	1	0.6425966263107239	-0.0	1	1.0597744360902255	-0.0	8	2.220899441952074	0.604539659162899	5	1.1995290958261624	-0.0	4	0.9477046057300811	-0.0	8	2.2442282176028305	0.6042110823356639	2	2.0511763279165653	-0.0	1	0.64758282709684	-0.0
GO:0005685	CC	U1 snRNP	0	0.0	-0.0	0	0.0	-0.0	2	2.6215127092374457	0.10115010449141237	0	0.0	-0.0	0	0.0	-0.0	0	0.0	-0.0	1	0.8791060291060292	-0.0	3	2.279105282069709	0.2552214910207434	2	1.5005322924059616	-0.0	2	1.7766806722689077	0.06825597993879702	1	3.2476958525345623	-0.0	0	0.0	-0.0
GO:0005686	CC	U2 snRNP	0	0.0	-0.0	2	3.343568792830786	0.20209962075651006	2	3.9322690638561686	0.22279958629599428	0	0.0	-0.0	0	0.0	-0.0	0	0.0	-0.0	2	2.6373180873180875	0.19691082433281537	3	3.4186579231045635	0.4571217907543835	3	3.376197657913414	0.477066936946752	2	2.665021008403362	0.20785496227014297	0	0.0	-0.0	0	0.0	-0.0
GO:0005687	CC	U4 snRNP	0	0.0	-0.0	0	0.0	-0.0	1	15.729076255424674	0.3184799700664182	0	0.0	-0.0	0	0.0	-0.0	0	0.0	-0.0	0	0.0	-0.0	1	9.116421128278837	0.31918487611286567	1	9.00319375443577	0.31509305676493615	0	0.0	-0.0	0	0.0	-0.0	0	0.0	-0.0
GO:0005688	CC	U6 snRNP	0	0.0	-0.0	0	0.0	-0.0	1	3.145815251084935	0.0057340323575091395	0	0.0	-0.0	0	0.0	-0.0	1	8.054285714285715	0.04794675192090004	1	2.10985446985447	0.026435312389500247	2	3.6465684513115346	0.31918487611286567	2	3.6012775017743084	0.31509305676493615	1	2.1320168067226892	0.029914469769349392	0	0.0	-0.0	0	0.0	-0.0
GO:0005689	CC	U12-type spliceosomal complex	0	0.0	-0.0	1	1.3374275171323142	-0.0	2	3.145815251084935	0.16672291858522564	0	0.0	-0.0	0	0.0	-0.0	0	0.0	-0.0	2	2.10985446985447	0.11935498231795091	4	3.6465684513115346	0.7490277771484224	3	2.700958126330731	0.31509305676493615	3	3.198025210084034	0.3597254899310307	0	0.0	-0.0	0	0.0	-0.0
GO:0005690	CC	U4atac snRNP	0	0.0	-0.0	0	0.0	-0.0	0	0.0	-0.0	0	0.0	-0.0	0	0.0	-0.0	1	40.27142857142857	0.2862166939190278	0	0.0	-0.0	1	9.116421128278837	0.31918487611286567	0	0.0	-0.0	0	0.0	-0.0	1	38.97235023041475	0.32033498871041954	0	0.0	-0.0
GO:0005694	CC	chromosome	0	0.0	-0.0	20	0.9553053693802245	-0.0	35	1.9661345319280843	2.1274494771322843	1	0.290418956043956	-0.0	17	1.4825622164168843	0.1536362534410546	9	1.294438775510204	-0.0	24	0.9042233442233443	-0.0	60	1.9535188132026078	4.715185301223818	55	1.7684844874784547	2.9630533847889495	21	0.7995063025210084	0.06825597993879702	16	2.2269914417379857	0.7149718633807713	17	1.4940660939448525	0.17952848689170472
GO:0005697	CC	telomerase holoenzyme complex	0	0.0	-0.0	0	0.0	-0.0	1	3.145815251084935	0.0057340323575091395	0	0.0	-0.0	0	0.0	-0.0	0	0.0	-0.0	0	0.0	-0.0	2	3.6465684513115346	0.31918487611286567	0	0.0	-0.0	0	0.0	-0.0	0	0.0	-0.0	0	0.0	-0.0
GO:0005700	CC	polytene chromosome	0	0.0	-0.0	0	0.0	-0.0	0	0.0	-0.0	0	0.0	-0.0	1	24.41867179980751	0.3797515096515482	0	0.0	-0.0	0	0.0	-0.0	0	0.0	-0.0	0	0.0	-0.0	0	0.0	-0.0	0	0.0	-0.0	1	24.608147429679924	0.36515978467564725
GO:0005712	CC	chiasma	0	0.0	-0.0	0	0.0	-0.0	0	0.0	-0.0	0	0.0	-0.0	1	8.139557266602504	0.12090883010852489	0	0.0	-0.0	0	0.0	-0.0	0	0.0	-0.0	1	3.0010645848119233	0.08637169704760861	0	0.0	-0.0	0	0.0	-0.0	0	0.0	-0.0
GO:0005730	CC	nucleolus	5	2.7998366734351547	-0.0	39	1.0821508956049843	-0.0	52	1.696912791041666	2.056029865900537	2	0.33741621449090325	-0.0	18	0.9119006066318155	-0.0	31	2.5900711321873144	3.0864137791759423	51	1.1162093149645016	0.026435312389500247	76	1.4374439953302727	1.6314895684426416	82	1.531663667767081	2.5352965700162318	46	1.0173524181456814	-0.0	31	2.5065204505038525	2.970243322974133	21	1.0721392033677972	-0.0
GO:0005731	CC	nucleolus organizer region	0	0.0	-0.0	0	0.0	-0.0	0	0.0	-0.0	0	0.0	-0.0	0	0.0	-0.0	0	0.0	-0.0	0	0.0	-0.0	0	0.0	-0.0	0	0.0	-0.0	1	10.660084033613447	0.346009832907409	0	0.0	-0.0	0	0.0	-0.0
GO:0005732	CC	sno(s)RNA-containing ribonucleoprotein complex	0	0.0	-0.0	0	0.0	-0.0	2	1.9661345319280843	0.0057340323575091395	0	0.0	-0.0	0	0.0	-0.0	1	2.5169642857142858	-0.0	0	0.0	0.026435312389500247	3	1.7093289615522818	0.0014589410972685349	5	2.813498048261178	0.6528092449477941	2	1.332510504201681	-0.0	2	4.871543778801843	0.12763730800659603	1	1.5380092143549953	-0.0
GO:0005736	CC	RNA polymerase I complex	0	0.0	-0.0	2	0.37674014567107444	0.13896815422467124	3	0.6646088558630144	-0.0	0	0.0	-0.0	0	0.0	0.10928111739006247	1	0.5672032193158953	-0.0	1	0.14858130069397676	0.7724913376557848	4	0.5136011903255682	0.1730373202841411	4	0.5072221833484941	0.16666717005889728	1	0.1501420286424429	0.7774717829457507	1	0.5489063412734471	-0.0	0	0.0	0.12838253177761041
GO:0005737	CC	cytoplasm	30	0.7373761642450113	-0.0	616	0.7502553051211233	20.185086818724926	506	0.7247894167420895	20.742489485305605	86	0.6368535162133195	5.268061267896798	333	0.740498835200428	10.736485796726319	224	0.8214916674255532	1.7886009038216681	844	0.8108173993976745	14.597199712045299	919	0.7629533755476049	28.318510094521947	932	0.7641359237896492	28.48226395193777	824	0.7999188820414788	16.284225765548058	239	0.8482280033757512	1.1336787440711058	345	0.7731364049940418	7.710234433888542
GO:0005739	CC	mitochondrion	6	1.1191606993192076	-0.0	78	0.7209353582330373	1.4102517614949905	66	0.717428495409833	1.1087211036442153	8	0.4495773749401945	0.3306148276055829	39	0.6581397375207275	0.8731628637915622	28	0.7792674498963372	-0.0	106	0.7727870553026047	1.2120719086232334	132	0.8316292943557748	0.7173219246644965	131	0.8150783564831278	0.916008262580526	107	0.7882715905989209	0.9483172195907085	28	0.7541297902222619	0.037214937847528905	40	0.6802528660588784	0.6578929493559273
GO:0005740	CC	mitochondrial envelope	2	1.0243045742662198	-0.0	19	0.4821844938427698	1.9771925187327437	10	0.29846444507447206	3.8191677099023753	0	0.0	0.8916064117095522	10	0.4633524060684536	0.7560796006774056	3	0.22924911900243972	0.9676372144714694	29	0.580510243128839	1.5994182689855083	26	0.44976650727751377	4.193316976280703	27	0.4612641961475632	4.1376314446790055	29	0.5866080398003604	1.5026912958864904	4	0.2958053148418577	0.6085064769128872	9	0.42025299215772166	0.9556149833200094
GO:0005741	CC	mitochondrial outer membrane	0	0.0	-0.0	7	3.019997619331032	0.8812449931437162	1	0.5073895566266023	-0.0	0	0.0	-0.0	1	0.7876990903163713	-0.0	0	0.0	-0.0	4	1.3611964321641743	-0.0	4	1.1763124036488821	-0.0	5	1.4521280249089952	0.02505536443214595	6	2.0632420710219574	0.346009832907409	0	0.0	-0.0	1	0.7938112074090298	-0.0
GO:0005742	CC	mitochondrial outer membrane translocase complex	0	0.0	-0.0	2	8.916183447548763	0.6179095084012769	0	0.0	-0.0	0	0.0	-0.0	0	0.0	-0.0	0	0.0	-0.0	1	3.516424116424117	0.11935498231795091	0	0.0	-0.0	0	0.0	-0.0	1	3.5533613445378154	0.12228166146289465	0	0.0	-0.0	0	0.0	-0.0
GO:0005743	CC	mitochondrial inner membrane	2	1.106164980816184	-0.0	14	0.38368822212812287	3.0707558491107787	8	0.2578537091053225	4.165829637643894	0	0.0	0.624102505996894	7	0.3502678331939601	1.2939290025692654	3	0.2475702576112412	0.7846050634277523	23	0.49719931154357383	2.4652913764516513	21	0.3923050075693761	5.040720517979757	22	0.40588168565079286	4.841717171225574	22	0.4805775588924094	2.6945264571098515	2	0.15972274684596208	1.1227593690456945	8	0.4034122529455725	0.9499865789135742
GO:0005744	CC	TIM23 mitochondrial import inner membrane translocase complex	0	0.0	-0.0	3	2.8659161081406737	0.30235478225077134	0	0.0	-0.0	0	0.0	-0.0	0	0.0	-0.0	0	0.0	-0.0	3	2.260558360558361	0.21253006567161037	1	0.6511729377342026	-0.0	2	1.2861705363479674	-0.0	2	1.522869147659064	0.029914469769349392	0	0.0	-0.0	0	0.0	-0.0
GO:0005746	CC	mitochondrial respirasome	0	0.0	-0.0	1	0.04232365560545298	6.931814138253839	1	0.04977555777033124	5.380707786254048	0	0.0	0.07813356155404216	3	0.23182283354247632	1.2171950744824676	0	0.0	1.1713675353822175	4	0.13353509302876393	6.8270487369795285	4	0.11539773580099792	8.691973162155753	3	0.08547335842818768	9.987276270530195	5	0.16867221572173172	5.902610188264082	1	0.12333022224814792	0.56963878353919	3	0.23362165281341699	1.1115481035392283
GO:0005750	CC	mitochondrial respiratory chain complex III	0	0.0	-0.0	0	0.0	-0.0	0	0.0	-0.0	0	0.0	-0.0	1	1.8783593692159621	-0.0	0	0.0	-0.0	1	0.8114824884055654	-0.0	1	0.7012631637137566	-0.0	1	0.6925533657258285	-0.0	1	0.8200064641241113	-0.0	0	0.0	-0.0	0	0.0	-0.0
GO:0005751	CC	mitochondrial respiratory chain complex IV	0	0.0	-0.0	0	0.0	-0.0	0	0.0	-0.0	0	0.0	-0.0	0	0.0	-0.0	0	0.0	-0.0	0	0.0	-0.0	0	0.0	-0.0	0	0.0	-0.0	0	0.0	-0.0	0	0.0	-0.0	0	0.0	-0.0
GO:0005753	CC	mitochondrial proton-transporting ATP synthase complex	0	0.0	-0.0	0	0.0	0.0684825857204683	1	0.6049644713624874	-0.0	0	0.0	-0.0	0	0.0	-0.0	0	0.0	-0.0	1	0.4057412442027827	-0.0	1	0.3506315818568783	0.03278384673179338	1	0.34627668286291424	0.03095138212453836	1	0.41000323206205563	-0.0	1	1.498936547323644	-0.0	0	0.0	-0.0
GO:0005758	CC	mitochondrial intermembrane space	0	0.0	-0.0	0	0.0	-0.0	0	0.0	-0.0	0	0.0	-0.0	0	0.0	-0.0	0	0.0	-0.0	0	0.0	0.026435312389500247	3	1.823284225655767	0.15346807503058096	3	1.800638750887154	0.14409439055027587	0	0.0	0.029914469769349392	1	2.59815668202765	-0.0	0	0.0	-0.0
GO:0005759	CC	mitochondrial matrix	1	0.6148160713420249	-0.0	7	0.2132572350780455	5.413412695328245	5	0.17914665438980268	4.959956233858674	0	0.0	0.5174033862472787	2	0.11124679635447611	3.2760839869610274	1	0.09173446143833387	1.3726650409582293	15	0.3604534971277568	4.158981415546232	8	0.16613068115314505	10.541995412362047	10	0.20508414019215873	9.455654082301004	12	0.2913918186864723	5.424883344662525	1	0.08877528526290374	1.3014752007076689	3	0.16816501660373523	2.737697783360684
GO:0005761	CC	mitochondrial ribosome	1	0.9605133641250851	-0.0	2	0.09519057061439959	4.903089986991944	1	0.05597536033958959	4.425049937456499	0	0.0	-0.0	1	0.08689918789967084	1.916146512535321	0	0.0	0.9746565038012958	5	0.1877094724069813	4.758114297082928	0	0.0	11.800231162735257	1	0.03203983542503833	10.574601455130109	4	0.15174496845001345	5.461233380691651	0	0.0	1.0205210288975914	1	0.08757347839743744	1.972723801430109
GO:0005762	CC	mitochondrial large ribosomal subunit	0	0.0	-0.0	1	0.08976023604914861	2.0630824107344345	1	0.1055642701706354	1.4813758037534082	0	0.0	-0.0	1	0.1638837033544128	0.3797515096515482	0	0.0	0.141713960817598	1	0.07080048556558624	3.2641933665609435	0	0.0	5.5370873077853195	0	0.0	5.554765667053761	1	0.07154418814505668	3.2757982737541225	0	0.0	0.23019641800019744	1	0.16515535187704647	0.36515978467564725
GO:0005763	CC	mitochondrial small ribosomal subunit	1	2.0603378268637322	-0.0	1	0.1020937035978866	1.660238402337482	0	0.0	1.811540041011094	0	0.0	-0.0	0	0.0	0.7718539081450098	0	0.0	0.09170109700905738	3	0.24158638967799276	1.350081240492485	0	0.0	4.709722137788774	1	0.06872666988118908	3.5000364993329387	3	0.24412406183847588	1.3244406259638368	0	0.0	0.08392454858451898	0	0.0	0.7405428320796845
GO:0005764	CC	lysosome	0	0.0	-0.0	9	2.1494370811055052	0.4165108107618895	3	0.8426290851120363	-0.0	0	0.0	-0.0	4	1.7441908428433937	-0.0	2	1.438265306122449	-0.0	9	1.6954187704187706	0.3023992885082109	2	0.3255864688671013	0.31918487611286567	4	0.6430852681739837	-0.0	9	1.7132277911164469	0.3299503579265699	2	1.3918696510862412	-0.0	3	1.3182936123042817	-0.0
GO:0005765	CC	lysosomal membrane	0	0.0	-0.0	4	2.3259608993605463	0.2742690660817024	1	0.683872880670638	-0.0	0	0.0	-0.0	3	3.185044147800979	0.22836396820309893	1	1.7509316770186334	-0.0	3	1.375992045557263	-0.0	2	0.7927322720242466	-0.0	2	0.7828864134291974	-0.0	3	1.3904457435147972	-0.0	0	0.0	-0.0	2	2.1398389069286887	-0.0
GO:0005766	CC	primary lysosome	0	0.0	-0.0	2	6.687137585661572	0.4480597590725538	0	0.0	-0.0	0	0.0	-0.0	1	6.104667949951877	0.06374013167673485	0	0.0	-0.0	2	5.274636174636175	0.4193993214704929	0	0.0	-0.0	0	0.0	-0.0	2	5.330042016806724	0.43167605668027514	0	0.0	-0.0	0	0.0	-0.0
GO:0005768	CC	endosome	0	0.0	-0.0	37	1.3784071903592097	0.3495368475901583	27	1.182966737873165	-0.0	4	0.9060424255410328	-0.0	21	1.4283902724121382	0.12302895783876897	13	1.4582968563469956	-0.0	45	1.3223321886274533	0.3643895599369268	61	1.549029773885819	1.8530233683051338	59	1.4796335139601962	1.4031898966376433	45	1.3362222326256408	0.43167605668027514	21	2.279719651361308	1.1410030017233908	17	1.1652883183970992	-0.0
GO:0005769	CC	early endosome	0	0.0	-0.0	4	1.091777565005971	-0.0	5	1.6050077811657832	0.03656848797643312	0	0.0	-0.0	3	1.4950207224371943	-0.0	2	1.643731778425656	-0.0	4	0.8611650897365184	-0.0	6	1.1162964646872042	-0.0	5	0.9186932402485479	-0.0	4	0.870210941519465	-0.0	4	3.1814163453399793	0.22653990273372016	2	1.0044141808032623	-0.0
GO:0005770	CC	late endosome	0	0.0	-0.0	7	1.8356848274365098	0.23281422579196565	2	0.6168265198205755	-0.0	0	0.0	-0.0	2	0.957594972541471	-0.0	2	1.5792717086834736	-0.0	7	1.4479393420569893	0.06153776498162998	7	1.2512734881951344	-0.0	5	0.8826660543564481	-0.0	10	2.0902125556104796	0.5893407217375027	3	2.292491190024397	0.009066645385869912	3	1.4475380840988192	-0.0
GO:0005771	CC	multivesicular body	0	0.0	-0.0	1	0.8916183447548761	-0.0	0	0.0	-0.0	0	0.0	-0.0	0	0.0	-0.0	0	0.0	-0.0	2	1.4065696465696467	-0.0	0	0.0	0.011850246752795737	0	0.0	0.013037078059439558	3	2.1320168067226892	0.20785496227014297	0	0.0	-0.0	1	1.6405431619786615	-0.0
GO:0005773	CC	vacuole	6	2.3167747237695187	-0.0	80	1.5306752699654524	2.244016431930558	56	1.260126280835167	0.29184146203713357	8	0.9306701881809177	-0.0	29	1.0130779430535302	-0.0	43	2.4773554056815854	4.230170316851803	95	1.4337351547651978	2.0023216071057504	110	1.4346299343500313	2.521354091091538	110	1.4168116065635687	2.283703807992364	86	1.3115410971255455	0.8603989112879022	43	2.3974407151757284	4.028896081574836	38	1.337781977579166	0.23400339094381792
GO:0005774	CC	vacuolar membrane	4	2.540275344180225	-0.0	44	1.384630841266396	0.43480858807738815	35	1.2953356916232084	0.17927297248184132	4	0.7653393665158371	-0.0	21	1.2065696654022533	-0.0	34	3.221714285714286	5.2523260720570715	61	1.5141308548367374	1.6341431793841705	68	1.4586273805246137	1.5165512750339087	72	1.5252469419279422	2.098820923648029	56	1.4046228373702423	0.8951936893349688	33	3.026088370832204	4.399061588906652	25	1.4475380840988188	0.24474979080228582
GO:0005775	CC	vacuolar lumen	0	0.0	-0.0	4	7.642442955041797	1.5786164018551017	1	2.2470108936320963	-0.0	0	0.0	-0.0	1	3.4883816856867873	-0.0	1	5.753061224489796	-0.0	3	4.521116721116722	0.6225103578765129	1	1.3023458754684052	-0.0	2	2.572341072695935	0.17280004176530112	2	3.045738295318128	0.24097537590584006	1	5.567478604344965	-0.0	0	0.0	-0.0
GO:0005776	CC	autophagosome	0	0.0	-0.0	1	1.671784396415393	-0.0	0	0.0	-0.0	0	0.0	-0.0	0	0.0	-0.0	0	0.0	-0.0	1	1.3186590436590437	-0.0	0	0.0	-0.0	1	1.1253992193044713	-0.0	1	1.332510504201681	-0.0	0	0.0	-0.0	1	3.0760184287099905	-0.0
GO:0005777	CC	peroxisome	0	0.0	-0.0	20	2.0735310343136653	1.2938472190474017	7	0.8535157657982381	-0.0	3	1.8911001788908766	-0.0	8	1.5143362356469772	-0.0	2	0.6243632336655592	-0.0	27	2.2079872358942128	2.5209189777598247	20	1.4133986245393542	0.29879345390143236	16	1.1166751943486226	-0.0	24	1.9832714481141294	1.578050858948318	2	0.6042224841924767	-0.0	8	1.5260866623057316	-0.0
GO:0005778	CC	peroxisomal membrane	0	0.0	-0.0	4	2.431686394786026	0.3180280140823617	0	0.0	-0.0	1	3.6962412587412588	-0.0	2	2.2198792545279553	-0.0	1	1.8305194805194807	-0.0	5	2.3975618975618977	0.39373092669610166	3	1.2431483356743867	-0.0	1	0.4092360797470805	-0.0	4	1.9381970970206266	0.21471204040555933	1	1.7714704650188522	-0.0	4	4.474208623578168	0.6116692768978923
GO:0005782	CC	peroxisomal matrix	0	0.0	-0.0	0	0.0	-0.0	0	0.0	-0.0	0	0.0	-0.0	0	0.0	-0.0	0	0.0	-0.0	1	1.3186590436590437	-0.0	0	0.0	-0.0	0	0.0	-0.0	2	2.665021008403362	0.20785496227014297	0	0.0	-0.0	0	0.0	-0.0
GO:0005783	CC	endoplasmic reticulum	2	0.8527780578804074	-0.0	86	1.817042124381975	5.22767829327708	49	1.2175746232477236	0.10115010449141237	6	0.770780167699599	-0.0	26	1.0029786205292182	-0.0	24	1.5268788083953961	0.18456050250809067	96	1.5998896453872757	3.801966596574863	101	1.4545948403730842	2.5124667640448775	93	1.3227441061019378	1.1482931211717389	104	1.751419809630013	5.906095832131179	28	1.7238954288335118	0.6053989785960538	31	1.2051383417378794	-0.0
GO:0005785	CC	signal recognition particle receptor complex	0	0.0	-0.0	0	0.0	-0.0	0	0.0	-0.0	0	0.0	-0.0	0	0.0	-0.0	1	13.423809523809524	0.12731121569956985	0	0.0	-0.0	0	0.0	-0.0	2	6.002129169623847	0.5993875123490712	0	0.0	-0.0	0	0.0	-0.0	0	0.0	-0.0
GO:0005786	CC	signal recognition particle, endoplasmic reticulum targeting	0	0.0	-0.0	0	0.0	-0.0	1	3.145815251084935	0.0057340323575091395	0	0.0	-0.0	0	0.0	-0.0	2	16.10857142857143	0.5969310284794906	0	0.0	-0.0	1	1.8232842256557673	-0.0	2	3.6012775017743084	0.31509305676493615	0	0.0	-0.0	1	7.7944700460829495	0.04068221435741919	0	0.0	-0.0
GO:0005787	CC	signal peptidase complex	0	0.0	-0.0	2	5.349710068529257	0.3331641573567386	0	0.0	-0.0	0	0.0	-0.0	1	4.883734359961502	0.019751493255404737	1	8.054285714285715	0.04794675192090004	2	4.21970893970894	0.3264909146820516	0	0.0	-0.0	0	0.0	-0.0	1	2.1320168067226892	0.029914469769349392	0	0.0	-0.0	1	4.921629485935985	0.03384101785192728
GO:0005788	CC	endoplasmic reticulum lumen	1	12.268375241779497	-0.0	3	1.8237647960895194	0.09833988645026237	1	0.7149580116102124	-0.0	0	0.0	-0.0	1	1.1099396272639777	-0.0	5	9.152597402597403	1.560275329488971	2	0.9590247590247591	-0.0	6	2.4862966713487733	0.6019280071092071	4	1.636944318988322	0.08637169704760861	4	1.9381970970206266	0.21471204040555933	3	5.314411395056556	0.32033498871041954	1	1.118552155894542	-0.0
GO:0005789	CC	endoplasmic reticulum membrane	1	1.1633804108584005	-0.0	38	2.1906140366822386	3.5859279124115955	15	1.0169661372041814	-0.0	1	0.3505056366047745	-0.0	8	0.8420231655106037	-0.0	11	1.9094211822660099	0.17001898442531038	46	2.091666069252276	4.179728957870223	28	1.1002577223784802	-0.0	29	1.1253992193044713	-0.0	44	2.021740075340481	3.546078161268683	12	2.0158112188145556	0.32033498871041954	11	1.1667656108899962	-0.0
GO:0005790	CC	smooth endoplasmic reticulum	0	0.0	-0.0	1	6.687137585661572	0.20209962075651006	0	0.0	-0.0	0	0.0	-0.0	0	0.0	-0.0	0	0.0	-0.0	1	5.274636174636175	0.19691082433281537	0	0.0	-0.0	0	0.0	-0.0	1	5.330042016806724	0.20785496227014297	0	0.0	-0.0	0	0.0	-0.0
GO:0005791	CC	rough endoplasmic reticulum	0	0.0	-0.0	2	3.8212214775208984	0.2742690660817024	0	0.0	-0.0	0	0.0	-0.0	1	3.4883816856867873	-0.0	1	5.753061224489796	-0.0	2	3.0140778140778144	0.21767590389705208	0	0.0	-0.0	2	2.572341072695935	0.17280004176530112	3	4.568607442977192	0.6168113829464585	0	0.0	-0.0	0	0.0	-0.0
GO:0005793	CC	endoplasmic reticulum-Golgi intermediate compartment	0	0.0	-0.0	0	0.0	-0.0	1	2.6215127092374457	-0.0	0	0.0	-0.0	0	0.0	-0.0	0	0.0	-0.0	0	0.0	-0.0	1	1.519403521379806	-0.0	1	1.5005322924059616	-0.0	0	0.0	-0.0	0	0.0	-0.0	0	0.0	-0.0
GO:0005794	CC	Golgi apparatus	4	1.5467292568432605	-0.0	65	1.2454554242636164	0.32901781829365784	51	1.1492591533333216	-0.0	10	1.1650044081992506	-0.0	39	1.3643670489863795	0.3011438606277137	27	1.5577773229635694	0.28236251455428735	84	1.2695399388809132	0.6228980571077025	118	1.541171480138829	4.043898522992558	122	1.5736241232681432	4.766193537558632	77	1.1759691555705378	0.2457182164918758	34	1.8983666301348157	1.2603557282899505	42	1.4807194728460698	0.6111588409297125
GO:0005795	CC	Golgi stack	0	0.0	-0.0	5	2.2290458618871902	0.32901781829365784	4	2.0972101673899566	0.17927297248184132	0	0.0	-0.0	1	0.8139557266602503	-0.0	2	2.684761904761905	-0.0	5	1.7582120582120584	0.16191823804717015	6	1.823284225655767	0.2591234953555374	5	1.5005322924059616	0.03095138212453836	5	1.7766806722689075	0.17277014638557517	3	3.8972350230414747	0.1934026242502464	1	0.8202715809893307	-0.0
GO:0005797	CC	Golgi medial cisterna	0	0.0	-0.0	0	0.0	-0.0	1	3.145815251084935	0.0057340323575091395	0	0.0	-0.0	0	0.0	-0.0	1	8.054285714285715	0.04794675192090004	0	0.0	-0.0	0	0.0	-0.0	0	0.0	-0.0	0	0.0	-0.0	1	7.7944700460829495	0.04068221435741919	0	0.0	-0.0
GO:0005798	CC	Golgi-associated vesicle	0	0.0	-0.0	7	2.035215786940478	0.30235478225077134	2	0.683872880670638	-0.0	0	0.0	-0.0	4	2.123362765200653	0.12055263927567827	3	2.6263975155279504	0.050889103698621	10	2.2933200759287717	0.8801692243194641	5	0.9909153400303081	-0.0	3	0.587164810071898	-0.0	7	1.6221867007672632	0.1716272076701952	1	0.8472250050090162	-0.0	1	0.5349597267321722	-0.0
GO:0005801	CC	cis-Golgi network	0	0.0	-0.0	2	0.7229337930444941	-0.0	0	0.0	0.10115010449141237	0	0.0	-0.0	1	0.6599641026975002	-0.0	1	1.0884169884169883	-0.0	2	0.5702309377985053	-0.0	0	0.0	0.5776199989977264	0	0.0	0.5993875123490712	4	1.1524415171473994	-0.0	1	1.0533067629841824	-0.0	1	0.6650850656670249	-0.0
GO:0005802	CC	trans-Golgi network	0	0.0	-0.0	19	1.0414394600620478	-0.0	23	1.4826588273556045	0.3184799700664182	3	0.9998029634300126	-0.0	15	1.5011478565455432	0.1254370840177587	10	1.6504683840749412	0.01739264897695933	27	1.1673375140588256	0.026435312389500247	46	1.7186695569706	2.167790019479289	46	1.6973234127214976	2.108573326558598	24	1.048532855765257	-0.0	13	2.0763957089975067	0.37297541420766556	13	1.3110898220731104	-0.0
GO:0005811	CC	lipid droplet	0	0.0	-0.0	0	0.0	-0.0	2	2.4198578854499497	0.06727435798228938	0	0.0	-0.0	0	0.0	-0.0	0	0.0	-0.0	1	0.8114824884055654	-0.0	2	1.4025263274275133	-0.0	3	2.0776600971774855	0.18497555993402337	1	0.8200064641241113	-0.0	0	0.0	-0.0	0	0.0	-0.0
GO:0005813	CC	centrosome	0	0.0	-0.0	0	0.0	0.0684825857204683	3	1.9661345319280843	0.07085996826359772	0	0.0	-0.0	3	3.052333974975938	0.20621585972919146	1	1.6779761904761905	-0.0	1	0.4395530145530146	-0.0	9	3.4186579231045635	1.8400130398666812	8	3.0010645848119233	1.2693491887616364	1	0.4441701680672269	-0.0	1	1.6238479262672811	-0.0	2	2.050678952473327	-0.0
GO:0005814	CC	centriole	0	0.0	-0.0	0	0.0	-0.0	1	3.145815251084935	0.0057340323575091395	0	0.0	-0.0	0	0.0	-0.0	0	0.0	-0.0	1	2.10985446985447	0.026435312389500247	2	3.6465684513115346	0.31918487611286567	2	3.6012775017743084	0.31509305676493615	0	0.0	-0.0	0	0.0	-0.0	0	0.0	-0.0
GO:0005815	CC	microtubule organizing center	0	0.0	-0.0	4	1.3374275171323142	-0.0	5	1.9661345319280845	0.17927297248184132	0	0.0	-0.0	4	2.441867179980751	0.20621585972919146	2	2.013571428571429	-0.0	5	1.3186590436590437	-0.0	10	2.279105282069709	0.9202824394337256	9	2.0257185947480485	0.5748570288348233	6	1.599012605042017	0.10647273790654826	1	0.9743087557603687	-0.0	2	1.2304073714839963	-0.0
GO:0005816	CC	spindle pole body	0	0.0	-0.0	1	4.458091723774381	0.12363948245899446	0	0.0	-0.0	0	0.0	-0.0	1	8.139557266602504	0.12090883010852489	0	0.0	-0.0	0	0.0	-0.0	0	0.0	-0.0	0	0.0	-0.0	1	3.5533613445378154	0.12228166146289465	0	0.0	-0.0	1	8.202715809893308	0.13688520721914937
GO:0005819	CC	spindle	0	0.0	-0.0	2	0.4179460991038482	0.07737248931049155	4	0.9830672659640421	-0.0	0	0.0	-0.0	6	2.289250481231954	0.3325971860839324	4	2.5169642857142858	0.11765195763770485	10	1.6483238045738047	0.22971740237713295	15	2.1366612019403526	1.2164587631223935	14	1.969448633782825	0.8425870953947124	10	1.6656381302521008	0.346009832907409	1	0.6089429723502304	-0.0	6	2.307013821532493	0.329968532870799
GO:0005822	CC	inner plaque of spindle pole body	0	0.0	-0.0	0	0.0	-0.0	0	0.0	-0.0	0	0.0	-0.0	1	24.41867179980751	0.3797515096515482	0	0.0	-0.0	0	0.0	-0.0	0	0.0	-0.0	0	0.0	-0.0	0	0.0	-0.0	0	0.0	-0.0	1	24.608147429679924	0.36515978467564725
GO:0005825	CC	half bridge of spindle pole body	0	0.0	-0.0	0	0.0	-0.0	0	0.0	-0.0	0	0.0	-0.0	1	24.41867179980751	0.3797515096515482	0	0.0	-0.0	0	0.0	-0.0	0	0.0	-0.0	0	0.0	-0.0	0	0.0	-0.0	0	0.0	-0.0	1	24.608147429679924	0.36515978467564725
GO:0005826	CC	actomyosin contractile ring	0	0.0	-0.0	2	2.6748550342646285	0.14899544821275143	3	4.718722876627402	0.5316319506807906	0	0.0	-0.0	1	2.441867179980751	-0.0	1	4.027142857142858	-0.0	3	3.164781704781705	0.34242036411094906	6	5.469852676967301	2.1955195301073327	4	3.6012775017743084	0.7615721921084091	2	2.1320168067226892	0.12228166146289465	0	0.0	-0.0	0	0.0	-0.0
GO:0005828	CC	kinetochore microtubule	0	0.0	-0.0	0	0.0	-0.0	0	0.0	-0.0	0	0.0	-0.0	0	0.0	-0.0	0	0.0	-0.0	1	1.1721413721413723	-0.0	2	2.0258713618397413	0.10342152517931592	2	2.000709723207949	0.09656385084066009	1	1.1844537815126053	-0.0	0	0.0	-0.0	1	2.7342386032977695	-0.0
GO:0005829	CC	cytosol	10	1.0392924733120867	-0.0	156	0.8033834912308087	1.2158088244513021	139	0.8418720059699768	0.4683494190862404	16	0.5009922691863393	0.9652052282990106	82	0.7710169763512575	0.6637074547099182	91	1.4111282248748556	1.1206384273403394	197	0.8002335975381798	1.985819997791553	276	0.9688610825587057	-0.0	256	0.8874923377495407	0.5993875123490712	185	0.7593821895334953	3.124746523108473	86	1.290574555185086	0.3209125175298878	79	0.7485728328628086	0.8683233123916878
GO:0005832	CC	chaperonin-containing T-complex	0	0.0	-0.0	3	3.6475295921790387	0.3495368475901583	0	0.0	-0.0	0	0.0	-0.0	1	2.2198792545279553	-0.0	0	0.0	-0.0	1	0.9590247590247591	-0.0	5	4.143827785581289	1.2105581920979325	4	3.273888637976644	0.6500780739510698	3	2.9072956455309398	0.346009832907409	0	0.0	-0.0	1	2.237104311789084	-0.0
GO:0005834	CC	heterotrimeric G-protein complex	0	0.0	-0.0	0	0.0	-0.0	2	7.864538127712337	0.5316319506807906	0	0.0	-0.0	1	6.104667949951877	0.06374013167673485	0	0.0	-0.0	0	0.0	-0.0	0	0.0	-0.0	1	2.2507984386089426	0.03095138212453836	1	2.665021008403362	0.06825597993879702	0	0.0	-0.0	0	0.0	-0.0
GO:0005835	CC	fatty acid synthase complex	0	0.0	-0.0	1	13.374275171323143	0.32901781829365784	0	0.0	-0.0	0	0.0	-0.0	0	0.0	-0.0	0	0.0	-0.0	1	10.54927234927235	0.3264909146820516	0	0.0	-0.0	0	0.0	-0.0	1	10.660084033613447	0.346009832907409	0	0.0	-0.0	0	0.0	-0.0
GO:0005838	CC	proteasome regulatory particle	0	0.0	-0.0	1	1.028790397794088	-0.0	0	0.0	-0.0	0	0.0	-0.0	1	1.8783593692159621	-0.0	0	0.0	-0.0	0	0.0	-0.0	3	2.10378949114127	0.1921333878875907	2	1.385106731451657	-0.0	1	0.8200064641241113	-0.0	0	0.0	-0.0	1	1.8929344176676863	-0.0
GO:0005839	CC	proteasome core complex	0	0.0	-0.0	2	1.0699420137058513	-0.0	1	0.6291630502169869	-0.0	0	0.0	-0.0	1	0.9767468719923003	-0.0	0	0.0	-0.0	2	0.843941787941788	-0.0	2	0.7293136902623069	-0.0	2	0.7202555003548616	-0.0	0	0.0	0.20785496227014297	0	0.0	-0.0	0	0.0	-0.0
GO:0005840	CC	ribosome	4	0.5640632295071033	-0.0	21	0.14673969623708777	36.94309514866353	9	0.07396117361484957	39.166493450000495	1	0.04248553170966964	5.905607828044484	4	0.051031707000642655	26.13889220513776	21	0.4418495297805643	2.4568690176690104	33	0.18188400602193708	42.58770636684488	29	0.13812759285270965	58.25326098983798	27	0.1270043006111629	61.258054754951026	27	0.15037736097573826	46.87263097246151	15	0.3054259422446297	4.754605827888431	6	0.07714152799272704	23.41707265039629
GO:0005846	CC	nuclear cap binding complex	0	0.0	-0.0	2	6.687137585661572	0.4480597590725538	0	0.0	-0.0	0	0.0	-0.0	1	6.104667949951877	0.06374013167673485	1	10.067857142857143	0.08457961510962507	2	5.274636174636175	0.4193993214704929	0	0.0	-0.0	1	2.2507984386089426	0.03095138212453836	2	5.330042016806724	0.43167605668027514	1	9.743087557603687	0.07273260244496664	1	6.152036857419981	0.08489961620815825
GO:0005847	CC	mRNA cleavage and polyadenylation specificity factor complex	0	0.0	-0.0	1	1.9106107387604492	-0.0	1	2.2470108936320963	-0.0	0	0.0	-0.0	1	3.4883816856867873	-0.0	0	0.0	-0.0	1	1.5070389070389072	-0.0	0	0.0	-0.0	1	1.2861705363479674	-0.0	1	1.522869147659064	-0.0	0	0.0	-0.0	1	3.5154496328114178	-0.0
GO:0005849	CC	mRNA cleavage factor complex	0	0.0	-0.0	1	0.9553053693802246	-0.0	2	2.2470108936320963	0.049987707368913815	0	0.0	-0.0	1	1.7441908428433937	-0.0	0	0.0	-0.0	1	0.7535194535194536	-0.0	1	0.6511729377342026	-0.0	2	1.2861705363479674	-0.0	1	0.761434573829532	-0.0	0	0.0	-0.0	1	1.7577248164057089	-0.0
GO:0005850	CC	eukaryotic translation initiation factor 2 complex	0	0.0	-0.0	0	0.0	-0.0	0	0.0	-0.0	0	0.0	-0.0	0	0.0	-0.0	1	13.423809523809524	0.12731121569956985	0	0.0	-0.0	0	0.0	-0.0	0	0.0	-0.0	0	0.0	-0.0	0	0.0	-0.0	0	0.0	-0.0
GO:0005851	CC	eukaryotic translation initiation factor 2B complex	0	0.0	-0.0	2	5.349710068529257	0.3331641573567386	0	0.0	-0.0	0	0.0	-0.0	0	0.0	-0.0	1	8.054285714285715	0.04794675192090004	1	2.10985446985447	0.026435312389500247	0	0.0	-0.0	0	0.0	-0.0	0	0.0	-0.0	0	0.0	-0.0	0	0.0	-0.0
GO:0005852	CC	eukaryotic translation initiation factor 3 complex	0	0.0	-0.0	1	1.3374275171323142	-0.0	1	1.5729076255424674	-0.0	0	0.0	-0.0	1	2.441867179980751	-0.0	0	0.0	-0.0	0	0.0	-0.0	2	1.8232842256557673	0.0848818071185019	2	1.8006387508871542	0.07920729615350429	0	0.0	-0.0	1	3.8972350230414747	-0.0	1	2.4608147429679925	-0.0
GO:0005856	CC	cytoskeleton	2	1.8808658907257765	-0.0	29	1.35140759570861	0.2742690660817024	33	1.8085697436551018	1.5371632112776823	1	0.2833355668721522	-0.0	23	1.9568970431901485	1.1011040813497797	14	1.9644599303135888	0.2862166939190278	40	1.470281860525763	0.7592254122776432	64	2.032930147072632	5.6673170297305	55	1.7253507194911752	2.708266447448965	42	1.5600122976019675	1.1289029154272896	10	1.3579216108158447	-0.0	21	1.8005961533912136	0.6502121306865184
GO:0005858	CC	axonemal dynein complex	0	0.0	-0.0	0	0.0	-0.0	0	0.0	-0.0	0	0.0	-0.0	0	0.0	-0.0	0	0.0	-0.0	0	0.0	-0.0	0	0.0	-0.0	0	0.0	-0.0	0	0.0	-0.0	0	0.0	-0.0	0	0.0	-0.0
GO:0005865	CC	striated muscle thin filament	0	0.0	-0.0	0	0.0	-0.0	0	0.0	-0.0	0	0.0	-0.0	0	0.0	-0.0	0	0.0	-0.0	0	0.0	-0.0	0	0.0	-0.0	0	0.0	-0.0	0	0.0	-0.0	0	0.0	-0.0	0	0.0	-0.0
GO:0005868	CC	cytoplasmic dynein complex	0	0.0	-0.0	0	0.0	-0.0	1	7.864538127712337	0.17927297248184132	0	0.0	-0.0	0	0.0	-0.0	0	0.0	-0.0	0	0.0	-0.0	0	0.0	-0.0	1	4.501596877217885	0.16666717005889728	0	0.0	-0.0	0	0.0	-0.0	0	0.0	-0.0
GO:0005871	CC	kinesin complex	0	0.0	-0.0	2	0.5814902248401366	-0.0	7	2.393555082347233	0.4984786657076615	0	0.0	-0.0	3	1.5925220739004895	-0.0	3	2.6263975155279504	0.050889103698621	4	0.9173280303715087	-0.0	17	3.3691121561030477	3.816145240362665	16	3.1315456537167896	3.1505322264382554	4	0.9269638290098648	-0.0	3	2.5416750150270486	0.04068221435741919	7	3.7447180871252055	1.079312344753962
GO:0005872	CC	minus-end kinesin complex	0	0.0	-0.0	0	0.0	-0.0	0	0.0	-0.0	0	0.0	-0.0	0	0.0	-0.0	0	0.0	-0.0	0	0.0	-0.0	1	9.116421128278837	0.31918487611286567	0	0.0	-0.0	0	0.0	-0.0	0	0.0	-0.0	0	0.0	-0.0
GO:0005873	CC	plus-end kinesin complex	0	0.0	-0.0	0	0.0	-0.0	0	0.0	-0.0	0	0.0	-0.0	0	0.0	-0.0	0	0.0	-0.0	0	0.0	-0.0	2	9.116421128278837	0.8784813419192061	2	9.00319375443577	0.8768924261163983	0	0.0	-0.0	0	0.0	-0.0	1	12.304073714839962	0.2300862766236472
GO:0005874	CC	microtubule	0	0.0	-0.0	9	1.5046059567738537	0.12363948245899446	5	0.9830672659640423	-0.0	0	0.0	-0.0	6	1.831400384985563	0.06374013167673485	1	0.5033928571428572	-0.0	11	1.4505249480249482	0.19571597633538457	15	1.7093289615522818	0.5743007090641111	11	1.2379391412349183	-0.0	12	1.599012605042017	0.2765764430971115	1	0.48715437788018434	-0.0	4	1.2304073714839963	-0.0
GO:0005875	CC	microtubule associated complex	0	0.0	-0.0	5	0.941850364177686	-0.0	9	1.993826567589043	0.3297087905101004	1	1.145314192849404	-0.0	5	1.7196247746343314	-0.0	4	2.2688128772635814	0.06866706969467712	7	1.0400691048578372	-0.0	20	2.568005951627841	2.7725840240012043	18	2.2824998250682236	1.7529733332916149	9	1.351278257781986	0.06825597993879702	4	2.1956253650937883	0.042294441522887166	12	4.159123509241677	2.715021639057699
GO:0005876	CC	spindle microtubule	0	0.0	-0.0	0	0.0	-0.0	1	0.683872880670638	-0.0	0	0.0	-0.0	2	2.123362765200653	-0.0	0	0.0	-0.0	2	0.9173280303715087	-0.0	5	1.9818306800606162	0.31918487611286567	3	1.174329620143796	-0.0	2	0.9269638290098648	-0.0	0	0.0	-0.0	3	3.2097583603930335	0.23464832535134517
GO:0005879	CC	axonemal microtubule	0	0.0	-0.0	2	8.916183447548763	0.6179095084012769	0	0.0	-0.0	0	0.0	-0.0	0	0.0	-0.0	0	0.0	-0.0	2	7.032848232848234	0.604539659162899	0	0.0	-0.0	0	0.0	-0.0	2	7.106722689075631	0.5928670806791121	0	0.0	-0.0	0	0.0	-0.0
GO:0005880	CC	nuclear microtubule	0	0.0	-0.0	0	0.0	-0.0	0	0.0	-0.0	0	0.0	-0.0	0	0.0	-0.0	0	0.0	-0.0	0	0.0	-0.0	0	0.0	-0.0	0	0.0	-0.0	0	0.0	-0.0	0	0.0	-0.0	0	0.0	-0.0
GO:0005881	CC	cytoplasmic microtubule	0	0.0	-0.0	7	3.1206642066420662	0.9362467383304887	4	2.0972101673899566	0.17927297248184132	0	0.0	-0.0	4	3.255822906641001	0.3797515096515482	0	0.0	-0.0	7	2.4614968814968816	0.6558113312300321	5	1.5194035213798058	0.03278384673179338	4	1.2004258339247693	-0.0	6	2.1320168067226892	0.36845465665832333	0	0.0	-0.0	0	0.0	-0.0
GO:0005882	CC	intermediate filament	0	0.0	-0.0	0	0.0	-0.0	0	0.0	-0.0	0	0.0	-0.0	0	0.0	-0.0	0	0.0	-0.0	0	0.0	-0.0	0	0.0	-0.0	0	0.0	-0.0	0	0.0	-0.0	0	0.0	-0.0	0	0.0	-0.0
GO:0005884	CC	actin filament	0	0.0	-0.0	2	1.9106107387604492	0.052660112523250285	1	1.1235054468160481	-0.0	0	0.0	-0.0	1	1.7441908428433937	-0.0	0	0.0	-0.0	2	1.5070389070389072	0.026435312389500247	2	1.3023458754684052	-0.0	1	0.6430852681739837	-0.0	2	1.522869147659064	0.029914469769349392	0	0.0	-0.0	0	0.0	-0.0
GO:0005885	CC	Arp2/3 protein complex	0	0.0	-0.0	1	1.3374275171323142	-0.0	1	1.5729076255424674	-0.0	0	0.0	-0.0	0	0.0	-0.0	1	4.027142857142858	-0.0	0	0.0	-0.0	1	0.9116421128278837	-0.0	1	0.9003193754435771	-0.0	0	0.0	-0.0	0	0.0	-0.0	0	0.0	-0.0
GO:0005886	CC	plasma membrane	10	1.4495395022510684	-0.0	189	1.3575392091192662	3.1749538126025056	191	1.61345519054034	8.324688211502988	32	1.3975047508882095	-0.0	102	1.3376501200753845	1.0389284638841767	75	1.6221037287095288	2.0631323701543813	240	1.3597343522155554	4.478895016517661	322	1.5765239545143852	14.457054121892758	338	1.6343069221263644	17.889033090976074	234	1.3396668441812816	3.9394885931291896	74	1.5488474312839373	1.4917084878080396	105	1.387677486636086	1.530297362584106
GO:0005905	CC	clathrin-coated pit	0	0.0	-0.0	0	0.0	-0.0	0	0.0	-0.0	0	0.0	-0.0	0	0.0	-0.0	0	0.0	-0.0	0	0.0	-0.0	1	4.558210564139419	0.1730373202841411	0	0.0	-0.0	0	0.0	-0.0	0	0.0	-0.0	0	0.0	-0.0
GO:0005911	CC	cell-cell junction	12	4.959955687335048	1.8769214381600474	58	1.1879141806075684	0.13784459556034925	63	1.5175065912584293	1.489700180474543	8	0.9962304158322534	-0.0	35	1.308810892792133	0.12090883010852489	35	2.158499234303216	2.1289828232307335	71	1.1470112355257838	0.12907297716735183	114	1.5915344695616955	4.622682051653059	126	1.737216559048862	7.301752296827512	62	1.012136615748903	-0.0	39	2.3275982526587673	3.1360506839276425	33	1.243597037028235	0.026469125197723417
GO:0005912	CC	adherens junction	0	0.0	-0.0	0	0.0	-0.0	0	0.0	-0.0	0	0.0	-0.0	0	0.0	-0.0	1	13.423809523809524	0.12731121569956985	0	0.0	-0.0	1	3.038807042759612	0.0895695886674709	2	6.002129169623847	0.5993875123490712	1	3.5533613445378154	0.12228166146289465	0	0.0	-0.0	0	0.0	-0.0
GO:0005915	CC	zonula adherens	0	0.0	-0.0	0	0.0	-0.0	0	0.0	-0.0	0	0.0	-0.0	0	0.0	-0.0	0	0.0	-0.0	0	0.0	-0.0	1	9.116421128278837	0.31918487611286567	1	9.00319375443577	0.31509305676493615	0	0.0	-0.0	0	0.0	-0.0	0	0.0	-0.0
GO:0005918	CC	septate junction	0	0.0	-0.0	1	13.374275171323143	0.32901781829365784	0	0.0	-0.0	0	0.0	-0.0	0	0.0	-0.0	0	0.0	-0.0	1	10.54927234927235	0.3264909146820516	0	0.0	-0.0	0	0.0	-0.0	1	10.660084033613447	0.346009832907409	0	0.0	-0.0	1	24.608147429679924	0.36515978467564725
GO:0005923	CC	bicellular tight junction	0	0.0	-0.0	1	13.374275171323143	0.32901781829365784	0	0.0	-0.0	0	0.0	-0.0	0	0.0	-0.0	0	0.0	-0.0	1	10.54927234927235	0.3264909146820516	0	0.0	-0.0	0	0.0	-0.0	1	10.660084033613447	0.346009832907409	0	0.0	-0.0	1	24.608147429679924	0.36515978467564725
GO:0005929	CC	cilium	1	9.99645390070922	-0.0	4	1.9813740994552804	0.20209962075651006	3	1.7476751394916306	0.02858080053365747	0	0.0	-0.0	0	0.0	-0.0	2	2.9830687830687834	0.010875208179436647	5	1.9535689535689538	0.19691082433281537	5	1.6882261348664511	0.1661066231622725	5	1.6672581026732907	0.1565401347553968	6	2.3689075630252105	0.4849670013956785	1	1.44342037890425	-0.0	1	0.9114128677659231	-0.0
GO:0005930	CC	axoneme	1	26.990425531914894	-0.0	3	4.012282551396942	0.4248499068369172	2	3.145815251084935	0.16672291858522564	0	0.0	-0.0	0	0.0	-0.0	2	8.054285714285715	0.2862166939190278	3	3.164781704781705	0.34242036411094906	2	1.8232842256557673	0.0848818071185019	3	2.700958126330731	0.31509305676493615	3	3.198025210084034	0.3597254899310307	1	3.8972350230414747	-0.0	0	0.0	-0.0
GO:0005937	CC	mating projection	0	0.0	-0.0	1	13.374275171323143	0.32901781829365784	0	0.0	-0.0	0	0.0	-0.0	0	0.0	-0.0	0	0.0	-0.0	1	10.54927234927235	0.3264909146820516	0	0.0	-0.0	0	0.0	-0.0	1	10.660084033613447	0.346009832907409	0	0.0	-0.0	0	0.0	-0.0
GO:0005938	CC	cell cortex	0	0.0	-0.0	7	0.9269299623689307	-0.0	10	1.5573342827153145	0.11700793005575916	1	0.8051218583396801	-0.0	11	2.6594593049295305	1.0389284638841767	4	1.5949080622347949	-0.0	17	1.7756200983923758	0.7127638270854946	19	1.7149703112603751	0.772041301561565	19	1.6936701122205906	0.6658773402625561	14	1.4776354105998835	0.26549691595830804	2	0.7717297075329653	-0.0	5	1.2182251202811845	-0.0
GO:0005942	CC	phosphatidylinositol 3-kinase complex	0	0.0	-0.0	0	0.0	-0.0	1	1.9661345319280843	-0.0	0	0.0	-0.0	0	0.0	-0.0	0	0.0	-0.0	1	1.3186590436590437	-0.0	2	2.2791052820697093	0.1633038377996603	2	2.2507984386089426	0.15516575525357254	0	0.0	-0.0	1	4.871543778801843	-0.0	0	0.0	-0.0
GO:0005948	CC	acetolactate synthase complex	0	0.0	-0.0	0	0.0	-0.0	0	0.0	-0.0	0	0.0	-0.0	0	0.0	-0.0	1	40.27142857142857	0.2862166939190278	0	0.0	-0.0	0	0.0	-0.0	1	9.00319375443577	0.31509305676493615	0	0.0	-0.0	0	0.0	-0.0	0	0.0	-0.0
GO:0005950	CC	anthranilate synthase complex	0	0.0	-0.0	1	3.343568792830786	0.0684825857204683	0	0.0	-0.0	0	0.0	-0.0	0	0.0	-0.0	0	0.0	-0.0	1	2.6373180873180875	0.06516030050811258	0	0.0	-0.0	0	0.0	-0.0	1	2.665021008403362	0.06825597993879702	0	0.0	-0.0	0	0.0	-0.0
GO:0005951	CC	carbamoyl-phosphate synthase complex	0	0.0	-0.0	0	0.0	-0.0	0	0.0	-0.0	0	0.0	-0.0	0	0.0	-0.0	0	0.0	-0.0	0	0.0	-0.0	0	0.0	-0.0	0	0.0	-0.0	0	0.0	-0.0	0	0.0	-0.0	0	0.0	-0.0
GO:0005953	CC	CAAX-protein geranylgeranyltransferase complex	0	0.0	-0.0	0	0.0	-0.0	0	0.0	-0.0	0	0.0	-0.0	0	0.0	-0.0	0	0.0	-0.0	0	0.0	-0.0	0	0.0	-0.0	0	0.0	-0.0	0	0.0	-0.0	0	0.0	-0.0	0	0.0	-0.0
GO:0005955	CC	calcineurin complex	0	0.0	-0.0	1	4.458091723774381	0.12363948245899446	0	0.0	-0.0	0	0.0	-0.0	0	0.0	-0.0	1	13.423809523809524	0.12731121569956985	2	7.032848232848234	0.604539659162899	0	0.0	-0.0	0	0.0	-0.0	2	7.106722689075631	0.5928670806791121	2	25.981566820276498	0.8559137693631013	0	0.0	-0.0
GO:0005956	CC	protein kinase CK2 complex	0	0.0	-0.0	0	0.0	-0.0	0	0.0	-0.0	0	0.0	-0.0	0	0.0	-0.0	1	10.067857142857143	0.08457961510962507	0	0.0	-0.0	0	0.0	-0.0	1	2.2507984386089426	0.03095138212453836	0	0.0	-0.0	0	0.0	-0.0	0	0.0	-0.0
GO:0005965	CC	protein farnesyltransferase complex	0	0.0	-0.0	0	0.0	-0.0	0	0.0	-0.0	0	0.0	-0.0	0	0.0	-0.0	0	0.0	-0.0	0	0.0	-0.0	0	0.0	-0.0	0	0.0	-0.0	0	0.0	-0.0	0	0.0	-0.0	0	0.0	-0.0
GO:0005968	CC	Rab-protein geranylgeranyltransferase complex	0	0.0	-0.0	0	0.0	-0.0	0	0.0	-0.0	0	0.0	-0.0	0	0.0	-0.0	1	13.423809523809524	0.12731121569956985	0	0.0	-0.0	0	0.0	-0.0	0	0.0	-0.0	1	3.5533613445378154	0.12228166146289465	1	12.990783410138249	0.1150775995919533	0	0.0	-0.0
GO:0005975	BP	carbohydrate metabolic process	1	0.7539225008914775	-0.0	32	1.19546593710151	0.023451280674856235	36	1.581694818981252	0.9107454676297706	7	1.5900032230339494	-0.0	21	1.4323801893741834	0.12495399300603463	18	2.0248204309656823	0.6311875016311371	52	1.5322965423524084	1.4295617347106255	73	1.8589350345373046	5.071723512409933	79	1.9867382865933683	6.733107939555047	50	1.4888385521806489	1.0983151869640446	17	1.8506423293772365	0.32033498871041954	20	1.3747568396469232	0.08825779200480292
GO:0005976	BP	polysaccharide metabolic process	0	0.0	-0.0	15	0.9330889654411493	-0.0	19	1.3900113900142737	0.10304670925030997	2	0.7564400715563505	-0.0	10	1.1357521767352328	-0.0	9	1.6857807308970099	0.04794675192090004	23	1.128526809457042	-0.0	39	1.6536763907110446	1.4598437850060213	42	1.7587634310990805	2.1479537385440666	23	1.1403810826656244	-0.0	12	2.175200943092916	0.35218631128893485	12	1.3734779960751584	-0.0
GO:0005977	BP	glycogen metabolic process	0	0.0	-0.0	2	1.3374275171323142	-0.0	1	0.7864538127712337	-0.0	0	0.0	-0.0	0	0.0	-0.0	1	2.013571428571429	-0.0	3	1.5823908523908525	-0.0	4	1.8232842256557673	0.0914040116270755	5	2.2507984386089426	0.4117056127387796	2	1.0660084033613446	-0.0	2	3.8972350230414747	0.07273260244496664	1	1.2304073714839963	-0.0
GO:0005978	BP	glycogen biosynthetic process	0	0.0	-0.0	2	1.9106107387604492	0.052660112523250285	1	1.1235054468160481	-0.0	0	0.0	-0.0	0	0.0	-0.0	1	2.876530612244898	-0.0	3	2.260558360558361	0.21253006567161037	1	0.6511729377342026	-0.0	2	1.2861705363479674	-0.0	1	0.761434573829532	-0.0	2	5.567478604344965	0.18636032164306526	0	0.0	-0.0
GO:0005980	BP	glycogen catabolic process	0	0.0	-0.0	0	0.0	-0.0	0	0.0	-0.0	0	0.0	-0.0	0	0.0	-0.0	0	0.0	-0.0	0	0.0	-0.0	0	0.0	-0.0	0	0.0	-0.0	0	0.0	-0.0	0	0.0	-0.0	1	24.608147429679924	0.36515978467564725
GO:0005982	BP	starch metabolic process	0	0.0	-0.0	3	1.0030706378492356	-0.0	3	1.1796807191568506	-0.0	2	4.0658653846153845	-0.0	2	1.2209335899903755	-0.0	1	1.0067857142857144	-0.0	4	1.054927234927235	-0.0	7	1.5953736974487964	0.1730373202841411	9	2.0257185947480485	0.5748570288348233	7	1.865514705882353	0.342410811496555	2	1.9486175115207374	-0.0	3	1.8456110572259943	-0.0
GO:0005983	BP	starch catabolic process	0	0.0	-0.0	1	0.8916183447548761	-0.0	0	0.0	-0.0	0	0.0	-0.0	0	0.0	-0.0	0	0.0	-0.0	1	0.7032848232848233	-0.0	4	2.4310456342076896	0.3384277860464148	4	2.4008516678495386	0.3473187936314998	3	2.1320168067226892	0.20785496227014297	0	0.0	-0.0	1	1.6405431619786615	-0.0
GO:0005984	BP	disaccharide metabolic process	0	0.0	-0.0	8	3.1468882756054453	1.1364589646881875	2	0.9252397797308631	-0.0	5	11.958427601809953	2.1090970415052777	6	4.309177376436619	1.093844794047006	3	3.5533613445378154	0.16487209492232385	11	3.41299987770576	2.265604482169353	4	1.0725201327386866	-0.0	5	1.323999081534672	-0.0	12	3.762382600098863	2.894259319969942	3	3.4387367850365953	0.16298413255421834	7	5.066383294345866	1.7320989041831356
GO:0005985	BP	sucrose metabolic process	0	0.0	-0.0	4	3.1468882756054453	0.4248499068369172	0	0.0	-0.0	3	14.350113122171946	1.1042533714632017	2	2.8727849176244127	0.06374013167673485	1	2.36890756302521	-0.0	5	3.1027271615506913	0.6954780421310341	1	0.5362600663693433	-0.0	0	0.0	0.11451451265895513	6	3.762382600098863	1.1984954436479063	1	2.2924911900243967	-0.0	3	4.342614252296457	0.36515978467564725
GO:0005986	BP	sucrose biosynthetic process	0	0.0	-0.0	0	0.0	-0.0	0	0.0	-0.0	0	0.0	-0.0	0	0.0	-0.0	1	10.067857142857143	0.08457961510962507	1	2.6373180873180875	0.06516030050811258	0	0.0	-0.0	0	0.0	-0.0	1	2.665021008403362	0.06825597993879702	1	9.743087557603687	0.07273260244496664	0	0.0	-0.0
GO:0005987	BP	sucrose catabolic process	0	0.0	-0.0	4	5.349710068529257	0.9901468712213531	0	0.0	-0.0	3	24.39519230769231	1.658350575875133	2	4.883734359961502	0.2572789533210981	0	0.0	-0.0	4	4.21970893970894	0.853072435788877	0	0.0	-0.0	0	0.0	-0.0	4	4.2640336134453785	0.8592316590748192	0	0.0	-0.0	2	4.921629485935985	0.2573176067958107
GO:0005991	BP	trehalose metabolic process	0	0.0	-0.0	4	3.343568792830786	0.4480597590725538	2	1.9661345319280843	0.0057340323575091395	2	10.164663461538462	0.2678089464103749	4	6.104667949951877	0.9819108902845822	2	5.0339285714285715	0.12901056374434222	6	3.9559771309771317	1.3318477893013407	2	1.1395526410348547	-0.0	4	2.2507984386089426	0.31509305676493615	6	3.9975315126050424	1.321129711064846	2	4.871543778801843	0.12763730800659603	4	6.152036857419981	0.9697373952974582
GO:0005992	BP	trehalose biosynthetic process	0	0.0	-0.0	4	4.115161591176352	0.6763109533134124	2	2.4198578854499497	0.06727435798228938	2	12.5103550295858	0.390682743387139	3	5.635078107647886	0.5825807305669707	2	6.195604395604396	0.1828748015022606	5	4.057412442027827	1.0826743766994706	2	1.4025263274275133	-0.0	4	2.770213462903314	0.48904688150041237	4	3.280025856496445	0.5657611506638629	2	5.995746189294576	0.18636032164306526	4	7.571737670670745	1.2234543325863183
GO:0005993	BP	trehalose catabolic process	0	0.0	-0.0	0	0.0	-0.0	0	0.0	-0.0	0	0.0	-0.0	0	0.0	-0.0	0	0.0	-0.0	1	10.54927234927235	0.3264909146820516	0	0.0	-0.0	0	0.0	-0.0	0	0.0	-0.0	0	0.0	-0.0	0	0.0	-0.0
GO:0005996	BP	monosaccharide metabolic process	0	0.0	-0.0	5	0.879886524429154	-0.0	6	1.2417691780598428	-0.0	2	2.1399291497975708	-0.0	6	1.9277898789321715	0.08134663021186099	4	2.119548872180451	0.043639498219722274	14	1.9432870117080645	0.7276873868912291	14	1.6793407341566278	0.48885543213206073	19	2.2507984386089426	1.8435174183080247	13	1.8234354268022996	0.5513295913258127	3	1.5383822459374241	-0.0	4	1.29516565419368	-0.0
GO:0005997	BP	xylulose metabolic process	0	0.0	-0.0	0	0.0	-0.0	0	0.0	-0.0	0	0.0	-0.0	1	12.209335899903754	0.20621585972919146	0	0.0	-0.0	1	5.274636174636175	0.19691082433281537	0	0.0	-0.0	0	0.0	-0.0	0	0.0	-0.0	0	0.0	-0.0	0	0.0	-0.0
GO:0006000	BP	fructose metabolic process	0	0.0	-0.0	2	3.343568792830786	0.20209962075651006	0	0.0	-0.0	1	10.164663461538462	-0.0	1	3.0523339749759386	-0.0	1	5.0339285714285715	-0.0	4	5.274636174636175	1.154424139956401	0	0.0	-0.0	0	0.0	-0.0	4	5.330042016806724	1.13916429990041	0	0.0	-0.0	1	3.0760184287099905	-0.0
GO:0006002	BP	fructose 6-phosphate metabolic process	0	0.0	-0.0	2	4.458091723774381	0.32901781829365784	0	0.0	-0.0	0	0.0	-0.0	0	0.0	-0.0	0	0.0	-0.0	4	7.032848232848234	1.6470265060104654	0	0.0	-0.0	0	0.0	-0.0	4	7.106722689075631	1.6352288377718065	0	0.0	-0.0	0	0.0	-0.0
GO:0006003	BP	fructose 2,6-bisphosphate metabolic process	0	0.0	-0.0	1	6.687137585661572	0.20209962075651006	0	0.0	-0.0	0	0.0	-0.0	0	0.0	-0.0	0	0.0	-0.0	2	10.54927234927235	0.9095770957183462	0	0.0	-0.0	0	0.0	-0.0	2	10.660084033613447	0.9084783364168503	0	0.0	-0.0	0	0.0	-0.0
GO:0006004	BP	fucose metabolic process	0	0.0	-0.0	0	0.0	-0.0	0	0.0	-0.0	0	0.0	-0.0	0	0.0	-0.0	0	0.0	-0.0	0	0.0	-0.0	1	2.2791052820697093	0.03278384673179338	0	0.0	-0.0	0	0.0	-0.0	0	0.0	-0.0	0	0.0	-0.0
GO:0006005	BP	L-fucose biosynthetic process	0	0.0	-0.0	0	0.0	-0.0	0	0.0	-0.0	0	0.0	-0.0	0	0.0	-0.0	0	0.0	-0.0	0	0.0	-0.0	0	0.0	-0.0	0	0.0	-0.0	0	0.0	-0.0	0	0.0	-0.0	0	0.0	-0.0
GO:0006006	BP	glucose metabolic process	0	0.0	-0.0	1	0.514395198897044	-0.0	1	0.6049644713624874	-0.0	1	3.12758875739645	-0.0	1	0.9391796846079811	-0.0	0	0.0	-0.0	4	1.6229649768111307	0.06516030050811258	7	2.4544210729981484	0.7231866326706653	8	2.770213462903314	1.0948338561503153	4	1.6400129282482225	0.0684358788617187	2	2.997873094647288	0.009066645385869912	1	0.9464672088338432	-0.0
GO:0006011	BP	UDP-glucose metabolic process	0	0.0	-0.0	0	0.0	-0.0	0	0.0	-0.0	0	0.0	-0.0	1	3.4883816856867873	-0.0	0	0.0	-0.0	0	0.0	-0.0	1	1.3023458754684052	-0.0	1	1.2861705363479674	-0.0	1	1.522869147659064	-0.0	0	0.0	-0.0	1	3.5154496328114178	-0.0
GO:0006012	BP	galactose metabolic process	0	0.0	-0.0	0	0.0	-0.0	0	0.0	-0.0	0	0.0	-0.0	0	0.0	-0.0	0	0.0	-0.0	0	0.0	-0.0	1	1.0129356809198706	-0.0	1	1.0003548616039746	-0.0	0	0.0	-0.0	1	4.33026113671275	-0.0	0	0.0	-0.0
GO:0006013	BP	mannose metabolic process	0	0.0	-0.0	1	2.6748550342646285	0.023451280674856235	0	0.0	-0.0	0	0.0	-0.0	1	4.883734359961502	0.019751493255404737	0	0.0	-0.0	2	4.21970893970894	0.3264909146820516	0	0.0	-0.0	0	0.0	-0.0	2	4.2640336134453785	0.346009832907409	0	0.0	-0.0	0	0.0	-0.0
GO:0006020	BP	inositol metabolic process	0	0.0	-0.0	0	0.0	-0.0	1	1.7476751394916306	-0.0	0	0.0	-0.0	0	0.0	-0.0	0	0.0	-0.0	2	2.3442827442827445	0.15454664161486342	4	4.0517427236794825	0.8784813419192061	2	2.000709723207949	0.09656385084066009	1	1.1844537815126053	-0.0	0	0.0	-0.0	0	0.0	-0.0
GO:0006021	BP	inositol biosynthetic process	0	0.0	-0.0	0	0.0	-0.0	1	3.9322690638561686	0.049987707368913815	0	0.0	-0.0	0	0.0	-0.0	0	0.0	-0.0	1	2.6373180873180875	0.06516030050811258	2	4.558210564139419	0.389859710574971	2	4.501596877217885	0.4117056127387796	1	2.665021008403362	0.06825597993879702	0	0.0	-0.0	0	0.0	-0.0
GO:0006022	BP	aminoglycan metabolic process	0	0.0	-0.0	1	1.4860305745914604	-0.0	2	3.495350278983261	0.17927297248184132	0	0.0	-0.0	0	0.0	-0.0	0	0.0	-0.0	2	2.3442827442827445	0.15454664161486342	2	2.0258713618397413	0.10342152517931592	2	2.000709723207949	0.09656385084066009	2	2.3689075630252105	0.1630666827882161	1	4.33026113671275	-0.0	0	0.0	-0.0
GO:0006023	BP	aminoglycan biosynthetic process	0	0.0	-0.0	0	0.0	-0.0	2	10.486050836949783	0.718637575566445	0	0.0	-0.0	0	0.0	-0.0	0	0.0	-0.0	1	3.516424116424117	0.11935498231795091	2	6.077614085519224	0.5743007090641111	2	6.002129169623847	0.5993875123490712	1	3.5533613445378154	0.12228166146289465	0	0.0	-0.0	0	0.0	-0.0
GO:0006024	BP	glycosaminoglycan biosynthetic process	0	0.0	-0.0	0	0.0	-0.0	2	10.486050836949783	0.718637575566445	0	0.0	-0.0	0	0.0	-0.0	0	0.0	-0.0	1	3.516424116424117	0.11935498231795091	2	6.077614085519224	0.5743007090641111	2	6.002129169623847	0.5993875123490712	1	3.5533613445378154	0.12228166146289465	0	0.0	-0.0	0	0.0	-0.0
GO:0006026	BP	aminoglycan catabolic process	0	0.0	-0.0	1	2.2290458618871907	-0.0	0	0.0	-0.0	0	0.0	-0.0	0	0.0	-0.0	0	0.0	-0.0	1	1.7582120582120584	-0.0	0	0.0	-0.0	0	0.0	-0.0	1	1.7766806722689077	-0.0	1	6.4953917050691246	0.009066645385869912	0	0.0	-0.0
GO:0006027	BP	glycosaminoglycan catabolic process	0	0.0	-0.0	0	0.0	-0.0	0	0.0	-0.0	0	0.0	-0.0	0	0.0	-0.0	0	0.0	-0.0	0	0.0	-0.0	0	0.0	-0.0	0	0.0	-0.0	0	0.0	-0.0	0	0.0	-0.0	0	0.0	-0.0
[truncated: 8,716 more rows]
