# Supplementary material for: Hybridization and low-light adaptability in California eelgrass (Zostera spp.)
Source: Nat Plants. 2025 Oct 29;11(11):2409–22. doi: 10.1038/s41477-025-02142-2 (PMC12626889; doi:10.1038/s41477-025-02142-2)
Supplement: Supplementary file 3 — Supplementary Data 1–5. [file 41477_2025_2142_MOESM3_ESM.zip › supplementary_data/Supp_data_4_quants_hybrid_marina.csv]

	Zmar912-H1.Chr01.g000030.t1	Zmar912-H1.Chr01.g000040.t1	Zmar912-H1.Chr01.g000050.t1	Zmar912-H1.Chr01.g000060.t1	Zmar912-H1.Chr01.g000080.t1	Zmar912-H1.Chr01.g000090.t1	Zmar912-H1.Chr01.g000100.t1	Zmar912-H1.Chr01.g000110.t1	Zmar912-H1.Chr01.g000140.t1	Zmar912-H1.Chr01.g000160.t1	Zmar912-H1.Chr01.g000170.t1	Zmar912-H1.Chr01.g000180.t1	Zmar912-H1.Chr01.g000190.t1	Zmar912-H1.Chr01.g000200.t1	Zmar912-H1.Chr01.g000210.t1	Zmar912-H1.Chr01.g000220.t1	Zmar912-H1.Chr01.g000250.t1	Zmar912-H1.Chr01.g000260.t1	Zmar912-H1.Chr01.g000280.t1	Zmar912-H1.Chr01.g000320.t1	Zmar912-H1.Chr01.g000340.t1	Zmar912-H1.Chr01.g000350.t1	Zmar912-H1.Chr01.g000360.t1	Zmar912-H1.Chr01.g000380.t1	Zmar912-H1.Chr01.g000390.t1	Zmar912-H1.Chr01.g000400.t1	Zmar912-H1.Chr01.g000410.t1	Zmar912-H1.Chr01.g000420.t1	Zmar912-H1.Chr01.g000430.t1	Zmar912-H1.Chr01.g000440.t1	Zmar912-H1.Chr01.g000450.t1	Zmar912-H1.Chr01.g000500.t1	Zmar912-H1.Chr01.g000520.t1	Zmar912-H1.Chr01.g000530.t1	Zmar912-H1.Chr01.g000540.t1	Zmar912-H1.Chr01.g000550.t1	Zmar912-H1.Chr01.g000570.t1	Zmar912-H1.Chr01.g000590.t1	Zmar912-H1.Chr01.g000600.t1	Zmar912-H1.Chr01.g000620.t1	Zmar912-H1.Chr01.g000630.t1	Zmar912-H1.Chr01.g000640.t1	Zmar912-H1.Chr01.g000650.t1	Zmar912-H1.Chr01.g000660.t1	Zmar912-H1.Chr01.g000670.t1	Zmar912-H1.Chr01.g000680.t1	Zmar912-H1.Chr01.g000690.t1	Zmar912-H1.Chr01.g000700.t1	Zmar912-H1.Chr01.g000720.t1
Hap1_1A_L	1166	510	41	16341	2282	16296	12	15	60	14	85	8288	1	37	0	28373	2533	190	0	898	1853	6753	0	58012	2307	301957	33	9780	72	2288	2447	6640	160	8899	3088	2170	15207	300	2	86012	684	1787	16904	6718	30467	11603	723	4	9
Hap1_1A_R	1673	1688	126	15654	2068	18723	233	101	1175	8	227	11110	3722	0	3	10535	3253	202	0	3720	1637	1774	134	29060	4240	34999	373	16151	1783	1189	2259	11722	1415	546	592	662	37	2268	3	1701	1281	1676	14303	6749	11340	10061	3179	24	8
Hap1_1B_L	1609	630	29	16904	2581	17591	2	29	63	26	79	10608	0	39	0	15669	2922	202	0	902	1842	6519	0	53666	3834	169846	11	11652	132	2522	2874	7559	174	8605	3775	3169	15454	311	1	46479	526	2317	25788	7368	32786	14723	899	5	14
Hap1_1B_R	2691	2884	609	19650	6795	19842	24882	1756	1838	6709	1080	10070	1089	110	10	9783	4142	535	77	6811	4561	2433	270	54082	7448	50610	3365	24590	6954	2482	5109	13794	18986	1453	891	966	495	31212	19	661	1987	3105	14455	7762	26293	13166	11673	139	5
Hap1_1C_L	1259	580	47	16280	2543	16761	310	13	130	15	70	10298	0	37	0	23290	2241	182	0	874	1668	5646	1	71403	3052	211811	32	10115	121	2364	2375	7090	152	7263	2984	2533	17887	257	0	68728	670	1906	21703	6509	33102	10707	753	3	14
Hap1_1C_R	3564	2473	546	19628	5118	23047	33014	2225	1807	1757	741	8408	1535	213	3	8564	5054	449	0	5093	4070	1758	182	51300	7370	43899	5308	23804	5841	1611	4164	15589	12997	1281	923	938	141	15262	15	81	1848	3164	13858	8140	21569	11352	8066	117	7
Hap1_2A_L	153	149	15	2082	465	2374	5	2	44	9	70	1293	0	1	0	570	160	15	0	141	416	637	0	9938	1093	13597	5	1254	19	373	338	1127	22	682	652	48	2407	39	0	6098	264	439	3908	922	3641	1726	246	1	1
Hap1_2A_R	659	458	120	5093	1093	6836	2136	91	826	160	267	3534	239	72	2	3180	1360	47	0	1236	1125	1349	26	9378	3004	15003	344	4471	1540	313	875	3752	2837	261	278	191	11	856	0	53	506	959	6037	2107	4165	2872	1453	12	0
Hap1_2B_L	113	95	21	1966	386	2333	0	2	29	1	42	972	0	2	0	336	177	14	0	93	491	781	0	10274	944	18655	0	1252	10	423	329	979	16	1206	952	65	1130	33	0	9277	286	304	5002	942	4514	1500	22	3	1
Hap1_2B_R	1046	805	243	5318	1552	7285	4396	184	900	467	417	3691	234	122	2	3422	1837	119	2	1782	1416	1062	187	12725	4443	15861	812	5390	2392	451	1123	4981	5949	450	342	197	35	2494	1	171	868	1260	5802	2554	5170	4656	2505	51	3
Hap1_2C_L	181	147	8	2240	634	2376	9	0	24	2	4	881	0	6	0	391	221	59	0	141	377	901	0	9549	885	23383	0	1385	9	395	354	1183	11	754	982	58	2398	54	0	12737	244	408	6177	947	4384	2043	78	0	4
Hap1_2C_R	456	536	67	5128	885	4602	929	59	591	8	110	12163	208	10	6	4655	537	72	0	1170	1056	1470	6	17711	2785	29421	79	5729	359	632	1058	2862	649	167	312	272	3	1539	1	23	460	461	7267	1739	6905	4746	1838	5	7
Hap1_3A_L	303	260	12	3266	725	3586	0	2	57	4	13	1500	0	2	0	411	405	110	0	300	375	1299	2	10230	1495	35627	1	2192	63	492	502	1788	20	752	1299	131	1005	67	0	25631	331	667	10086	1365	4659	3240	339	0	2
Hap1_3A_R	761	621	163	5495	1377	7000	3964	131	752	868	335	3910	509	39	4	5030	1515	111	23	1277	1164	988	232	11574	3379	16162	750	5053	1977	381	939	4315	4349	366	327	219	57	1700	3	146	861	974	5651	2297	4777	3443	1734	21	2
Hap1_3B_L	181	161	14	2763	770	2800	0	0	39	1	27	1178	0	1	0	644	238	8	0	118	601	966	2	10609	1248	22997	5	1754	20	468	508	1577	19	1354	1450	65	6215	48	0	8730	288	576	6210	1353	4695	2648	323	0	2
Hap1_3B_R	351	409	105	4081	939	4024	1055	72	406	8	168	10026	2183	7	4	2784	376	56	0	1257	977	1335	121	11282	4543	29919	25	5030	371	431	1117	2214	1137	132	270	361	73	1189	0	35	717	535	10071	1480	3382	4777	2051	16	13
Hap1_3C_L	416	265	11	4029	726	4408	0	1	52	7	16	1992	0	1	0	701	575	121	0	366	352	1588	0	10965	1730	37772	8	2863	97	479	458	2265	21	784	1184	250	2015	63	0	31140	293	831	14787	1565	5911	4452	302	0	4
Hap1_3C_R	675	426	101	6581	1129	8558	3829	124	763	1459	208	5691	632	21	5	6539	1922	58	1	1051	919	2189	149	11528	3389	24718	277	5049	1769	476	1015	4506	2876	352	226	430	72	675	0	660	907	1050	7599	2695	5519	3011	1498	17	1
Hap1_4A_L	474	257	14	4491	667	4050	0	0	15	9	47	3422	0	4	0	571	538	33	0	380	540	3380	0	12427	602	42149	1	3644	43	632	609	1795	59	4923	640	634	1224	210	0	5010	78	640	2411	1378	7811	4309	322	1	7
Hap1_4A_R	522	416	89	5355	794	5072	2291	151	277	2	66	11392	1444	0	7	6046	471	75	0	983	979	830	319	10691	2483	25374	27	5349	288	525	1288	2150	937	159	375	580	89	1301	0	166	598	607	6577	1588	3591	3812	2118	2	6
Hap1_4B_L	376	222	21	4261	647	3734	0	2	37	18	53	3750	0	5	0	1392	569	27	0	354	700	2840	0	26875	689	67458	4	3068	28	774	665	1823	36	5261	1079	454	1762	146	0	13269	136	593	2931	1550	11090	3295	273	3	6
Hap1_4B_R	403	563	58	4629	1018	4602	7837	397	391	5	99	6625	437	23	1	3471	620	96	0	1125	1309	884	100	13552	1657	31086	653	6299	444	627	1250	2468	1115	417	191	285	16	1663	0	69	467	588	5010	1638	4385	3251	2057	5	0
Hap1_4C_L	417	295	6	4422	771	4199	0	5	25	10	73	9038	0	4	0	606	650	40	0	339	466	3021	0	12132	572	35611	0	3535	51	695	755	1945	33	5575	669	510	1186	237	0	7555	95	570	2843	1289	7720	4068	430	2	4
Hap1_4C_R	505	691	64	3992	1124	4762	10974	1840	428	80	156	4725	200	46	4	4108	573	130	1	1350	1336	682	136	12599	1485	18992	1338	5924	649	686	1422	2150	2229	344	301	360	62	2413	2	92	506	471	5020	1717	3565	2092	2326	16	5
Hap2_1A_L	1220	386	93	15798	2084	18020	217	22	227	6	509	7893	0	0	0	9596	613	291	0	874	976	3444	0	58680	2341	255428	27	9196	25	2217	1356	7358	220	14055	3563	3328	13036	295	11	75783	284	4423	14509	6283	11661	9871	472	48	12
Hap2_1A_R	1833	1049	77	16777	1912	17248	1728	52	1863	2	177	5385	422	86	2	7706	654	396	0	4188	1478	1358	253	34716	3793	39456	466	18228	1264	987	2029	12240	4037	1114	605	930	26	2040	0	1690	777	5386	12645	5723	5558	9127	2256	36	15
Hap2_1B_L	1549	367	101	15924	2374	19290	69	20	193	8	368	11853	0	0	0	3733	535	470	0	1159	971	2935	0	55408	3982	155393	42	10094	45	2677	1468	8121	313	13726	3781	4678	12008	273	1	49291	226	5701	21160	7357	14168	11928	505	48	21
Hap2_1B_R	2949	1690	537	20141	6813	18331	60212	515	4713	8423	990	4496	80	15	3	12325	828	873	162	7190	5299	2325	390	58937	7326	55066	3509	26628	7440	2789	3780	14297	22062	2164	1387	1540	1611	36667	7	735	1866	7827	11410	6281	12666	12521	6245	208	9
Hap2_1C_L	1284	417	106	15118	2045	17627	1997	29	318	20	393	10221	0	0	0	11711	997	330	0	847	862	2462	0	73506	3196	182160	39	9214	57	2389	1361	7658	264	11709	3600	4041	15696	295	1	61893	313	4926	18993	6349	13451	8501	311	26	15
Hap2_1C_R	3698	1414	553	20665	4655	20746	68747	574	3391	2567	529	3987	134	54	5	11574	1302	725	0	5665	4517	1314	176	55266	7029	43065	5073	24369	6625	1703	3015	16226	20896	2042	1255	1542	819	16086	4	77	1699	7830	11258	6897	11047	10890	4080	267	7
Hap2_2A_L	133	89	48	1999	405	1853	329	1	139	2	130	1787	0	0	0	543	148	42	0	105	173	170	0	8147	995	13726	4	1240	13	312	203	1106	136	1356	1030	97	4739	51	0	4559	139	1351	2985	894	1625	1263	165	0	2
Hap2_2A_R	718	307	68	5409	1066	5274	14796	38	1175	129	265	2389	68	0	0	4313	158	65	1	1338	1196	1550	39	10717	2815	17916	387	4346	1148	345	517	4119	6161	405	275	223	53	819	1	24	580	2710	4489	1873	2621	3047	867	32	1
Hap2_2B_L	147	66	36	2027	467	1843	13	1	78	0	147	2142	0	0	0	205	165	59	0	100	201	287	0	9006	837	17216	4	1086	3	419	204	946	25	2533	1133	127	1316	17	0	6606	118	855	3922	963	2107	1197	226	0	1
Hap2_2B_R	983	428	212	5543	1597	5234	17595	90	1576	645	432	2015	59	0	2	4998	248	190	0	1685	1659	992	232	13940	4147	17644	839	5678	2415	444	880	5136	10200	782	405	348	427	2413	7	139	1034	3294	4538	2211	2806	4702	1198	64	4
Hap2_2C_L	173	75	49	2267	490	1907	34	3	91	0	54	1527	0	0	0	362	433	57	0	138	166	389	0	8561	954	20093	1	1324	5	312	181	1264	37	1843	1310	217	3445	49	0	9833	116	1052	5070	983	1991	1597	171	2	3
Hap2_2C_R	469	355	32	5307	851	4172	5454	24	819	6	167	5586	14	0	3	4042	146	83	0	1267	1078	1237	9	21967	2650	36148	92	6092	302	546	775	2799	2752	324	340	512	12	1520	0	56	355	1319	5908	1852	2520	4402	1283	27	3
Hap2_3A_L	313	144	16	3085	698	2553	2	1	137	0	92	2495	0	0	0	279	277	169	0	258	187	589	0	10877	1707	35570	6	2157	20	458	224	1672	87	1471	1436	299	1279	71	0	17801	121	1717	8459	1263	1842	2750	70	5	3
Hap2_3A_R	778	361	147	5342	1415	5296	16623	39	1347	1283	270	2087	39	0	5	6017	254	156	34	1363	1310	997	327	12542	3381	17358	777	4967	1882	428	655	4303	6919	647	294	342	619	1553	0	121	919	2665	4592	2094	2777	3312	1041	47	0
Hap2_3B_L	172	111	50	2979	688	2224	22	1	134	1	148	2297	0	0	0	202	120	29	0	159	193	307	0	9095	1360	21370	3	1629	15	476	249	1626	67	2769	1683	145	7350	44	0	6489	199	1505	4841	1347	2017	2081	99	0	1
Hap2_3B_R	470	303	53	4466	761	3282	8161	33	786	4	141	4995	122	0	0	3062	84	91	0	1114	944	979	310	13939	3848	39056	57	5407	278	410	833	2359	3928	287	415	516	74	938	0	73	585	1518	8339	1596	1741	4790	976	45	3
Hap2_3C_L	433	186	30	3869	697	3396	0	4	132	0	99	2944	0	0	0	199	230	192	0	429	138	745	0	12390	1813	38506	0	2723	26	453	261	2163	100	1382	1420	468	1788	140	0	21963	96	2105	11797	1611	2380	2993	191	9	6
Hap2_3C_R	702	247	135	6700	1036	6572	18583	47	1202	1673	201	2963	37	0	0	6753	271	152	0	1062	1008	2047	276	13731	3210	26558	314	5350	1700	529	745	4562	5970	618	482	645	296	600	0	520	784	2973	5854	2589	3102	2760	644	20	2
Hap2_4A_L	385	199	43	4206	613	4347	6	10	100	6	220	4803	0	0	0	274	122	84	0	342	215	1846	0	12845	525	34022	8	3357	32	683	376	2214	47	7860	690	943	1076	258	0	5178	44	1571	2307	1499	3751	3556	292	27	10
Hap2_4A_R	459	250	59	5481	714	3895	8426	72	368	5	69	4707	89	6	1	3568	81	245	0	960	825	751	498	13679	2120	28260	43	5849	138	742	950	2229	3199	396	364	910	73	992	0	314	396	1803	5213	1868	1992	3309	1439	48	2
Hap2_4B_L	344	151	68	4270	767	3811	32	1	113	4	159	5564	0	0	0	929	277	58	0	294	368	1482	0	26192	781	56226	4	3167	12	775	472	2004	46	8248	1191	660	1710	188	0	11613	68	1348	2852	1640	5441	2899	241	24	12
Hap2_4B_R	504	330	51	4714	812	4328	21845	84	643	0	115	3203	13	0	1	3541	114	171	0	1196	1175	654	85	15258	1586	31157	692	6877	417	666	944	2132	3502	925	470	546	3	1511	1	115	359	1613	4148	1637	2538	3288	1356	46	1
Hap2_4C_L	456	189	44	4170	619	4325	6	6	81	5	238	9140	1	0	0	247	160	76	0	420	209	1998	0	12720	565	30292	4	3369	20	634	419	2210	64	8466	799	794	903	219	0	7052	80	1544	2555	1464	3674	3641	154	18	3
Hap2_4C_R	575	479	61	4157	1011	3770	16763	266	729	84	97	1834	21	0	4	4659	105	199	0	1373	1284	657	143	14166	1361	19384	1560	6279	654	774	1067	1963	4206	728	261	675	18	2107	0	96	520	1785	4155	1792	3143	2103	1056	59	4
Zmar1102_1A_L	2667	1033	63	33445	4187	36205	0	15	93	27	105	16874	0	43	0	57181	4942	301	2	2539	2131	9380	0	76732	4244	762995	24	21067	213	4272	4388	12619	217	14138	5452	3918	15013	497	2	209425	1168	2825	33855	11889	53910	24570	917	10	39
Zmar1102_1A_R	4545	3306	444	46304	7218	52064	18461	697	2176	783	790	45888	7906	165	45	40005	9342	534	3	12011	6964	2559	2096	96212	10398	130344	9764	42896	5888	3261	6824	27564	11232	2035	2238	2014	68	11174	15	7465	3929	4002	32421	15534	35126	17772	7723	33	51
Zmar1102_1B_L	2300	800	43	26073	4171	27614	51	13	105	48	244	13131	6	59	0	4861	3497	107	0	1325	4099	7521	6	98984	5085	217806	51	17576	215	4242	4150	10419	193	20444	5538	4017	21277	208	0	63226	917	3053	36215	11898	61558	22763	414	8	8
Zmar1102_1B_R	5297	3506	746	37727	10212	43849	25699	3810	2085	6713	1250	18872	2213	95	36	15563	9113	778	7	9127	8982	1612	1293	61449	10792	70844	8963	38924	10598	3526	7777	22579	29424	2102	1796	2216	205	31576	9	608	2917	4426	22399	12552	40922	15232	8747	95	35
Zmar1102_1C_L	2025	531	102	27960	3503	27287	145	24	55	56	489	14189	0	70	0	12754	3274	51	0	1861	3740	4042	0	119722	5687	283562	43	19460	142	4552	5114	9945	178	31806	8114	4002	33234	325	0	56120	1350	2865	39445	12060	69308	22980	560	20	38
Zmar1102_1C_R	7175	5582	1869	38899	14781	40638	33235	2418	2975	3856	1851	20258	2379	375	11	11590	10803	1089	6	17297	6423	1091	757	63804	12996	55663	8168	54082	15553	3344	9096	35154	28064	2904	2170	1784	902	53395	74	620	4589	7930	24160	13707	37334	26634	16459	373	62
Zmar1102_2A_L	250	161	58	2482	705	3495	32	1	29	3	210	2023	0	5	0	258	232	1	0	267	704	428	0	18158	1067	11795	26	1684	30	601	528	1509	28	1933	1563	34	4958	140	0	1630	530	555	4141	1236	5705	2251	329	4	2
Zmar1102_2A_R	824	795	220	8501	1853	10075	440	79	793	3441	382	16051	1476	23	20	5656	1937	84	0	2441	1162	1881	1076	16279	5809	63263	247	7051	2647	752	1470	5077	3704	548	670	599	44	1660	189	655	1458	978	12183	3137	9382	4748	1636	36	42
Zmar1102_2B_L	1077	550	48	9018	1630	8829	0	2	62	4	25	4888	0	5	0	1540	960	355	0	881	594	1242	0	26884	1396	78714	1	7125	207	1417	1085	4396	39	1691	1603	260	432	120	0	75447	1878	1119	25620	3467	10719	7711	359	0	27
Zmar1102_2B_R	1407	738	193	10045	2147	12389	1230	121	892	404	368	9532	809	43	6	9604	3562	62	1	1938	2053	959	166	17092	5091	28682	1127	7228	3065	632	1259	6484	6616	664	241	347	19	1506	1	1569	1149	1555	9548	3662	7340	4263	1573	21	1
Zmar1102_2C_L	335	176	31	4640	986	5396	3	3	36	3	87	2366	0	4	0	749	391	42	0	256	1251	514	0	22178	1265	53915	4	2713	30	1129	648	1999	21	3664	2455	230	4333	32	0	29087	844	600	11096	2009	10749	3220	211	2	7
Zmar1102_2C_R	1182	982	258	7236	2756	9326	1738	649	1048	3465	505	9979	716	24	4	5945	2375	90	10	2156	2311	673	4561	13051	7168	38625	1000	7181	3329	1027	1749	4502	7658	749	595	701	160	5350	139	322	1175	959	12073	3558	11339	3829	2268	40	5
Zmar1102_3A_L	739	556	45	8016	1606	9310	1	1	149	9	179	3995	0	1	0	1803	1195	210	0	776	1143	2121	1	30025	3479	89911	7	5093	136	1324	1075	4166	37	3047	3712	424	3157	93	0	60445	1625	1536	21328	3073	11319	7080	485	2	33
Zmar1102_3A_R	103	87	125	1819	1446	1796	3368	164	436	90	232	37658	2589	27	7	7203	155	82	0	505	2608	1065	793	8809	11429	90429	137	2850	47	607	2014	589	1739	154	1389	429	3	1012	1	2434	2165	303	28666	660	2096	4849	1874	2	0
Zmar1102_3B_L	716	399	27	7175	1262	8255	1	0	51	11	91	2918	0	2	0	1996	836	114	0	581	1074	469	0	22280	2295	43501	2	4616	112	1039	858	3791	35	2054	1136	172	1960	121	0	31274	1081	1102	18823	3062	8720	6357	417	0	22
Zmar1102_3B_R	63	51	411	840	3576	840	2353	323	300	716	356	32209	843	7	4	7769	142	100	0	161	3845	424	27	4390	14480	69312	71	1232	161	447	2527	398	16221	98	1062	136	19	2757	1	349	1315	342	23884	333	777	6392	2028	92	0
Zmar1102_3C_L	1375	681	48	10492	1888	10919	0	0	160	4	70	8667	0	2	0	3534	1748	308	1	1100	548	2337	0	26030	2703	86289	6	8453	98	1395	1029	5264	41	1995	1838	561	410	186	0	86499	1783	1498	34505	3781	12102	7760	573	3	58
Zmar1102_4A_L	1105	641	41	10770	1930	10952	2	2	57	25	52	9794	0	1	2	830	1606	49	0	1017	715	3245	0	16527	1061	75897	0	8683	148	1622	1506	4286	76	12179	1290	1371	2597	508	1	22519	210	1624	7440	3461	14958	8094	798	8	44
Zmar1102_4A_R	2134	2066	312	11535	3251	11882	12969	2011	848	449	364	8778	878	26	11	9489	3428	118	0	3881	2898	922	228	16141	3315	46442	1667	13860	2795	1171	2370	7487	5053	1194	766	638	650	6203	26	704	1124	1434	7835	3867	7113	6480	3763	38	7
Zmar1102_4C_L	1170	462	29	10133	1450	8513	0	3	27	16	60	4630	0	3	0	1223	1631	53	0	880	853	1260	0	15667	1440	51853	1	6720	114	1197	975	2839	67	6346	646	1531	1789	300	0	26546	253	1298	7445	2901	12025	7333	472	7	23
Zmar1102_4C_R	135	85	166	1608	2635	1439	14933	829	171	67	192	57562	2508	2	16	6457	70	228	0	301	6214	243	782	7123	12399	78273	156	3050	104	1331	3735	438	5125	136	1035	740	40	4691	0	1257	1078	317	23778	593	1704	7756	4685	10	0
[truncated: 5,000 more columns]
